# Supplementary material for: Ancient evolutionary origins of epigenetic regulation associated with posttraumatic stress disorder
Source: Front Hum Neurosci. 2014 May 13;8:284. doi: 10.3389/fnhum.2014.00284 (PMC4026723; doi:10.3389/fnhum.2014.00284)
Supplement: Supplemental Table 1 — All evolved CpG dinucleotides (7202). [file DataSheet1.XLSX]

## Sheet: 7202
Name	Symbol	GeneID	Accession	node_change
cg00051623	CASP1	834	NM_033294.2	node_13_human
cg00062776	TULP2	7288	NM_003323.1	node_13_human		the evolutionary history of 7202 CpG sites were unambiguously inferred along human descent within the context of a 12 species mammalian phylogenetic tree.
cg00138126	TMEPAI	56937	NM_020182.3	node_13_human
cg00152644	SPRR2E	6704	NM_001024209.1	node_13_human
cg00168942	CX40.1	219770	NM_153368.1	node_13_human
cg00230685	SCML1	6322	NM_006746.3	node_13_human
cg00260778	C10orf111	221060	NM_153244.1	node_13_human
cg00261781	MATN3	4148	NM_002381.3	node_13_human
cg00309204	C17orf61	254863	NM_152766.2	node_13_human
cg00342530	GARNL3	84253	NM_032293.3	node_13_human			node_change KEY
cg00364344	TPP1	1200	NM_000391.2	node_13_human			node_change	Branch
cg00384537	KRTHA5	3886	NM_002280.3	node_13_human			node_13_human	Human terminal
cg00406188	LCE2C	353140	NM_178429.2	node_13_human			node_14_node_13	Human/chimpanzee stem
cg00415494	MAGEA2B	266740	NM_153488.3	node_13_human			node_15_node_14	Ape stem
cg00436282	STATH	6779	NM_003154.2	node_13_human			node_17_node_15	Primate stem
cg00476577	ZNF217	7764	NM_006526.2	node_13_human			node_20_node_17	Euarchontoglires stem
cg00532335	LGI1	9211	NM_005097.1	node_13_human			node_21_node_20	Placental stem
cg00556408	TMPRSS6	164656	NM_153609.2	node_13_human			node_22_node_21	Theria stem
cg00579393	REG1B	5968	NM_006507.2	node_13_human			node_23_node_22	Mammal stem
cg00597076	MYO1C	4641	NM_033375.3	node_13_human
cg00629217	LNX1	84708	NM_032622.1	node_13_human
cg00648153	SLC17A5	26503	NM_012434.3	node_13_human
cg00714377	SLA2	84174	NM_032214.2	node_13_human
cg00728398	C1orf149	64769	NM_022756.3	node_13_human
cg00793648	DDX24	57062	NM_020414.3	node_13_human
cg00892393	MGC35212	254528	NM_152764.1	node_13_human
cg00948500	KRTAP20-2	337976	NM_181616.1	node_13_human
cg01072821	UNQ9391	203074	NM_198464.1	node_13_human
cg01143454	C20orf141	128653	NM_080739.2	node_13_human
cg01161216	NULP1	22980	NM_014972.1	node_13_human
cg01161611	GALNT13	114805	NM_052917.1	node_13_human
cg01293143	TCEA2	6919	NM_003195.4	node_13_human
cg01342792	FAM71A	149647	NM_153606.1	node_13_human
cg01350700	DCXR	51181	NM_016286.2	node_13_human
cg01353448	C7orf16	10842	NM_006658.2	node_13_human
cg01390445	LIPH	200879	NM_139248.2	node_13_human
cg01442426	XCR1	2829	NM_005283.2	node_13_human
cg01522721	CDC37	11140	NM_007065.3	node_13_human
cg01532103	BSG	682	NM_001728.2	node_13_human
cg01605517	AHCTF1	25909	NM_015446.3	node_13_human
cg01623187	FAM112A	149699	NM_176791.3	node_13_human
cg01656216	ZNF438	220929	NM_182755.1	node_13_human
cg01668126	MSR1	4481	NM_002445.2	node_13_human
cg01731341	FGF6	2251	NM_020996.1	node_13_human
cg01767116	FBXL22	283807	NM_203373.1	node_13_human
cg01772980	SCGB1D1	10648	NM_006552.1	node_13_human
cg01774645	ARHGAP30	257106	NM_181720.2	node_13_human
cg01777397	RSNL2	79745	NM_024692.3	node_13_human
cg01837574	TRAPPC1	58485	NM_021210.2	node_13_human
cg01934797	GLIS2	84662	NM_032575.1	node_13_human
cg02046532	DEFB129	140881	NM_080831.2	node_13_human
cg02056135	SP110	3431	NM_004510.2	node_13_human
cg02092706	MGC12966	84792	XM_930588.1	node_13_human
cg02119982	CARD15	64127	NM_022162.1	node_13_human
cg02130905	STMN4	81551	NM_030795.2	node_13_human
cg02212280	MMP1	4312	NM_002421.2	node_13_human
cg02273788	PLXNB3	5365	NM_005393.1	node_13_human
cg02358761	STK17B	9262	NM_004226.2	node_13_human
cg02358804	ZNF146	7705	NM_007145.1	node_13_human
cg02423618	SPATA8	145946	NM_173499.2	node_13_human
cg02547138	RCE1	9986	NM_005133.2	node_13_human
cg02605634	WFDC10A	140832	NM_080753.2	node_13_human
cg02633817	FXYD3	5349	NM_021910.1	node_13_human
cg02664205	PDE7B	27115	NM_018945.3	node_13_human
cg02694395	FMO4	2329	NM_002022.1	node_13_human
cg02756845	MAPK8IP2	23542	NM_012324.2	node_13_human
cg02774160	GGT1	2678	NM_005265.2	node_13_human
cg02786378	SLC7A2	6542	NM_001008539.1	node_13_human
cg02883621	S100P	6286	NM_005980.2	node_13_human
cg02905881	MSH6	2956	NM_000179.1	node_13_human
cg02936740	TMPRSS11F	389208	NM_207407.1	node_13_human
cg02988947	LIMD2	80774	NM_030576.2	node_13_human
cg03011500	CGN	57530	NM_020770.1	node_13_human
cg03082060	LGALS8	3964	NM_006499.3	node_13_human
cg03109316	ZNF80	7634	NM_007136.1	node_13_human
cg03116740	TSPAN4	7106	NM_003271.4	node_13_human
cg03139377	SLC6A12	6539	NM_003044.2	node_13_human
cg03283421	CUZD1	50624	NM_022034.3	node_13_human
cg03283694	SIGLEC11	114132	NM_052884.1	node_13_human
cg03349251	MAK	4117	NM_005906.3	node_13_human
cg03363283	TAS2R9	50835	NM_023917.2	node_13_human
cg03386722	FASN	2194	NM_004104.4	node_13_human
cg03404502	GPR18	2841	NM_005292.2	node_13_human
cg03557698	C1orf177	163747	NM_152607.1	node_13_human
cg03569412	MBD3	53615	NM_003926.5	node_13_human
cg03648823	ZNF643	65243	NM_023070.1	node_13_human
cg03665785	HS747E2A	25770	NM_015370.1	node_13_human
cg03680758	SLC2A4RG	56731	NM_020062.3	node_13_human
cg03712843	STOML3	161003	NM_145286.1	node_13_human
cg03721967	GRTP1	79774	NM_024719.1	node_13_human
cg03969906	HIST1H4A	8359	NM_003538.3	node_13_human
cg03970609	MUC7	4589	NM_152291.1	node_13_human
cg03998348	TMCO5	145942	NM_152453.2	node_13_human
cg04000821	LAIR2	3904	NM_002288.3	node_13_human
cg04007936	CARHSP1	23589	NM_014316.1	node_13_human
cg04201526	CRISP1	167	NM_001131.2	node_13_human
cg04301614	FLJ11017	55286	NM_018302.1	node_13_human
cg04305913	GPSM1	26086	NM_015597.2	node_13_human
cg04311964	LYPD2	137797	NM_205545.1	node_13_human
cg04329454	FLJ43752	401253	NM_207497.1	node_13_human
cg04349727	KLK5	25818	NM_012427.3	node_13_human
cg04365980	CLEC3A	10143	NM_005752.2	node_13_human
cg04508649	ANGPTL7	10218	NM_021146.2	node_13_human
cg04511534	GGT6	124975	NM_153338.1	node_13_human
cg04545516	SEMG1	6406	NM_003007.2	node_13_human
cg04582295	SGCA	6442	NM_000023.1	node_13_human
cg04737405	OR12D2	26529	NM_013936.2	node_13_human
cg04744379	KLK15	55554	NM_023006.1	node_13_human
cg04805109	CSPG5	10675	NM_006574.2	node_13_human
cg04810997	TAS2R60	338398	NM_177437.1	node_13_human
cg04845628	MINA	84864	NM_032778.3	node_13_human
cg04881903	CAPG	822	NM_001747.2	node_13_human
cg04886198	ALG3	10195	NM_001006940.1	node_13_human
cg04916911	NTS	4922	NM_006183.3	node_13_human
cg04950711	MAGEA10	4109	NM_021048.3	node_13_human
cg04996020	SLC26A3	1811	NM_000111.1	node_13_human
cg05089968	MGC35308	285800	NM_175922.3	node_13_human
cg05241571	UNQ467	388533	NM_207392.1	node_13_human
cg05341115	HYAL4	23553	NM_012269.1	node_13_human
cg05348870	TNFSF14	8740	NM_003807.2	node_13_human
cg05380910	STOML3	161003	NM_145286.1	node_13_human
cg05399360	MICB	4277	NM_005931.2	node_13_human
cg05450995	BCL7A	605	NM_020993.3	node_13_human
cg05606799	KISS1	3814	NM_002256.2	node_13_human
cg05697231	PML	5371	NM_033238.2	node_13_human
cg05699806	ARSF	416	NM_004042.3	node_13_human
cg05714729	GALNT1	2589	NM_020474.2	node_13_human
cg05828624	REG1A	5967	NM_002909.3	node_13_human
cg05847038	ADAM7	8756	NM_003817.1	node_13_human
cg05921581	KRT1B	374454	NM_175078.1	node_13_human
cg05922972	TSPAN3	10099	NM_005724.4	node_13_human
cg05995267	PRRT2	112476	NM_145239.1	node_13_human
cg06021171	SPOCK3	50859	NM_016950.1	node_13_human
cg06475327	CEACAM8	1088	NM_001816.2	node_13_human
cg06501070	EDG7	23566	NM_012152.1	node_13_human
cg06585690	PROL1	58503	NM_021225.1	node_13_human
cg06648029	NR1I2	8856	NM_022002.1	node_13_human
cg06665322	GPA33	10223	NM_005814.1	node_13_human
cg06668300	MAL	4118	NM_022438.1	node_13_human
cg06730286	IFT140	9742	NM_014714.2	node_13_human
cg06757810	CNGB3	54714	NM_019098.2	node_13_human
cg06821120	RASSF1	11186	NT_022517.17	node_13_human
cg06836849	SLC17A8	246213	NM_139319.1	node_13_human
cg06887170	FAM14A	83982	NM_032036.2	node_13_human
cg06921282	LRRC56	115399	NM_198075.1	node_13_human
cg07011110	BTN1A1	696	NM_001732.1	node_13_human
cg07039113	S100A9	6280	NM_002965.2	node_13_human
cg07072140	NANP	140838	NM_152667.1	node_13_human
cg07107453	IFI44	10561	NM_006417.2	node_13_human
cg07115820	EPX	8288	NM_000502.2	node_13_human
cg07259382	MARCH1	55016	NM_017923.2	node_13_human
cg07314984	PHKA2	5256	NM_000292.1	node_13_human
cg07374637	KRTAP19-5	337972	NM_181611.1	node_13_human
cg07409200	FLJ40919	144809	NM_182508.1	node_13_human
cg07423906	C17orf56	146705	NM_144679.1	node_13_human
cg07447922	EPHA10	284656	NM_173641.1	node_13_human
cg07459489	SLC30A8	169026	NM_173851.2	node_13_human
cg07478208	MEIS3	56917	NM_001009813.1	node_13_human
cg07499372	USP29	57663	NM_020903.2	node_13_human
cg07535879	MTRF1L	54516	NM_019041.3	node_13_human
cg07689731	SDC3	9672	NM_014654.2	node_13_human
cg07703337	ZNF610	162963	NM_173530.1	node_13_human
cg07713361	APOL1	8542	NM_003661.2	node_13_human
cg07749074	HRG	3273	NM_000412.2	node_13_human
cg07790638	LOC91431	91431	NM_138698.2	node_13_human
cg07836370	GLTP	51228	NM_016433.3	node_13_human
cg07841014	REG1B	5968	NM_006507.2	node_13_human
cg07947016	KLK2	3817	NM_005551.3	node_13_human
cg07958192	TIGD2	166815	NM_145715.1	node_13_human
cg07970007	GBP1	2633	NM_002053.1	node_13_human
cg07977490	C16orf45	89927	NM_033201.1	node_13_human
cg07979357	IL27RA	9466	NM_004843.2	node_13_human
cg08029608	TLR7	51284	NM_016562.3	node_13_human
cg08124722	CCL7	6354	NM_006273.2	node_13_human
cg08157292	PPP1R7	5510	NM_002712.1	node_13_human
cg08214328	CTPS2	56474	NM_019857.3	node_13_human
cg08254263	GDPD2	54857	NM_017711.2	node_13_human
cg08465774	INDO	3620	NM_002164.3	node_13_human
cg08475088	NALP9	338321	NM_176820.2	node_13_human
cg08527127	C1orf94	84970	NM_032884.2	node_13_human
cg08606356	CD44	960	NT_009237.17	node_13_human
cg08658594	TAS2R13	50838	NM_023920.2	node_13_human
cg08682341	INPP5A	3632	NM_005539.2	node_13_human
cg08770869	CDC25B	994	NM_004358.3	node_13_human
cg08775793	APOL1	8542	NM_003661.2	node_13_human
cg08823182	S100A5	6276	NM_002962.1	node_13_human
cg08933517	TDRD9	122402	NM_153046.1	node_13_human
cg08936952	MGC48595	399671	NM_203309.1	node_13_human
cg09106999	CDK2	1017	NM_001798.2	node_13_human
cg09111917	TGM4	7047	NM_003241.1	node_13_human
cg09172980	NAT8	9027	NM_003960.2	node_13_human
cg09202373	DNASE1L1	1774	NM_006730.2	node_13_human
cg09207718	CYP1A2	1544	NM_000761.3	node_13_human
cg09217923	TAAR2	9287	NM_001033080.1	node_13_human
cg09290866	IL15RA	3601	NM_002189.2	node_13_human
cg09377486	BIRC8	112401	NM_033341.3	node_13_human
cg09519758	C9orf68	55064	NM_017985.3	node_13_human
cg09533063	ALDH8A1	64577	NM_022568.2	node_13_human
cg09577651	SIRPB1	10326	NM_006065.1	node_13_human
cg09617773	IMPG1	3617	NM_001563.2	node_13_human
cg09784259	SELE	6401	NM_000450.1	node_13_human
cg09828634	KRTAP19-2	337969	NM_181608.1	node_13_human
cg09893068	CCDC17	149483	NM_152500.1	node_13_human
cg09911755	OSBPL7	114881	NM_145798.2	node_13_human
cg09964921	KCNE1	3753	NM_000219.2	node_13_human
cg09990086	TACC1	6867	NM_006283.1	node_13_human
cg10035272	C6orf55	51534	NM_016485.3	node_13_human
cg10100220	LNX2	222484	NM_153371.2	node_13_human
cg10125195	LACRT	90070	NM_033277.1	node_13_human
cg10203483	LOC284948	284948	NM_198482.1	node_13_human
cg10241097	UBL4B	164153	NM_203412.1	node_13_human
cg10290730	ATP2B3	492	NM_021949.2	node_13_human
cg10401803	TAF1	6872	NM_004606.2	node_13_human
cg10533434	SERPINB3	6317	NM_006919.1	node_13_human
cg10579246	MGC15763	92106	NM_138381.1	node_13_human
cg10664272	CAPG	822	NM_001747.2	node_13_human
cg10691387	IQCF2	389123	NM_203424.1	node_13_human
cg10714284	HLA-DMB	3109	NM_002118.3	node_13_human
cg10758292	DEFA1	1667	NM_004084.2	node_13_human
cg10766289	KRT1	3848	NM_006121.2	node_13_human
cg10829427	RPUSD3	285367	NM_173659.2	node_13_human
cg10835876	DPT	1805	NM_001937.3	node_13_human
cg10849854	GREB1	9687	NM_014668.2	node_13_human
cg10862848	GNMT	27232	NT_007592.14	node_13_human
cg10987882	RNF24	11237	NM_007219.2	node_13_human
cg11098259	AQP9	366	NM_020980.2	node_13_human
cg11128808	CACNG6	59285	NM_145814.1	node_13_human
cg11175476	LRP6	4040	NM_002336.1	node_13_human
cg11179184	C8orf76	84933	NM_032847.1	node_13_human
cg11212609	DULLARD	23399	NM_015343.3	node_13_human
cg11249120	SAMD3	154075	NM_152552.1	node_13_human
cg11275139	SAV1	60485	NM_021818.2	node_13_human
cg11310496	PNLIPRP2	5408	NM_005396.3	node_13_human
cg11314684	AKT3	10000	NM_181690.1	node_13_human
cg11331769	TAZ	6901	NM_181311.1	node_13_human
cg11344614	JAM2	58494	NM_021219.2	node_13_human
cg11371394	TGFBRAP1	9392	NM_004257.3	node_13_human
cg11414151	ACSL1	2180	NM_001995.2	node_13_human
cg11498156	TLX1	3195	NM_005521.2	node_13_human
cg11680741	MYH8	4626	NM_002472.1	node_13_human
cg11693019	AKR1B10	57016	NM_020299.3	node_13_human
cg11808874	FLJ14668	84908	NM_032822.1	node_13_human
cg11809085	TNFSF15	9966	NM_005118.2	node_13_human
cg11835355	APOL3	80833	NM_030644.1	node_13_human
cg11858029	UBIAD1	29914	NM_013319.1	node_13_human
cg11884243	FCN2	2220	NM_004108.2	node_13_human
cg11959435	IFNA1	3439	NM_024013.1	node_13_human
cg11983245	KRT15	3866	NM_002275.2	node_13_human
cg12017007	PHF12	57649	NM_020889.2	node_13_human
cg12029639	MAB21L1	4081	NM_005584.2	node_13_human
cg12058490	A2M	2	NM_000014.4	node_13_human
cg12067261	INSL4	3641	NM_002195.1	node_13_human
cg12073594	ARFGAP1	55738	NM_018209.2	node_13_human
cg12073779	CRYGD	1421	NM_006891.2	node_13_human
cg12133004	C12orf54	121273	NM_152319.2	node_13_human
cg12317676	CARM1	10498	NM_199141.1	node_13_human
cg12347740	MGC34647	146433	NM_152456.1	node_13_human
cg12530021	SIGLEC12	89858	NM_033329.1	node_13_human
cg12576844	LEAP-2	116842	NM_052971.1	node_13_human
cg12592716	CUL1	8454	NM_003592.2	node_13_human
cg12658552	SFRS2IP	9169	NM_004719.1	node_13_human
cg12878228	PRSS1	5644	NM_002769.2	node_13_human
cg12951282	ASGR2	433	NM_001181.2	node_13_human
cg12973651	CNFN	84518	NM_032488.2	node_13_human
cg13097816	GPR35	2859	NM_005301.2	node_13_human
cg13162577	C11orf42	160298	NM_173525.1	node_13_human
cg13322449	CEACAM3	1084	NM_001815.1	node_13_human
cg13397379	OR2C3	81472	NM_198074.3	node_13_human
cg13459560	CSN3	1448	NM_005212.1	node_13_human
cg13504059	CCR7	1236	NM_001838.2	node_13_human
cg13506226	P2RY5	10161	NM_005767.3	node_13_human
cg13551243	ZNF7	7553	NM_003416.1	node_13_human
cg13652336	DEPDC2	80243	NM_024870.2	node_13_human
cg13672342	WDR39	9391	NM_004804.2	node_13_human
cg13703941	AKAP7	9465	NM_016377.2	node_13_human
cg13757640	ARHGAP8	23779	NM_181335.2	node_13_human
cg13804457	NARG2	79664	NM_024611.4	node_13_human
cg13903548	GABRR2	2570	NM_002043.1	node_13_human
cg13918811	ANAPC4	29945	NM_013367.2	node_13_human
cg13929970	FGFBP1	9982	NM_005130.3	node_13_human
cg13970341	ABCA2	20	NM_001606.3	node_13_human
cg13985639	C10orf65	112817	NM_138413.2	node_13_human
cg13993218	INS	3630	NM_000207.1	node_13_human
cg14100184	GNG13	51764	NM_016541.1	node_13_human
cg14107638	MAGEA5	4104	NM_021049.3	node_13_human
cg14153740	TRY1	136541	NM_001001317.1	node_13_human
cg14205126	TMEM9B	56674	NM_020644.1	node_13_human
cg14265075	ARHGEF11	9826	NM_014784.2	node_13_human
cg14287742	BLZF1	8548	NM_003666.2	node_13_human
cg14424579	FLJ21839	60509	NM_021831.3	node_13_human
cg14430151	FLJ35725	152992	NM_152544.1	node_13_human
cg14452789	GMCL1	64395	NM_178439.3	node_13_human
cg14558138	ANKRD1	27063	NM_014391.2	node_13_human
cg14567401	FLJ38288	284309	NM_173632.2	node_13_human
cg14607642	LBR	3930	NM_002296.2	node_13_human
cg14611112	LCN6	158062	NM_198946.2	node_13_human
cg14706739	EPB49	2039	NM_001978.1	node_13_human
cg14719352	FUT1	2523	NM_000148.2	node_13_human
cg14871544	DSG3	1830	NM_001944.1	node_13_human
cg14880655	MAP1LC3A	84557	NM_181509.1	node_13_human
cg14924278	TACC2	10579	NM_006997.2	node_13_human
cg14986420	YIPF6	286451	NM_173834.2	node_13_human
cg15233681	IL1R1	3554	NM_000877.2	node_13_human
cg15264273	ZNF169	169841	NM_194320.1	node_13_human
cg15337006	ITGAM	3684	NM_000632.2	node_13_human
cg15470298	COL18A1	80781	NM_030582.2	node_13_human
cg15547534	MGC22793	221908	NM_145030.1	node_13_human
cg15572745	NRXN3	9369	NM_004796.3	node_13_human
cg15589427	MUC4	4585	NM_138298.1	node_13_human
cg15637528	C6orf146	222826	NM_173563.1	node_13_human
cg15658426	MGC39633	153733	NM_152549.1	node_13_human
cg15705469	ZNF71	58491	NM_021216.3	node_13_human
cg15746187	FBXO44	93611	NM_001014765.1	node_13_human
cg15770654	IIP45	60672	NM_001025374.1	node_13_human
cg15869642	CBLN1	869	NM_004352.1	node_13_human
cg15929201	FLJ11193	55322	NM_018356.1	node_13_human
cg16005443	LILRB3	11025	NM_006864.1	node_13_human
cg16035531	TFB1M	51106	NM_016020.1	node_13_human
cg16072462	PF4	5196	NM_002619.1	node_13_human
cg16112945	ADAMTS13	11093	NM_139025.2	node_13_human
cg16119128	FLJ43339	388115	NM_207380.1	node_13_human
cg16250355	SMARCC1	6599	NM_003074.2	node_13_human
cg16371833	GPR34	2857	NM_005300.2	node_13_human
cg16391792	LIPC	3990	NM_000236.1	node_13_human
cg16468729	IL8	3576	NM_000584.2	node_13_human
cg16483466	C20orf186	149954	NM_182519.1	node_13_human
cg16616325	TSNAX	7257	NM_005999.2	node_13_human
cg16616769	MGC35048	124152	NM_153208.1	node_13_human
cg16625901	ANKRD32	84250	NM_032290.2	node_13_human
cg16653538	GAS2L3	283431	NM_174942.1	node_13_human
cg16715722	TLX1	3195	NM_005521.2	node_13_human
cg16907167	TGOLN2	10618	NM_006464.2	node_13_human
cg16933922	OAT	4942	NM_000274.1	node_13_human
cg16986720	DLG2	1740	NM_001364.1	node_13_human
cg17017278	TRUB1	142940	NM_139169.3	node_13_human
cg17073891	PLAC1	10761	NM_021796.3	node_13_human
cg17108383	PCDHGC5	56097	NM_018929.2	node_13_human
cg17169998	MLC1	23209	NM_015166.2	node_13_human
cg17173856	GRM5	2915	NM_000842.1	node_13_human
cg17259265	HYLS1	219844	NM_145014.1	node_13_human
cg17354708	HDAC8	55869	NM_018486.1	node_13_human
cg17391877	PGC	5225	NM_002630.1	node_13_human
cg17423978	SIRPD	128646	NM_178460.1	node_13_human
cg17463527	SGK2	10110	NM_016276.3	node_13_human
cg17502536	PADI1	29943	NM_013358.1	node_13_human
cg17503750	KRTAP19-6	337973	NM_181612.1	node_13_human
cg17560179	TAS2R5	54429	NM_018980.2	node_13_human
cg17611475	CENTG1	116986	NM_014770.2	node_13_human
cg17630127	MS4A5	64232	NM_023945.2	node_13_human
cg17720233	TNFAIP8L2	79626	NM_024575.1	node_13_human
cg17769158	ODF1	4956	NM_024410.2	node_13_human
cg17790333	CYP11A1	1583	NM_000781.1	node_13_human
cg17812431	UMOD	7369	NM_001008389.1	node_13_human
cg17827767	LRRC21	26103	NM_015613.1	node_13_human
cg17867194	SLC30A6	55676	NM_017964.2	node_13_human
cg17901463	GSTM1	2944	NM_000561.2	node_13_human
cg17902858	NPDC1	56654	NM_015392.2	node_13_human
cg17992056	ICMT	23463	NM_012405.2	node_13_human
cg18020749	LRRC37A	9884	NM_014834.2	node_13_human
cg18156583	IL18RAP	8807	NM_003853.2	node_13_human
cg18328190	C3orf35	339883	NM_178339.1	node_13_human
cg18364088	CCDC14	64770	NM_022757.3	node_13_human
cg18424091	HSPA1L	3305	NM_005527.2	node_13_human
cg18445047	MGC26885	124044	NM_152339.2	node_13_human
cg18473117	CCDC22	28952	NM_014008.1	node_13_human
cg18493147	C19orf19	284451	NM_182577.1	node_13_human
cg18534730	CABP5	56344	NM_019855.3	node_13_human
cg18542098	FLJ36445	163183	NM_153233.1	node_13_human
cg18645952	PLGLB2	5342	NM_002665.3	node_13_human
cg18705301	NDUFAF1	51103	NM_016013.2	node_13_human
cg18732541	MCEMP1	199675	NM_174918.1	node_13_human
cg18768283	NUT	256646	NM_175741.1	node_13_human
cg18809535	LDHAL6B	92483	NM_033195.1	node_13_human
cg18878034	C6orf108	10591	NM_006443.2	node_13_human
cg18885346	PKHD1	5314	NM_138694.2	node_13_human
cg18913171	SLAMF9	89886	NM_033438.1	node_13_human
cg18934187	STARD6	147323	NM_139171.1	node_13_human
cg18951427	ACYP2	98	NM_138448.2	node_13_human
cg18959422	MYBPH	4608	NM_004997.2	node_13_human
cg18971054	MGAM	8972	NM_004668.1	node_13_human
cg18971671	TULP2	7288	NM_003323.1	node_13_human
cg18979491	LBP	3929	NM_004139.2	node_13_human
cg19058765	APOH	350	NM_000042.1	node_13_human
cg19110684	HAVCR2	84868	NM_032782.3	node_13_human
cg19133883	NSFL1C	55968	NM_018839.3	node_13_human
cg19135706	RAB3C	115827	NM_138453.2	node_13_human
cg19189291	MYH3	4621	NM_002470.1	node_13_human
cg19229991	FLJ22655	79785	NM_024730.2	node_13_human
cg19252956	DOCK8	81704	NM_203447.1	node_13_human
cg19289461	SEPT1	1731	NM_052838.2	node_13_human
cg19430897	HIST1H2AB	8335	NM_003513.2	node_13_human
cg19530885	SCGB3A2	117156	NM_054023.2	node_13_human
cg19553463	DCC	1630	NT_010966.13	node_13_human
cg19556572	AKNA	80709	NM_030767.2	node_13_human
cg19584957	TTLL10	254173	NM_153254.1	node_13_human
cg19589427	TNFSF18	8995	NM_005092.2	node_13_human
cg19604470	CD81	975	NM_004356.3	node_13_human
cg19666391	UNQ689	401138	NM_212557.1	node_13_human
cg19690101	DHX57	90957	NM_144995.2	node_13_human
cg19751951	GYG1	2992	NM_004130.2	node_13_human
cg19764418	RYR2	6262	NM_001035.1	node_13_human
cg19790294	CYBA	1535	NM_000101.2	node_13_human
cg19836808	S100A7	6278	NM_002963.2	node_13_human
cg19862344	RHAG	6005	NM_000324.1	node_13_human
cg19881895	SLC43A3	29015	NM_017611.2	node_13_human
cg19884600	PYHIN1	149628	NM_152501.2	node_13_human
cg19979773	FCN3	8547	NM_003665.2	node_13_human
cg20015689	SEMG1	6406	NM_003007.2	node_13_human
cg20016416	SPTBN2	6712	NM_006946.1	node_13_human
cg20022122	GCKR	2646	NM_001486.2	node_13_human
cg20022511	G1P2	9636	NM_005101.1	node_13_human
cg20028470	UCN	7349	NM_003353.2	node_13_human
cg20070090	S100A8	6279	NM_002964.3	node_13_human
cg20075229	CYP2A7	1549	NM_030589.2	node_13_human
cg20163033	C4orf8	8603	NM_003704.3	node_13_human
cg20331177	KRTAP4-2	85291	NM_033062.2	node_13_human
cg20395892	IRAK3	11213	NM_007199.1	node_13_human
cg20444256	CKM	1158	NM_001824.2	node_13_human
cg20556988	CCL1	6346	NM_002981.1	node_13_human
cg20583073	EDG6	8698	NM_003775.1	node_13_human
cg20652640	ZFPM1	161882	NM_153813.1	node_13_human
cg20654468	LPXN	9404	NM_004811.1	node_13_human
cg20663831	GIMAP2	26157	NM_015660.2	node_13_human
cg20676475	LCE3D	84648	NM_032563.1	node_13_human
cg20737712	TBRG1	84897	NM_032811.1	node_13_human
cg20744464	MFI2	4241	NM_033316.2	node_13_human
cg20770175	COL3A1	1281	NM_000090.2	node_13_human
cg20790540	PTCRA	171558	NM_138296.1	node_13_human
cg20791593	NEU4	129807	NM_080741.1	node_13_human
cg20804821	GPR62	118442	NM_080865.2	node_13_human
cg20895028	CDH26	60437	NM_177980.1	node_13_human
cg20907471	PAX1	5075	NM_006192.1	node_13_human
cg20923575	MTMR4	9110	NM_004687.3	node_13_human
cg20932053	CPM	1368	NM_001874.3	node_13_human
cg20953047	PIGR	5284	NM_002644.2	node_13_human
cg20956314	XYLB	9942	NM_005108.2	node_13_human
cg21052164	CHRNB2	1141	NM_000748.1	node_13_human
cg21130374	MX2	4600	NM_002463.1	node_13_human
cg21145624	MEIS3	56917	NM_001009813.1	node_13_human
cg21165909	CPS1	1373	NM_001875.2	node_13_human
cg21284636	PIN4	5303	NM_006223.2	node_13_human
cg21301148	MYH6	4624	NM_002471.1	node_13_human
cg21355508	RBM10	8241	NM_005676.3	node_13_human
cg21387281	OGFR	11054	NM_007346.2	node_13_human
cg21416237	FKBP10	60681	NM_021939.2	node_13_human
cg21450627	PSD4	23550	NM_012455.2	node_13_human
cg21519900	C20orf186	149954	NM_182519.1	node_13_human
cg21674595	C12orf54	121273	NM_152319.2	node_13_human
cg21736205	ERVWE1	30816	NM_014590.3	node_13_human
cg21754343	LCE2B	26239	NM_014357.3	node_13_human
cg21787280	FLJ25976	283579	NM_174943.2	node_13_human
cg21788470	PTHLH	5744	NM_002820.2	node_13_human
cg21789545	COL9A1	1297	NM_078485.2	node_13_human
cg21828898	UBE1DC1	79876	NM_024818.2	node_13_human
cg21835622	DPYSL3	1809	NM_001387.2	node_13_human
cg21860846	ELK1	2002	NM_005229.2	node_13_human
cg21874193	TAS2R48	259294	NM_176888.1	node_13_human
cg21961766	PRRG2	5639	NM_000951.1	node_13_human
cg22037121	C2orf21	285175	NM_182587.1	node_13_human
cg22037919	CCM2	83605	NM_031443.3	node_13_human
cg22045288	C10orf91	170393	NM_173541.1	node_13_human
cg22074467	AKR1C2	1646	NM_001354.4	node_13_human
cg22074666	C21orf7	56911	NM_020152.2	node_13_human
cg22138278	MAF1	84232	NM_032272.3	node_13_human
cg22152192	CRYM	1428	NM_001888.2	node_13_human
cg22174355	GNG10	2790	NM_001017998.1	node_13_human
cg22213042	CPA2	1358	NM_001869.1	node_13_human
cg22222251	WBSCR19	285955	NM_175064.2	node_13_human
cg22253036	DDX6	1656	NM_004397.3	node_13_human
cg22269180	ATP10A	57194	NT_026446.13	node_13_human
cg22309489	OKL38	29948	NM_013370.2	node_13_human
cg22362636	TNIP2	79155	NM_024309.2	node_13_human
cg22419732	C6orf188	254228	NM_153711.1	node_13_human
cg22456522	LILRB3	11025	NM_006864.1	node_13_human
cg22458065	PSORS1C2	170680	NM_014069.1	node_13_human
cg22637834	AKT3	10000	NM_181690.1	node_13_human
cg22722454	CNDP1	84735	NM_032649.5	node_13_human
cg22724153	SPAM1	6677	NM_003117.3	node_13_human
cg22764925	GGT1	2678	NM_005265.2	node_13_human
cg22909609	ITGBL1	9358	NM_004791.1	node_13_human
cg22925639	CHRNA1	1134	NM_000079.1	node_13_human
cg22927134	CHRM5	1133	NM_012125.2	node_13_human
cg22956254	GDF3	9573	NM_020634.1	node_13_human
cg23029519	IFNA4	3441	NM_021068.1	node_13_human
cg23106779	CXorf2	1527	NM_001586.1	node_13_human
cg23111544	REG1A	5967	NM_002909.3	node_13_human
cg23205183	NECAP1	25977	NM_015509.2	node_13_human
cg23239444	PACSIN1	29993	NM_020804.2	node_13_human
cg23355492	SP6	80320	NM_199262.2	node_13_human
cg23400451	MYH4	4622	NM_017533.1	node_13_human
cg23408620	F11	2160	NM_000128.2	node_13_human
cg23414387	CYP4B1	1580	NM_000779.2	node_13_human
cg23499956	S100A16	140576	NM_080388.1	node_13_human
cg23527067	PRH2	5555	NM_005042.2	node_13_human
cg23591869	FLJ45803	399948	NM_207429.2	node_13_human
cg23613030	GPR115	221393	NM_153838.1	node_13_human
cg23641267	LPXN	9404	NM_004811.1	node_13_human
cg23667432	ALPP	250	NM_001632.2	node_13_human
cg23668631	CAMKK1	84254	NM_032294.2	node_13_human
cg23695504	FLJ45717	388759	NM_207401.1	node_13_human
cg23722792	SCN4A	6329	NM_000334.3	node_13_human
cg23792978	PDE2A	5138	NM_002599.1	node_13_human
cg23855818	SLC41A2	84102	NM_032148.2	node_13_human
cg23889010	SLPI	6590	NM_003064.2	node_13_human
cg24027342	ATM	472	NT_033899.7	node_13_human
cg24027679	SLC2A7	155184	NM_207420.1	node_13_human
cg24058120	MFI2	4241	NM_033316.2	node_13_human
cg24172553	FLJ25660	148109	NM_152481.1	node_13_human
cg24197445	FLJ23049	79740	NM_024687.1	node_13_human
cg24264578	OR2C1	4993	NM_012368.1	node_13_human
cg24298280	IBRDC1	154214	NM_152553.2	node_13_human
cg24323031	PAQR8	85315	NM_133367.2	node_13_human
cg24335149	PLA2G5	5322	NM_000929.1	node_13_human
cg24341944	RSRC1	51319	NM_016625.2	node_13_human
cg24346429	GNAS	2778	NT_011362.9	node_13_human
cg24365013	USH3A	7401	NM_052995.2	node_13_human
cg24391122	SNAPC2	6618	NM_003083.1	node_13_human
cg24428913	WAS	7454	NM_000377.1	node_13_human
cg24445405	MIS12	79003	NM_024039.1	node_13_human
cg24459209	PRG3	10394	NM_006093.2	node_13_human
cg24477636	OR10H1	26539	NM_013940.1	node_13_human
cg24580056	MGMT	4255	NT_008818.15	node_13_human
cg24615251	CCL13	6357	NM_005408.2	node_13_human
cg24654350	KIR3DL1	3811	NM_013289.1	node_13_human
cg24677780	CA11	770	NM_001217.3	node_13_human
cg24693620	RAB5B	5869	NM_002868.2	node_13_human
cg24728447	PHKB	5257	NM_000293.1	node_13_human
cg24781100	MYBPC1	4604	NM_002465.2	node_13_human
cg24793265	CARD9	64170	NM_052813.2	node_13_human
cg24820508	TXNDC6	347736	NM_178130.2	node_13_human
cg24820809	MB	4151	NM_005368.2	node_13_human
cg24884084	SPRR1B	6699	NM_003125.1	node_13_human
cg24889366	GNG13	51764	NM_016541.1	node_13_human
cg24994350	LATS1	9113	NM_004690.2	node_13_human
cg25013838	MYO18B	84700	NM_032608.5	node_13_human
cg25025243	GSTP1	2950	NM_000852.2	node_13_human
cg25077752	LOC126295	126295	NM_173480.1	node_13_human
cg25081201	FXYD4	53828	NM_173160.2	node_13_human
cg25082710	IVL	3713	NM_005547.2	node_13_human
cg25098401	LCE2B	26239	NM_014357.3	node_13_human
cg25106358	CLDN20	49861	NM_001001346.1	node_13_human
cg25119415	MNDA	4332	NM_002432.1	node_13_human
cg25125453	C20orf38	55304	NM_018327.1	node_13_human
cg25159610	PLK2	10769	NM_006622.1	node_13_human
cg25169169	C14orf149	112849	NM_144581.1	node_13_human
cg25193494	FLJ20186	54849	NM_207514.1	node_13_human
cg25214346	NR1I3	9970	NM_005122.2	node_13_human
cg25219047	HLRC1	83475	NM_031304.2	node_13_human
cg25293251	GOLGA5	9950	NM_005113.2	node_13_human
cg25314216	NARS	4677	NM_004539.2	node_13_human
cg25366404	MOCS1	4337	NM_138928.1	node_13_human
cg25383242	CNTNAP4	85445	NM_033401.2	node_13_human
cg25391023	BTNL2	56244	NM_019602.1	node_13_human
cg25420398	RYK	6259	NM_002958.2	node_13_human
cg25432696	CXCL6	6372	NM_002993.2	node_13_human
cg25463428	TBC1D10B	26000	NM_015527.2	node_13_human
cg25485913	NTF5	4909	NM_006179.3	node_13_human
cg25514304	PSEN2	5664	NM_000447.1	node_13_human
cg25567232	GSTA5	221357	NM_153699.1	node_13_human
cg25599211	P4HA3	283208	NM_182904.3	node_13_human
cg25600236	C4orf7	260436	NM_152997.2	node_13_human
cg25623640	IGJ	3512	NM_144646.2	node_13_human
cg25712380	GRAP2	9402	NM_004810.2	node_13_human
cg25737664	SIRPD	128646	NM_178460.1	node_13_human
cg25826526	C20orf20	55257	NM_018270.3	node_13_human
cg25918245	GIMAP2	26157	NM_015660.2	node_13_human
cg25919221	CA6	765	NM_001215.2	node_13_human
cg25944100	MS4A3	932	NM_006138.4	node_13_human
cg25984124	CDS2	8760	NM_003818.2	node_13_human
cg25995212	SCN7A	6332	NM_002976.1	node_13_human
cg26129916	GGA3	23163	NM_014001.2	node_13_human
cg26136776	KLF1	10661	NM_006563.2	node_13_human
cg26164184	FCN2	2220	NM_004108.2	node_13_human
cg26174752	GPR63	81491	NM_030784.1	node_13_human
cg26229648	CNTF	1270	NM_000614.2	node_13_human
cg26240433	FAM14B	122509	NM_145249.1	node_13_human
cg26292028	FLJ37587	283446	NM_173597.1	node_13_human
cg26368842	PIP5K2A	5305	NM_005028.3	node_13_human
cg26414731	PSMF1	9491	NM_178578.1	node_13_human
cg26417554	RPUSD3	285367	NM_173659.2	node_13_human
cg26443244	GDPD4	220032	NM_182833.1	node_13_human
cg26453588	BIK	638	NT_011520.11	node_13_human
cg26490372	TATDN1	83940	NM_032026.1	node_13_human
cg26548883	CCL15	6359	NM_032964.2	node_13_human
cg26570233	JOSD3	79101	NM_024116.1	node_13_human
cg26594445	MRPL49	740	NM_004927.2	node_13_human
cg26608667	MGC11257	84310	NM_032350.3	node_13_human
cg26612644	KCTD2	23510	NM_015353.1	node_13_human
cg26614073	SCAP	22937	NM_012235.2	node_13_human
cg26656452	HABP2	3026	NM_004132.2	node_13_human
cg26705561	SEC31L2	25956	NM_015490.3	node_13_human
cg26753137	SIRT5	23408	NM_012241.2	node_13_human
cg26759925	IL1F9	56300	NM_019618.2	node_13_human
cg26799474	CASP8	841	NM_001228.3	node_13_human
cg26825755	ACSM2	348158	NM_182617.2	node_13_human
cg26832211	KRTAP5-9	3846	NM_005553.2	node_13_human
cg26833169	CALCA	796	NM_001741.2	node_13_human
cg26838900	LRRC15	131578	NM_130830.2	node_13_human
cg26851800	SPINK5L2	408187	NM_001001325.1	node_13_human
cg26879282	KCNQ1	3784	NT_009237.17	node_13_human
cg26895595	MAGEB3	4114	NM_002365.3	node_13_human
cg26956535	LAG3	3902	NM_002286.4	node_13_human
cg26960719	KCNJ16	3773	NM_170741.1	node_13_human
cg26989103	TRHR	7201	NM_003301.1	node_13_human
cg27039606	PRODH2	58510	NM_021232.1	node_13_human
cg27147004	PIWIL1	9271	NM_004764.3	node_13_human
cg27182761	PHLDA1	22822	NM_007350.2	node_13_human
cg27195224	BPIL2	254240	NM_174932.1	node_13_human
cg27212977	DEFA6	1671	NM_001926.2	node_13_human
cg27227156	FAM55A	120400	NM_152315.1	node_13_human
cg27235662	CLDN16	10686	NM_006580.2	node_13_human
cg27303882	PAGE2	203569	NM_207339.1	node_13_human
cg27310234	RAG2	5897	NM_000536.1	node_13_human
cg27318281	C18orf37	125476	NM_194281.2	node_13_human
cg27337148	CAMK1G	57172	NM_020439.2	node_13_human
cg27341860	OR2L13	284521	NM_175911.2	node_13_human
cg27412902	IL29	282618	NM_172140.1	node_13_human
cg27519140	RPP21	79897	NM_024839.1	node_13_human
cg27539233	SPATA7	55812	NM_018418.1	node_13_human
cg27557796	LY6G6C	80740	NM_025261.1	node_13_human
cg27558666	KLB	152831	NM_175737.2	node_13_human
cg27652350	ALDH1A3	220	NT_035325.6	node_13_human
cg00041575	TSPAN32	10077	NM_139022.2	node_14_node_13
cg00061629	ALX4	60529	NT_009237.17	node_14_node_13
cg00073650	HSPC176	51693	NM_016209.1	node_14_node_13
cg00174901	PALM	5064	NM_002579.1	node_14_node_13
cg00199549	MCM5	4174	NM_006739.2	node_14_node_13
cg00214794	KRT17	3872	NM_000422.1	node_14_node_13
cg00228799	ENDOG	2021	NM_004435.2	node_14_node_13
cg00234616	TLX2	3196	NM_001534.2	node_14_node_13
cg00234961	ZBED4	9889	NM_014838.1	node_14_node_13
cg00325491	FN5	56935	NM_020179.1	node_14_node_13
cg00334507	MVP	9961	NM_017458.2	node_14_node_13
cg00338702	CHFR	55743	NM_018223.1	node_14_node_13
cg00344372	HGFAC	3083	NM_001528.2	node_14_node_13
cg00371195	F2	2147	NM_000506.2	node_14_node_13
cg00396894	MGC44505	339779	NM_178553.2	node_14_node_13
cg00401678	EMR3	84658	NM_032571.2	node_14_node_13
cg00410831	ZNF45	7596	NM_003425.2	node_14_node_13
cg00466436	DEFB126	81623	NM_030931.2	node_14_node_13
cg00472136	TAC3	6866	NM_001006667.1	node_14_node_13
cg00495491	ITPR2	3709	NT_009714.16	node_14_node_13
cg00519208	EVI5	7813	NM_005665.4	node_14_node_13
cg00559473	AAAS	8086	NM_015665.3	node_14_node_13
cg00563926	TGFBR3	7049	NM_003243.2	node_14_node_13
cg00565075	EIF3S6IP	51386	NM_016091.2	node_14_node_13
cg00644033	MUC3B	57876	XM_168578.6	node_14_node_13
cg00659129	DDEF1	50807	NM_018482.2	node_14_node_13
cg00679556	TRIM31	11074	NM_007028.3	node_14_node_13
cg00727947	LILRA5	353514	NM_181879.1	node_14_node_13
cg00754253	HRASLS5	117245	NM_054108.1	node_14_node_13
cg00754617	SPACA4	171169	NM_133498.2	node_14_node_13
cg00763889	HRASLS2	54979	NM_017878.1	node_14_node_13
cg00784357	RAC1	5879	NM_018890.2	node_14_node_13
cg00810495	BXDC5	80135	NM_025065.5	node_14_node_13
cg00821764	UMPS	7372	NM_000373.1	node_14_node_13
cg00833777	ITGAM	3684	NM_000632.2	node_14_node_13
cg00837103	COL9A3	1299	NM_001853.2	node_14_node_13
cg00848461	RAB24	53917	NM_130781.1	node_14_node_13
cg00852964	VNN1	8876	NM_004666.1	node_14_node_13
cg00930194	PROP1	5626	NM_006261.2	node_14_node_13
cg00943245	PCDHGC5	56097	NM_018929.2	node_14_node_13
cg00988256	TSPAN16	26526	NM_012466.2	node_14_node_13
cg00995065	SLCO1B1	10599	NM_006446.2	node_14_node_13
cg00995152	DAB2IP	153090	NT_008470.18	node_14_node_13
cg01036012	TUBB8	347688	NM_177987.1	node_14_node_13
cg01050433	TYRO3	7301	NM_006293.2	node_14_node_13
cg01091565	MESP1	55897	NM_018670.1	node_14_node_13
cg01092036	MMP8	4317	NM_002424.1	node_14_node_13
cg01106788	KIAA1632	57724	NM_020964.1	node_14_node_13
cg01144251	KLK9	284366	NM_012315.1	node_14_node_13
cg01145389	CDKN2C	1031	NM_001262.2	node_14_node_13
cg01155039	AMN	81693	NM_030943.1	node_14_node_13
cg01172899	SLC16A14	151473	NM_152527.3	node_14_node_13
cg01214209	MANEAL	149175	NM_152496.1	node_14_node_13
cg01214847	TMPRSS3	64699	NM_024022.1	node_14_node_13
cg01227741	GIMAP7	168537	NM_153236.3	node_14_node_13
cg01274660	TRIP6	7205	NM_003302.1	node_14_node_13
cg01344518	RGS11	8786	NM_183337.1	node_14_node_13
cg01408558	PDE4A	5141	NM_006202.1	node_14_node_13
cg01432087	FLJ21749	80194	NM_025124.1	node_14_node_13
cg01491540	SSH2	85464	NM_033389.2	node_14_node_13
cg01517033	WFDC3	140686	NM_181522.1	node_14_node_13
cg01521624	SLC13A3	64849	NM_022829.4	node_14_node_13
cg01558777	C10orf99	387695	NM_207373.1	node_14_node_13
cg01580044	PHTF1	10745	NM_006608.1	node_14_node_13
cg01607495	BAG4	9530	NM_004874.2	node_14_node_13
cg01623438	CTSZ	1522	NM_001336.2	node_14_node_13
cg01639256	FLJ25084	151516	NM_152792.1	node_14_node_13
cg01644850	ZNF551	90233	NM_138347.2	node_14_node_13
cg01667384	FLT3LG	2323	NM_001459.2	node_14_node_13
cg01675895	AFM	173	NM_001133.2	node_14_node_13
cg01678321	SLC36A3	285641	NM_181774.2	node_14_node_13
cg01697865	IL10RA	3587	NM_001558.2	node_14_node_13
cg01713938	IFNA13	3447	NM_006900.2	node_14_node_13
cg01720520	LILRB1	10859	NM_006669.2	node_14_node_13
cg01726775	C1RL	51279	NM_016546.1	node_14_node_13
cg01733599	LIPC	3990	NM_000236.1	node_14_node_13
cg01734338	KCNQ1	3784	NT_009237.17	node_14_node_13
cg01739167	CHRNE	1145	NM_000080.2	node_14_node_13
cg01753375	DCTN1	1639	NM_023019.1	node_14_node_13
cg01761409	RAB38	23682	NM_022337.1	node_14_node_13
cg01770400	SERPINC1	462	NM_000488.2	node_14_node_13
cg01789267	SLC28A2	9153	NM_004212.1	node_14_node_13
cg01827098	GIMAP7	168537	NM_153236.3	node_14_node_13
cg01840268	BTN3A1	11119	NM_194441.1	node_14_node_13
cg01871995	FGL1	2267	NM_004467.3	node_14_node_13
cg01906717	IFNA13	3447	NM_006900.2	node_14_node_13
cg01910481	PLUNC	51297	NM_016583.2	node_14_node_13
cg01939443	RGSL1	353299	NM_181572.2	node_14_node_13
cg01961936	NXF3	56000	NM_022052.1	node_14_node_13
cg01963696	ELA2	1991	NM_001972.2	node_14_node_13
cg01993411	C20orf67	63935	NM_022104.3	node_14_node_13
cg01999787	ALG5	29880	NM_013338.3	node_14_node_13
cg02049180	INSRR	3645	NM_014215.1	node_14_node_13
cg02061229	MMP10	4319	NM_002425.1	node_14_node_13
cg02100848	C3orf32	51066	NM_015931.1	node_14_node_13
cg02117021	OR2H1	26716	NM_030883.3	node_14_node_13
cg02124291	OR7A5	26659	NM_017506.1	node_14_node_13
cg02148642	RGPD5	84220	NM_032260.2	node_14_node_13
cg02157306	ELMOD2	255520	NM_153702.1	node_14_node_13
cg02186966	BET1	10282	NM_005868.3	node_14_node_13
cg02197293	FBXO27	126433	NM_178820.3	node_14_node_13
cg02198582	TSC2	7249	NM_000548.2	node_14_node_13
cg02210123	RHOJ	57381	NM_020663.2	node_14_node_13
cg02218214	ANGPTL3	27329	NM_014495.2	node_14_node_13
cg02238504	ZNF423	23090	NM_015069.2	node_14_node_13
cg02250992	SCARB1	949	NM_005505.3	node_14_node_13
cg02266731	CPM	1368	NM_001874.3	node_14_node_13
cg02275359	ZNF146	7705	NM_007145.1	node_14_node_13
cg02305723	SNRPN	6638	NT_026446.13	node_14_node_13
cg02360776	ZBTB3	79842	NM_024784.2	node_14_node_13
cg02377083	CCBP2	1238	NM_001296.3	node_14_node_13
cg02415431	IGLL1	3543	NM_020070.2	node_14_node_13
cg02432101	TCEB3C	162699	NM_145653.2	node_14_node_13
cg02457752	CDR1	1038	NM_004065.2	node_14_node_13
cg02540157	MGC2463	79037	NM_024070.3	node_14_node_13
cg02580606	KRTHA3B	3884	NM_002279.3	node_14_node_13
cg02582754	MAS1	4142	NM_002377.2	node_14_node_13
cg02608292	RPL28	6158	NM_000991.3	node_14_node_13
cg02677802	ITPR2	3709	NT_009714.16	node_14_node_13
cg02727423	EML1	2009	NM_004434.2	node_14_node_13
cg02741177	PROL1	58503	NM_021225.1	node_14_node_13
cg02765820	C3orf22	152065	NM_152533.1	node_14_node_13
cg02806777	PGLYRP1	8993	NM_005091.1	node_14_node_13
cg02818322	MAGEC3	139081	NM_138702.1	node_14_node_13
cg02823866	CD274	29126	NM_014143.2	node_14_node_13
cg02862153	CUTL1	1523	NM_001913.2	node_14_node_13
cg02899723	DDX4	54514	NM_024415.1	node_14_node_13
cg02906939	HNMT	3176	NM_006895.2	node_14_node_13
cg02912041	UNQ846	131920	NM_207316.1	node_14_node_13
cg02917772	CTH	1491	NM_001902.4	node_14_node_13
cg02938601	TNFRSF10C	8794	NT_023666.17	node_14_node_13
cg02947354	LOC129530	129530	NM_174898.1	node_14_node_13
cg02956481	LOC148137	148137	NM_144692.1	node_14_node_13
cg02990033	GFRA4	64096	NM_022139.2	node_14_node_13
cg03003256	C6orf78	221301	NM_153036.1	node_14_node_13
cg03007571	HIST1H2BD	3017	NM_021063.2	node_14_node_13
cg03014680	CLEC12A	160364	NM_138337.3	node_14_node_13
cg03017475	TAS2R38	5726	NM_176817.1	node_14_node_13
cg03017946	NPFFR2	10886	NM_053036.1	node_14_node_13
cg03021690	TNFAIP2	7127	NM_006291.2	node_14_node_13
cg03087937	MUC15	143662	NM_145650.2	node_14_node_13
cg03138668	SLC17A7	57030	NM_020309.2	node_14_node_13
cg03140978	C1orf201	90529	NM_178122.2	node_14_node_13
cg03161839	ARHGEF1	9138	NM_004706.3	node_14_node_13
cg03251857	PPAPDC3	84814	NM_032728.2	node_14_node_13
cg03294557	SERPINB4	6318	NM_002974.1	node_14_node_13
cg03301801	FNDC7	163479	NM_173532.1	node_14_node_13
cg03312532	C15orf42	90381	NM_152259.2	node_14_node_13
cg03380645	SFTPB	6439	NM_000542.2	node_14_node_13
cg03440267	F13A1	2162	NM_000129.2	node_14_node_13
cg03469158	MMP8	4317	NM_002424.1	node_14_node_13
cg03474731	CHEK1	1111	NM_001274.2	node_14_node_13
cg03506684	GYG2	8908	NM_003918.1	node_14_node_13
cg03510310	HRASLS2	54979	NM_017878.1	node_14_node_13
cg03533811	HISPPD2A	9677	NM_014659.3	node_14_node_13
cg03534410	TMEM40	55287	NM_018306.2	node_14_node_13
cg03548857	FFAR2	2867	NM_005306.1	node_14_node_13
cg03564506	TRRAP	8295	NM_003496.1	node_14_node_13
cg03568718	TP73	7161	NT_004321.17	node_14_node_13
cg03569637	FAM113B	91523	NM_138371.1	node_14_node_13
cg03578041	LARP6	55323	NM_197958.1	node_14_node_13
cg03614664	RBX1	9978	NM_014248.2	node_14_node_13
cg03630088	CPXM2	119587	NM_198148.1	node_14_node_13
cg03695693	ITGB1BP3	27231	NM_170678.1	node_14_node_13
cg03704393	ZNF169	169841	NM_194320.1	node_14_node_13
cg03716942	GNB1	2782	NM_002074.2	node_14_node_13
cg03801286	KCNE1	3753	NM_000219.2	node_14_node_13
cg03835292	LGALS2	3957	NM_006498.2	node_14_node_13
cg03835296	SLC17A1	6568	NM_005074.1	node_14_node_13
cg03843951	DDC	1644	NM_000790.2	node_14_node_13
cg03916421	LOC132321	132321	NM_173487.1	node_14_node_13
cg03919644	LRRIQ2	79598	NM_024548.2	node_14_node_13
cg03930474	ING4	51147	NM_016162.2	node_14_node_13
cg03930970	ZDHHC4	55146	NM_018106.2	node_14_node_13
cg03954858	FAM83F	113828	NM_138435.1	node_14_node_13
cg03956628	MLH1	4292	NM_000249.2	node_14_node_13
cg03959079	TAB3	257397	NM_152787.2	node_14_node_13
cg03960217	LCE2C	353140	NM_178429.2	node_14_node_13
cg04005701	SMYD4	114826	NM_052928.1	node_14_node_13
cg04039225	SAMD7	344658	NM_182610.1	node_14_node_13
cg04042106	MUS81	80198	NM_025128.3	node_14_node_13
cg04099673	WDR7	23335	NM_015285.2	node_14_node_13
cg04103317	SPINK4	27290	NM_014471.1	node_14_node_13
cg04155793	CDK10	8558	NM_003674.2	node_14_node_13
cg04223442	NCOR1	9611	NM_006311.2	node_14_node_13
cg04254119	AKAP3	10566	NM_006422.2	node_14_node_13
cg04282622	FAM71C	196472	NM_153364.1	node_14_node_13
cg04286933	APOBEC3G	60489	NM_021822.1	node_14_node_13
cg04315771	IL4I1	259307	NM_152899.1	node_14_node_13
cg04323187	CCDC24	149473	NM_152499.1	node_14_node_13
cg04338788	SEMA3G	56920	NM_020163.1	node_14_node_13
cg04405541	C20orf114	92747	NM_033197.2	node_14_node_13
cg04454050	TREML1	340205	NM_178174.2	node_14_node_13
cg04483754	NOS2A	4843	NM_000625.3	node_14_node_13
cg04505023	SPRR1A	6698	NM_005987.2	node_14_node_13
cg04567315	CLUL1	27098	NM_199167.1	node_14_node_13
cg04576021	HLA-DOB	3112	NM_002120.2	node_14_node_13
cg04584523	ELA3B	23436	NM_007352.2	node_14_node_13
cg04612566	C8orf31	286122	NM_173687.1	node_14_node_13
cg04636557	C1orf124	83932	NM_032018.4	node_14_node_13
cg04645174	OR7A17	26333	NM_030901.1	node_14_node_13
cg04712892	NRAP	4892	NM_006175.3	node_14_node_13
cg04727522	C18orf22	79863	NM_024805.1	node_14_node_13
cg04739149	DOC1	11259	NM_182909.1	node_14_node_13
cg04774694	DPEP2	64174	NM_022355.1	node_14_node_13
cg04799664	NOD27	84166	NM_032206.2	node_14_node_13
cg04806409	TFF3	7033	NM_003226.2	node_14_node_13
cg04816348	CLEC4G	339390	NM_198492.1	node_14_node_13
cg04818845	PLEKHG5	57449	NM_020631.2	node_14_node_13
cg04845144	RTN2	6253	NM_206900.1	node_14_node_13
cg04862249	ZFP3	124961	NM_153018.1	node_14_node_13
cg04870470	EXTL2	2135	NM_001033025.1	node_14_node_13
cg04906538	AMELX	265	NM_182680.1	node_14_node_13
cg04972979	C20orf54	113278	NM_033409.2	node_14_node_13
cg05000446	MGC41945	138724	NM_203299.1	node_14_node_13
cg05008406	B4GALT4	8702	NM_003778.3	node_14_node_13
cg05019661	ADK	132	NM_001123.2	node_14_node_13
cg05023540	TCL6	27004	NM_014418.2	node_14_node_13
cg05037688	EGFL7	51162	NM_016215.3	node_14_node_13
cg05109049	EVI2B	2124	NM_006495.2	node_14_node_13
cg05168404	SLC29A4	222962	NM_153247.1	node_14_node_13
cg05179880	PDCD7	10081	NM_005707.1	node_14_node_13
cg05248781	LCE5A	254910	NM_178438.3	node_14_node_13
cg05252264	FCAR	2204	NM_002000.2	node_14_node_13
cg05253327	B3GNT1	10678	NM_033252.1	node_14_node_13
cg05289701	C12orf11	55726	NM_018164.1	node_14_node_13
cg05291178	C3orf24	115795	NM_173472.1	node_14_node_13
cg05301852	FABP1	2168	NM_001443.1	node_14_node_13
cg05306006	RPE	6120	NM_006916.1	node_14_node_13
cg05337966	C13orf1	57213	NM_020456.1	node_14_node_13
cg05413282	PRSS3	5646	NM_002771.2	node_14_node_13
cg05433460	ZNF408	79797	NM_024741.1	node_14_node_13
cg05445326	TM4SF19	116211	NM_138461.1	node_14_node_13
cg05473677	OSTalpha	200931	NM_152672.3	node_14_node_13
cg05556020	REN	5972	NM_000537.2	node_14_node_13
cg05564657	AADAC	13	NM_001086.2	node_14_node_13
cg05654164	C1orf52	148423	NM_198077.1	node_14_node_13
cg05669210	SLC12A9	56996	NM_020246.2	node_14_node_13
cg05679521	MAP2K3	5606	NM_002756.2	node_14_node_13
cg05702774	SUCNR1	56670	NM_033050.2	node_14_node_13
cg05721199	SAMD7	344658	NM_182610.1	node_14_node_13
cg05732130	FLJ13912	64785	NM_022770.2	node_14_node_13
cg05779068	OR2W1	26692	NM_030903.2	node_14_node_13
cg05851042	ATP9A	10079	NM_006045.1	node_14_node_13
cg05885720	EMP1	2012	NM_001423.1	node_14_node_13
cg05886367	BTNL9	153579	NM_152547.2	node_14_node_13
cg05887405	OKL38	29948	NM_013370.2	node_14_node_13
cg05916196	IL19	29949	NM_013371.2	node_14_node_13
cg05920720	MBNL3	55796	NM_018388.2	node_14_node_13
cg05949173	IL1F10	84639	NM_032556.4	node_14_node_13
cg05953243	SLC5A12	159963	NM_178498.2	node_14_node_13
cg05961827	UGT1A7	54577	NM_019077.2	node_14_node_13
cg05985767	ANPEP	290	NM_001150.1	node_14_node_13
cg05996042	RUNX2	860	NM_001015051.1	node_14_node_13
cg06000781	BST1	683	NM_004334.1	node_14_node_13
cg06034822	USF1	7391	NM_007122.3	node_14_node_13
cg06044899	TMSL3	7117	NM_183049.2	node_14_node_13
cg06084117	PLXNA4B	91584	NM_181775.2	node_14_node_13
cg06094150	MT1B	4490	NM_005947.1	node_14_node_13
cg06144905	PIPOX	51268	NM_016518.2	node_14_node_13
cg06190732	SERPINA3	12	NM_001085.4	node_14_node_13
cg06191076	DIRAS3	9077	NM_004675.2	node_14_node_13
cg06211871	ZNF684	127396	NM_152373.2	node_14_node_13
cg06213598	ABCA9	10350	NM_080283.2	node_14_node_13
cg06218044	PREP	5550	NM_002726.3	node_14_node_13
cg06229674	ARP10	164668	NM_181773.2	node_14_node_13
cg06233985	HBB	3043	NM_000518.4	node_14_node_13
cg06238491	LAIR1	3903	NM_002287.2	node_14_node_13
cg06243393	TXNDC2	84203	NM_032243.4	node_14_node_13
cg06244417	FCN1	2219	NM_002003.2	node_14_node_13
cg06259570	MMP27	64066	NM_022122.2	node_14_node_13
cg06273569	PMS2L3	5387	NM_005395.2	node_14_node_13
cg06286028	HPS6	79803	NM_024747.4	node_14_node_13
cg06295856	CALCA	796	NM_001741.2	node_14_node_13
cg06318853	INPP4B	8821	NM_003866.1	node_14_node_13
cg06350107	OTC	5009	NM_000531.3	node_14_node_13
cg06353720	IFIT3	3437	NM_001549.2	node_14_node_13
cg06394229	LGALS4	3960	NM_006149.2	node_14_node_13
cg06445611	GABRR2	2570	NM_002043.1	node_14_node_13
cg06470471	LRTM1	57408	NM_020678.2	node_14_node_13
cg06518271	ADH6	130	NM_000672.2	node_14_node_13
cg06529761	DNASE1	1773	NM_005223.3	node_14_node_13
cg06537829	UBB	7314	NM_018955.2	node_14_node_13
cg06544198	TMEM14C	51522	NM_016462.2	node_14_node_13
cg06611310	LOC129285	129285	NM_152994.2	node_14_node_13
cg06640279	FAIM3	9214	NM_005449.3	node_14_node_13
cg06699365	OSBP	5007	NM_002556.2	node_14_node_13
cg06736444	SRRM2	23524	NM_016333.2	node_14_node_13
cg06768707	PCDHB8	56128	NM_019120.2	node_14_node_13
cg06798189	SLC4A7	9497	NM_003615.2	node_14_node_13
cg06803253	GNAT1	2779	NM_000172.2	node_14_node_13
cg06819200	ECE1	1889	NM_001397.1	node_14_node_13
cg06849227	KCNH6	81033	NM_030779.2	node_14_node_13
cg06896207	MOBKL2A	126308	NM_130807.2	node_14_node_13
cg06905862	TPP1	1200	NM_000391.2	node_14_node_13
cg06917325	SLC22A8	9376	NM_004254.2	node_14_node_13
cg06933072	SAC	55811	NM_018417.2	node_14_node_13
cg06942536	ASB9	140462	NM_024087.1	node_14_node_13
cg06948408	TMEM125	128218	NM_144626.1	node_14_node_13
cg06958537	ETS2	2114	NM_005239.4	node_14_node_13
cg06999776	SEMA4F	10505	NM_004263.2	node_14_node_13
cg07008350	TCEB3C	162699	NM_145653.2	node_14_node_13
cg07017706	K6IRS3	319101	NM_175068.2	node_14_node_13
cg07056057	DYNLL2	140735	NM_080677.1	node_14_node_13
cg07057831	EPIM	2054	NM_194356.1	node_14_node_13
cg07063745	LANCL1	10314	NM_006055.1	node_14_node_13
cg07117700	PSMC5	5705	NM_002805.4	node_14_node_13
cg07136161	CYLC2	1539	NM_001340.1	node_14_node_13
cg07142319	PLA2G2D	26279	NM_012400.2	node_14_node_13
cg07192857	HSPA1B	3304	NM_005346.3	node_14_node_13
cg07196761	WDR71	80227	NM_025155.1	node_14_node_13
cg07248043	OSBPL11	114885	NM_022776.3	node_14_node_13
cg07260017	CSF1R	1436	NM_005211.2	node_14_node_13
cg07284558	STK32C	282974	NM_173575.2	node_14_node_13
cg07297178	CEACAM7	1087	NM_006890.1	node_14_node_13
cg07373172	IFNA21	3452	NM_002175.1	node_14_node_13
cg07376029	GC	2638	NM_000583.2	node_14_node_13
cg07376232	AMICA1	120425	NM_153206.1	node_14_node_13
cg07389922	C17orf81	23587	NM_203414.1	node_14_node_13
cg07399355	MUC1	4582	NM_002456.4	node_14_node_13
cg07448856	ZNF670	93474	NM_033213.2	node_14_node_13
cg07455279	NDUFA3	4696	NM_004542.1	node_14_node_13
cg07456201	UMOD	7369	NM_001008389.1	node_14_node_13
cg07463059	IFI16	3428	NM_005531.1	node_14_node_13
cg07489134	HELLS	3070	NM_018063.3	node_14_node_13
cg07490776	AP3M2	10947	NM_006803.2	node_14_node_13
cg07504718	MMP21	118856	NM_147191.1	node_14_node_13
cg07588779	BAD	572	NM_004322.2	node_14_node_13
cg07614786	TTLL3	26140	NM_015644.2	node_14_node_13
cg07642638	CHGB	1114	NM_001819.1	node_14_node_13
cg07665060	C19orf33	64073	NM_033520.1	node_14_node_13
cg07676849	FOLR3	2352	NM_000804.2	node_14_node_13
cg07685786	S100B	6285	NM_006272.1	node_14_node_13
cg07688613	C1orf60	65123	NM_023015.3	node_14_node_13
cg07690018	CPNE7	27132	NM_014427.3	node_14_node_13
cg07696033	ALX4	60529	NT_009237.17	node_14_node_13
cg07705835	IL17RC	84818	NM_032732.2	node_14_node_13
cg07728874	CD3D	915	NM_000732.3	node_14_node_13
cg07753644	P2RY11	5032	NM_002566.4	node_14_node_13
cg07766612	SLC30A2	7780	NM_001004434.1	node_14_node_13
cg07829804	OLR1	4973	NM_002543.2	node_14_node_13
cg07880715	RB1	5925	NT_024524.13	node_14_node_13
cg07892051	AKAP3	10566	NM_006422.2	node_14_node_13
cg07909422	SIRT5	23408	NM_012241.2	node_14_node_13
cg07933197	LTBP4	8425	NM_003573.1	node_14_node_13
cg07948472	SPATA9	83890	NM_173360.2	node_14_node_13
cg07950803	CD1A	909	NM_001763.1	node_14_node_13
cg07965714	XPA	7507	NM_000380.2	node_14_node_13
cg07974303	DEFA6	1671	NM_001926.2	node_14_node_13
cg07980988	SH2D1A	4068	NM_002351.1	node_14_node_13
cg08008233	TCEB3C	162699	NM_145653.2	node_14_node_13
cg08015496	COPA	1314	NM_004371.2	node_14_node_13
cg08020808	CMA1	1215	NM_001836.2	node_14_node_13
cg08023692	TFDP3	51270	NM_016521.2	node_14_node_13
cg08023751	MERTK	10461	NM_006343.2	node_14_node_13
cg08035082	AMPD3	272	NM_000480.2	node_14_node_13
cg08083689	ACOX3	8310	NM_003501.1	node_14_node_13
cg08116137	NAT8	9027	NM_003960.2	node_14_node_13
cg08121954	TDO2	6999	NM_005651.1	node_14_node_13
cg08122545	HES4	57801	NM_021170.2	node_14_node_13
cg08123074	PHACTR4	65979	NM_023923.2	node_14_node_13
cg08136806	KRT6E	286887	NM_173086.2	node_14_node_13
cg08141463	PLA1A	51365	NM_015900.1	node_14_node_13
cg08145177	ABHD8	79575	NM_024527.3	node_14_node_13
cg08169325	EPIM	2054	NM_194356.1	node_14_node_13
cg08205655	USP18	11274	NM_017414.2	node_14_node_13
cg08222185	ADARB1	104	NM_001112.2	node_14_node_13
cg08245789	FLJ25421	150350	NM_152512.3	node_14_node_13
cg08247612	NHLH1	4807	NM_005598.2	node_14_node_13
cg08256691	RIT1	6016	NM_006912.3	node_14_node_13
cg08256781	ACSBG2	81616	NM_030924.2	node_14_node_13
cg08284151	DPPA3	359787	NM_199286.2	node_14_node_13
cg08308510	C20orf173	140873	NM_080828.1	node_14_node_13
cg08367703	SDCCAG3	10807	NM_006643.2	node_14_node_13
cg08374799	ITGB7	3695	NM_000889.1	node_14_node_13
cg08375941	GPR15	2838	NM_005290.1	node_14_node_13
cg08453096	ABCG5	64240	NM_022436.2	node_14_node_13
cg08477744	MFAP2	4237	NM_017459.1	node_14_node_13
cg08507270	TAS2R8	50836	NM_023918.1	node_14_node_13
cg08510456	BSN	8927	NM_003458.1	node_14_node_13
cg08529852	EGFL7	51162	NM_016215.3	node_14_node_13
cg08640498	INHBC	3626	NM_005538.2	node_14_node_13
cg08654334	DIRC1	116093	NM_052952.1	node_14_node_13
cg08680731	VPS41	27072	NM_014396.2	node_14_node_13
cg08696192	TNS4	84951	NM_032865.3	node_14_node_13
cg08705994	RUNX3	864	NT_004610.18	node_14_node_13
cg08728865	NALP7	199713	NM_139176.2	node_14_node_13
cg08752459	CLEC2B	9976	NM_005127.2	node_14_node_13
cg08772206	SH2D4B	387694	NM_207372.1	node_14_node_13
cg08818784	KLK10	5655	NT_011109.15	node_14_node_13
cg08831522	ATP10A	57194	NT_026446.13	node_14_node_13
cg08837884	LRG1	116844	NM_052972.2	node_14_node_13
cg08861115	IL1F9	56300	NM_019618.2	node_14_node_13
cg08891270	MDS032	55850	NM_018467.2	node_14_node_13
cg08970694	HBE1	3046	NM_005330.3	node_14_node_13
cg09033997	CCR9	10803	NM_031200.1	node_14_node_13
cg09058542	TSHB	7252	NM_000549.2	node_14_node_13
cg09076012	NOV	4856	NM_002514.2	node_14_node_13
cg09076584	FLJ25006	124923	NM_144610.1	node_14_node_13
cg09134003	NEUROG2	63973	NM_024019.2	node_14_node_13
cg09242541	APITD1	378708	NM_198544.2	node_14_node_13
cg09298484	TSGA10	80705	NM_025244.1	node_14_node_13
cg09358725	LMO2	4005	NM_005574.2	node_14_node_13
cg09390792	TSPAN18	90139	NM_130783.2	node_14_node_13
cg09425228	CCL20	6364	NM_004591.1	node_14_node_13
cg09517019	ARHGEF6	9459	NM_004840.2	node_14_node_13
cg09526693	IL2	3558	NM_000586.2	node_14_node_13
cg09531892	LRP12	29967	NM_013437.2	node_14_node_13
cg09541248	MYO1A	4640	NM_005379.2	node_14_node_13
cg09542291	SMCP	4184	NM_030663.2	node_14_node_13
cg09565688	CLEC12B	387837	NM_205852.1	node_14_node_13
cg09600520	CDYL	9425	NM_004824.2	node_14_node_13
cg09601629	FLJ40365	126402	NM_173482.1	node_14_node_13
cg09816180	GC	2638	NM_000583.2	node_14_node_13
cg09822001	APOA1BP	128240	NM_144772.1	node_14_node_13
cg09837803	IL16	3603	NM_004513.3	node_14_node_13
cg09863066	PVALB	5816	NM_002854.2	node_14_node_13
cg09918674	TNFAIP8L1	126282	NM_152362.1	node_14_node_13
cg09948350	FLJ25084	151516	NM_152792.1	node_14_node_13
cg09950370	GFRA2	2675	NM_001495.4	node_14_node_13
cg09952620	HSPC023	28974	NM_014047.1	node_14_node_13
cg09983885	TRIM21	6737	NM_003141.3	node_14_node_13
cg10044101	VNN2	8875	NM_004665.2	node_14_node_13
cg10083236	FAM98A	25940	NM_015475.3	node_14_node_13
cg10084993	SLC9A3R2	9351	NM_004785.3	node_14_node_13
cg10099900	PSMF1	9491	NM_178578.1	node_14_node_13
cg10115873	DNAJB7	150353	NM_145174.1	node_14_node_13
cg10129493	CD33	945	NM_001772.2	node_14_node_13
cg10130071	GALNT1	2589	NM_020474.2	node_14_node_13
cg10134939	FLJ13391	84141	NM_032181.1	node_14_node_13
cg10145725	KLRA1	10748	NM_006611.1	node_14_node_13
cg10168628	WBSCR19	285955	NM_175064.2	node_14_node_13
cg10173675	RAB17	64284	NM_022449.1	node_14_node_13
cg10173723	KRT25C	342574	NM_181537.2	node_14_node_13
cg10207745	C12orf36	283422	NM_182558.1	node_14_node_13
cg10225525	FUT8	2530	NM_004480.3	node_14_node_13
cg10246520	OLFM4	10562	NM_006418.3	node_14_node_13
cg10281478	DYNC1I1	1780	NM_004411.1	node_14_node_13
cg10294200	C12orf30	80018	NM_024953.2	node_14_node_13
cg10335112	ODF3	113746	NM_053280.3	node_14_node_13
cg10364182	LOC119710	119710	NM_138787.2	node_14_node_13
cg10432859	UGT1A7	54577	NM_019077.2	node_14_node_13
cg10464775	LAMP1	3916	NM_005561.2	node_14_node_13
cg10467022	CALCA	796	NM_001741.2	node_14_node_13
cg10524983	GYG1	2992	NM_004130.2	node_14_node_13
cg10528989	BDKRB1	623	NM_000710.2	node_14_node_13
cg10584819	HPRT1	3251	NM_000194.1	node_14_node_13
cg10618882	LRRC25	126364	NM_145256.2	node_14_node_13
cg10624445	CNGB1	1258	NM_001297.1	node_14_node_13
cg10636246	AIM2	9447	NM_004833.1	node_14_node_13
cg10704545	GLRX2	51022	NM_016066.3	node_14_node_13
cg10732834	KIAA1632	57724	NM_020964.1	node_14_node_13
cg10735607	TMEM109	79073	NM_024092.1	node_14_node_13
cg10864941	LYZL4	131375	NM_144634.2	node_14_node_13
cg10889792	KRTAP5-9	3846	NM_005553.2	node_14_node_13
cg10895130	BNIPL	149428	NM_138278.1	node_14_node_13
cg10920765	HBG2	3048	NM_000184.2	node_14_node_13
cg10972353	SCD5	79966	NM_024906.1	node_14_node_13
cg11005091	HNRPA1	3178	NM_031157.1	node_14_node_13
cg11032157	TAS2R50	259296	NM_176890.1	node_14_node_13
cg11037787	PLA2G2A	5320	NM_000300.2	node_14_node_13
cg11049305	KIAA1166	55906	NM_018684.1	node_14_node_13
cg11074362	DENND4C	55667	NM_017925.3	node_14_node_13
cg11075556	ANKRD7	56311	NM_019644.1	node_14_node_13
cg11094938	ATP2A1	487	NM_173201.2	node_14_node_13
cg11151820	CCT5	22948	NM_012073.3	node_14_node_13
cg11201532	MFNG	4242	NM_002405.2	node_14_node_13
cg11204562	C10orf81	79949	NM_024889.3	node_14_node_13
cg11208880	LRRC8D	55144	NM_018103.3	node_14_node_13
cg11256445	HCLS1	3059	NM_005335.3	node_14_node_13
cg11314271	RGPD5	84220	NM_032260.2	node_14_node_13
cg11318251	BAALC	79870	NM_024812.2	node_14_node_13
cg11398517	FAM112A	149699	NM_176791.3	node_14_node_13
cg11406340	IDI2	91734	NM_033261.2	node_14_node_13
cg11456838	LOC202459	202459	NM_145303.1	node_14_node_13
cg11465372	KRT2B	51350	NM_015848.1	node_14_node_13
cg11473104	NUDT15	55270	NM_018283.1	node_14_node_13
cg11476254	LOC197322	197322	NM_174917.1	node_14_node_13
cg11492403	AARSD1	80755	NM_025267.2	node_14_node_13
cg11498188	HECA	51696	NM_016217.2	node_14_node_13
cg11639651	HKDC1	80201	NM_025130.2	node_14_node_13
cg11653466	FLJ43582	389649	NM_207412.1	node_14_node_13
cg11653709	CDKN2A	1029	NT_008413.17	node_14_node_13
cg11668512	ZHX3	23051	NM_015035.3	node_14_node_13
cg11720778	TIGD7	91151	NM_033208.2	node_14_node_13
cg11724759	RPE65	6121	NM_000329.2	node_14_node_13
cg11739626	AKT1S1	84335	NM_032375.2	node_14_node_13
cg11754676	ZNF10	7556	NM_015394.4	node_14_node_13
cg11795262	GATAD2A	54815	NM_017660.2	node_14_node_13
cg11799561	SMR3A	26952	NM_012390.3	node_14_node_13
cg11819429	ACIN1	22985	NM_014977.1	node_14_node_13
cg11893323	C9orf74	81605	NM_030914.1	node_14_node_13
cg11952714	SNX7	51375	NM_015976.2	node_14_node_13
cg11976616	C6	729	NM_000065.1	node_14_node_13
cg11977634	DDR1	780	NM_001954.3	node_14_node_13
cg11984608	CLDN16	10686	NM_006580.2	node_14_node_13
cg12038710	CDH17	1015	NM_004063.2	node_14_node_13
cg12105450	CASP10	843	NM_001230.3	node_14_node_13
cg12113132	CCNDBP1	23582	NM_012142.2	node_14_node_13
cg12133444	KCTD3	51133	NM_016121.3	node_14_node_13
cg12177001	IFI27	3429	NM_005532.3	node_14_node_13
cg12215675	TTLL2	83887	NM_031949.3	node_14_node_13
cg12243271	CFI	3426	NM_000204.1	node_14_node_13
cg12308275	TGM5	9333	NM_201631.1	node_14_node_13
cg12315311	UNQ3033	284415	NM_198481.1	node_14_node_13
cg12324629	ULK2	9706	NM_014683.2	node_14_node_13
cg12359315	SLC6A20	54716	NM_020208.2	node_14_node_13
cg12365667	HLA-DPB1	3115	NM_002121.4	node_14_node_13
cg12379145	PRDM2	7799	NM_012231.3	node_14_node_13
cg12406417	BCR	613	NM_004327.2	node_14_node_13
cg12424907	TAS2R49	259295	NM_176889.1	node_14_node_13
cg12433691	GCC2	9648	NM_181453.2	node_14_node_13
cg12449183	ERAS	3266	NM_181532.2	node_14_node_13
cg12455562	BTN2A3	54718	NM_024018.1	node_14_node_13
cg12461141	TRIM22	10346	NM_006074.2	node_14_node_13
cg12491659	FLJ33641	202309	NM_152687.1	node_14_node_13
cg12497692	ZBTB32	27033	NM_014383.1	node_14_node_13
cg12503243	PRPF39	55015	NM_017922.2	node_14_node_13
cg12517944	AMAC1	146861	NM_152462.1	node_14_node_13
cg12547930	WFDC6	140870	NM_080827.1	node_14_node_13
cg12552392	NFS1	9054	NM_181679.1	node_14_node_13
cg12571423	CCNA1	8900	NM_003914.2	node_14_node_13
cg12584889	NXF3	56000	NM_022052.1	node_14_node_13
cg12603043	EHD2	30846	NM_014601.2	node_14_node_13
cg12604192	KCNA10	3744	NM_005549.2	node_14_node_13
cg12613383	PLD5	200150	NM_152666.1	node_14_node_13
cg12616487	EML3	256364	NM_153265.1	node_14_node_13
cg12683641	KLK14	43847	NM_022046.3	node_14_node_13
cg12791554	TAS2R49	259295	NM_176889.1	node_14_node_13
cg12813792	C20orf85	128602	NM_178456.2	node_14_node_13
cg12827188	FGA	2243	NM_000508.3	node_14_node_13
cg12850636	TJP3	27134	NM_014428.1	node_14_node_13
cg12891678	SPRR2D	6703	NM_006945.3	node_14_node_13
cg12894629	OSTalpha	200931	NM_152672.3	node_14_node_13
cg12914657	GIMAP1	170575	NM_130759.2	node_14_node_13
cg12916723	NKG7	4818	NM_005601.3	node_14_node_13
cg12939527	TNIP2	79155	NM_024309.2	node_14_node_13
cg12939547	C6orf27	80737	NM_025258.1	node_14_node_13
cg12952136	GRSF1	2926	NM_002092.2	node_14_node_13
cg12954718	USP6	9098	NM_004505.1	node_14_node_13
cg12955127	ATP5F1	515	NM_001688.3	node_14_node_13
cg12965512	TSPAN8	7103	NM_004616.2	node_14_node_13
cg12983442	ZNF552	79818	NM_024762.2	node_14_node_13
cg12989650	ARHGEF15	22899	NM_173728.2	node_14_node_13
cg12991341	TMEM74	157753	NM_153015.1	node_14_node_13
cg13002506	GDPD4	220032	NM_182833.1	node_14_node_13
cg13018903	FLJ25530	220296	NM_152722.3	node_14_node_13
cg13022129	PHYHD1	254295	NM_174933.2	node_14_node_13
cg13053396	C1S	716	NM_001734.2	node_14_node_13
cg13059335	ADAMDEC1	27299	NM_014479.2	node_14_node_13
cg13077930	ALB	213	NM_000477.3	node_14_node_13
cg13083810	POU5F1	5460	NM_002701.3	node_14_node_13
cg13088755	P2RY10	27334	NM_014499.2	node_14_node_13
cg13109289	C1GALT1	56913	NM_020156.1	node_14_node_13
cg13156121	TEPP	374739	NM_199456.1	node_14_node_13
cg13168374	CPLX4	339302	NM_181654.2	node_14_node_13
cg13185177	GP5	2814	NM_004488.1	node_14_node_13
cg13221796	RB1	5925	NM_000321.1	node_14_node_13
cg13255190	GALNT8	26290	NM_017417.1	node_14_node_13
cg13302154	MGP	4256	NM_000900.2	node_14_node_13
cg13332088	C14orf80	283643	NM_173608.1	node_14_node_13
cg13334054	ZNF80	7634	NM_007136.1	node_14_node_13
cg13338132	FAM71C	196472	NM_153364.1	node_14_node_13
cg13364756	CYP3A43	64816	NM_022820.3	node_14_node_13
cg13387232	FLJ34443	285464	NM_175918.2	node_14_node_13
cg13424446	GGTLA4	92086	NM_178311.1	node_14_node_13
cg13446622	SDR-O	121214	NM_148897.1	node_14_node_13
cg13477510	SEPT5	5413	NM_001009939.1	node_14_node_13
cg13493001	LCN12	286256	NM_178536.2	node_14_node_13
cg13496066	CHST5	23563	NM_024533.2	node_14_node_13
cg13507326	FLJ25976	283579	NM_174943.2	node_14_node_13
cg13546796	CSN3	1448	NM_005212.1	node_14_node_13
cg13553498	CLEC2D	29121	NM_001004419.1	node_14_node_13
cg13643796	ADAMTS3	9508	NM_014243.1	node_14_node_13
cg13650156	PILRA	29992	NM_178272.1	node_14_node_13
cg13675849	TRPV5	56302	NM_019841.3	node_14_node_13
cg13689073	LARP1	23367	NM_033551.2	node_14_node_13
cg13705284	ACOX2	8309	NM_003500.2	node_14_node_13
cg13726191	FGFBP1	9982	NM_005130.3	node_14_node_13
cg13741802	RIBC1	158787	NM_144968.1	node_14_node_13
cg13760253	DNAJC5B	85479	NM_033105.3	node_14_node_13
cg13823791	COPS3	8533	NM_003653.2	node_14_node_13
cg13882988	MBL2	4153	NM_000242.1	node_14_node_13
cg13917504	MEST	4232	NT_007933.14	node_14_node_13
cg13968390	SULT1C1	6819	NM_001056.3	node_14_node_13
cg14003512	PLGLB2	5342	NM_002665.3	node_14_node_13
cg14021698	KRTAP21-2	337978	NM_181617.1	node_14_node_13
cg14047008	SERPINC1	462	NM_000488.2	node_14_node_13
cg14105781	TBL1X	6907	NM_005647.2	node_14_node_13
cg14115346	BPHL	670	NM_004332.1	node_14_node_13
cg14138171	CIR	9541	NM_199075.1	node_14_node_13
cg14179628	TCEAL7	56849	NM_152278.1	node_14_node_13
cg14189614	SLC45A2	51151	NM_016180.3	node_14_node_13
cg14196211	MRPL12	6182	NM_002949.2	node_14_node_13
cg14209870	TAS2R5	54429	NM_018980.2	node_14_node_13
cg14238120	ELA3A	10136	NM_005747.3	node_14_node_13
cg14256699	SOST	50964	NM_025237.2	node_14_node_13
cg14264994	CTCFL	140690	NM_080618.2	node_14_node_13
cg14272706	ALS2CR12	130540	NM_139163.1	node_14_node_13
cg14290291	FLJ14346	80097	NM_025029.2	node_14_node_13
cg14317651	COPS2	9318	NM_004236.1	node_14_node_13
cg14331163	RORB	6096	NM_006914.3	node_14_node_13
cg14338548	LALBA	3906	NM_002289.2	node_14_node_13
cg14401592	ACCN5	51802	NM_017419.1	node_14_node_13
cg14436426	OPRL1	4987	NM_182647.1	node_14_node_13
cg14440664	PDCD1LG2	80380	NM_025239.2	node_14_node_13
cg14444244	FLJ13096	80067	NM_025000.1	node_14_node_13
cg14448116	ADAMTS4	9507	NM_005099.3	node_14_node_13
cg14449051	SLC6A15	55117	NM_182767.3	node_14_node_13
cg14462830	TRDN	10345	NM_006073.1	node_14_node_13
cg14494313	NAT2	10	NM_000015.1	node_14_node_13
cg14502651	PRH2	5555	NM_005042.2	node_14_node_13
cg14523284	IL13	3596	NM_002188.2	node_14_node_13
cg14543592	MYBPC2	4606	NM_004533.2	node_14_node_13
cg14579051	COL9A1	1297	NM_078485.2	node_14_node_13
cg14615807	BSND	7809	NM_057176.2	node_14_node_13
cg14633704	HSD17B3	3293	NM_000197.1	node_14_node_13
cg14642338	DKFZP586H2123	25891	NM_015430.2	node_14_node_13
cg14694232	TRIM26	7726	NM_003449.3	node_14_node_13
cg14724265	PPEF2	5470	NM_152933.1	node_14_node_13
cg14736911	MYOZ2	51778	NM_016599.2	node_14_node_13
cg14784653	C10orf30	222389	NM_152751.1	node_14_node_13
cg14826683	SPRR2D	6703	NM_006945.3	node_14_node_13
cg14862827	SUSD1	64420	NM_022486.3	node_14_node_13
cg14876043	NALP7	199713	NM_139176.2	node_14_node_13
cg14880800	DNAH5	1767	NM_001369.1	node_14_node_13
cg14930706	NALP4	147945	NM_134444.3	node_14_node_13
cg14932645	SLC4A5	57835	NM_021196.2	node_14_node_13
cg14959707	ZC3H7A	29066	NM_014153.2	node_14_node_13
cg14981132	HNRPA1	3178	NM_031157.1	node_14_node_13
cg15021292	PIK3R1	5295	NM_181523.1	node_14_node_13
cg15089387	TSLP	85480	NM_033035.3	node_14_node_13
cg15120247	C1orf54	79630	NM_024579.1	node_14_node_13
cg15134649	MT1E	4493	NM_175617.2	node_14_node_13
cg15143643	FBLN1	2192	NM_001996.2	node_14_node_13
cg15185794	PADI2	11240	NM_007365.1	node_14_node_13
cg15214137	PGM2L1	283209	NM_173582.3	node_14_node_13
cg15238224	TRIM31	11074	NM_007028.3	node_14_node_13
cg15248035	CCIN	881	NM_005893.1	node_14_node_13
cg15302567	PPME1	51400	NM_016147.1	node_14_node_13
cg15307449	HSA277841	55421	NM_018553.1	node_14_node_13
cg15309006	LOC63928	63928	NM_022097.1	node_14_node_13
cg15309223	C1orf83	127428	NM_153035.1	node_14_node_13
cg15322932	ALDH3B1	221	NM_000694.2	node_14_node_13
cg15329467	CYP19A1	1588	NM_000103.2	node_14_node_13
cg15350455	FLJ21945	80304	NM_025203.1	node_14_node_13
cg15357639	OGG1	4968	NM_002542.4	node_14_node_13
cg15398520	LPAL2	80350	NM_024492.2	node_14_node_13
cg15423764	GLYAT	10249	NM_005838.2	node_14_node_13
cg15441973	HNMT	3176	NM_006895.2	node_14_node_13
cg15481539	DEFA5	1670	NM_021010.1	node_14_node_13
cg15491567	DYSF	8291	NM_003494.2	node_14_node_13
cg15514848	FMO1	2326	NM_002021.1	node_14_node_13
cg15521097	ITIH5L	347365	NM_198510.1	node_14_node_13
cg15534084	ZNF649	65251	NM_023074.2	node_14_node_13
cg15534366	CDH4	1002	NM_001794.2	node_14_node_13
cg15538427	LOC221091	221091	NM_203422.1	node_14_node_13
cg15550350	GRK7	131890	NM_139209.2	node_14_node_13
cg15559737	CRYBA4	1413	NM_001886.1	node_14_node_13
cg15573237	AMY2A	279	NM_000699.2	node_14_node_13
cg15582891	TAAR1	134864	NM_138327.1	node_14_node_13
cg15594133	TSPAN14	81619	NM_030927.1	node_14_node_13
cg15606663	KRTAP15-1	254950	NM_181623.1	node_14_node_13
cg15612847	MRPL30	51263	NM_016503.2	node_14_node_13
cg15616083	KCNQ2	3785	NM_004518.2	node_14_node_13
cg15648315	FLJ26443	400165	NM_207440.1	node_14_node_13
cg15661409	C14orf105	55195	NM_018168.1	node_14_node_13
cg15679651	MAP4K1	11184	NM_007181.3	node_14_node_13
cg15691841	ZNF687	57592	NM_020832.1	node_14_node_13
cg15739437	TSLP	85480	NM_033035.3	node_14_node_13
cg15742700	BLK	640	NM_001715.2	node_14_node_13
cg15772361	SERPINB3	6317	NM_006919.1	node_14_node_13
cg15777570	CCL27	10850	NM_006664.2	node_14_node_13
cg15778232	PHB2	11331	NM_007273.3	node_14_node_13
cg15784615	LTBR	4055	NM_002342.1	node_14_node_13
cg15821095	RBM15B	29890	NM_013286.3	node_14_node_13
cg15881727	ZBED4	9889	NM_014838.1	node_14_node_13
cg15926585	COMT	1312	NM_007310.1	node_14_node_13
cg15971836	KIAA1212	55704	NM_018084.3	node_14_node_13
cg16004800	NDUFA9	4704	NM_005002.3	node_14_node_13
cg16040953	MGC10911	84262	NM_032302.2	node_14_node_13
cg16052901	VPS52	6293	NM_022553.4	node_14_node_13
cg16075940	FLJ37396	285754	NM_173671.1	node_14_node_13
cg16087263	PLA2G2F	64600	NM_022819.2	node_14_node_13
cg16133244	GNPTG	84572	NM_032520.3	node_14_node_13
cg16184943	SUHW2	140883	NM_080764.2	node_14_node_13
cg16204289	FLJ13391	84141	NM_032181.1	node_14_node_13
cg16219122	ABCB1	5243	NM_000927.3	node_14_node_13
cg16272420	PNLIPRP2	5408	NM_005396.3	node_14_node_13
cg16280313	PEX16	9409	NM_057174.1	node_14_node_13
cg16284292	ZNF297B	23099	NM_014007.2	node_14_node_13
cg16296356	RAD51L3	5892	NM_002878.2	node_14_node_13
cg16330965	SNAPC5	10302	NM_006049.1	node_14_node_13
cg16338822	TPX2	22974	NM_012112.4	node_14_node_13
cg16360372	SPINK1	6690	NM_003122.2	node_14_node_13
cg16379513	TSSK3	81629	NM_052841.3	node_14_node_13
cg16396488	PLA2G1B	5319	NM_000928.2	node_14_node_13
cg16398289	WDR49	151790	NM_178824.3	node_14_node_13
cg16399745	CNAP1	9918	NM_014865.2	node_14_node_13
cg16417437	TMEM126A	84233	NM_032273.2	node_14_node_13
cg16454349	FLJ25410	124404	NM_144605.1	node_14_node_13
cg16462075	MUC3B	57876	XM_168578.6	node_14_node_13
cg16466334	MMP3	4314	NM_002422.3	node_14_node_13
cg16473288	OR1N1	138883	NM_012363.1	node_14_node_13
cg16505204	THRSP	7069	NM_003251.2	node_14_node_13
cg16505550	PPAP2B	8613	NM_003713.3	node_14_node_13
cg16507522	SERPINA3	12	NM_001085.4	node_14_node_13
cg16508857	WWOX	51741	NM_130788.1	node_14_node_13
cg16558203	SLC22A14	9389	NM_004803.2	node_14_node_13
cg16570917	PTPRF	5792	NM_002840.2	node_14_node_13
cg16605590	MKI67IP	84365	NM_032390.3	node_14_node_13
cg16628918	GPR172A	79581	NM_024531.3	node_14_node_13
cg16650125	MTTP	4547	NM_000253.1	node_14_node_13
cg16668394	MEN1	4221	NM_000244.2	node_14_node_13
cg16713808	CRNN	49860	NM_016190.1	node_14_node_13
cg16742703	KLK3	354	NM_001648.2	node_14_node_13
cg16743289	CACYBP	27101	NM_014412.2	node_14_node_13
cg16752583	TRPV6	55503	NM_018646.2	node_14_node_13
cg16762386	NR0B2	8431	NM_021969.1	node_14_node_13
cg16776350	CD84	8832	NM_003874.1	node_14_node_13
cg16786117	VSIG4	11326	NM_007268.1	node_14_node_13
cg16791508	KRTHB3	3889	NM_002282.2	node_14_node_13
cg16831889	HDC	3067	NM_002112.1	node_14_node_13
cg16879596	CYP3A5	1577	NM_000777.2	node_14_node_13
cg16893614	ALX3	257	NM_006492.1	node_14_node_13
cg16907024	TCEB3C	162699	NM_145653.2	node_14_node_13
cg16953612	DNAJB8	165721	NM_153330.2	node_14_node_13
cg16990174	RYBP	23429	NM_012234.3	node_14_node_13
cg17003970	CHFR	55743	NT_024477.13	node_14_node_13
cg17031773	KLK9	284366	NM_012315.1	node_14_node_13
cg17063201	HCRTR2	3062	NM_001526.2	node_14_node_13
cg17099569	GLI2	2736	NM_005270.2	node_14_node_13
cg17103109	HLA-DOB	3112	NM_002120.2	node_14_node_13
cg17122311	IL27	246778	NM_145659.3	node_14_node_13
cg17129141	MSH2	4436	NM_000251.1	node_14_node_13
cg17142134	SLC2A2	6514	NM_000340.1	node_14_node_13
cg17191715	CA1	759	NM_001738.1	node_14_node_13
cg17225169	PJA2	9867	NM_014819.2	node_14_node_13
cg17263089	SLC25A3	5250	NM_002635.2	node_14_node_13
cg17267907	DEFA1	1667	NM_004084.2	node_14_node_13
cg17327492	FSHR	2492	NM_181446.1	node_14_node_13
cg17347253	MEST	4232	NT_007933.14	node_14_node_13
cg17398283	CCDC76	54482	NM_019083.1	node_14_node_13
cg17409393	ATP9A	10079	NM_006045.1	node_14_node_13
cg17421623	C3orf9	56983	NM_152305.1	node_14_node_13
cg17431739	MSRB2	22921	NM_012228.2	node_14_node_13
cg17460386	FAIM3	9214	NM_005449.3	node_14_node_13
cg17465219	LOC124491	124491	NM_145254.1	node_14_node_13
cg17469479	CLEC9A	283420	NM_207345.1	node_14_node_13
cg17480438	KIAA1244	57221	NM_020340.2	node_14_node_13
cg17498321	NOTCH3	4854	NM_000435.1	node_14_node_13
cg17542385	LCE4A	199834	NM_178356.1	node_14_node_13
cg17606194	SYCE1	93426	NM_130784.1	node_14_node_13
cg17607024	ZRANB1	54764	NM_017580.1	node_14_node_13
cg17676129	SYCE1	93426	NM_130784.1	node_14_node_13
cg17683775	PTGES	9536	NM_004878.3	node_14_node_13
cg17749384	MPP7	143098	NM_173496.2	node_14_node_13
cg17749520	ITGA2B	3674	NM_000419.2	node_14_node_13
cg17759354	SLC12A3	6559	NM_000339.1	node_14_node_13
cg17778867	KRTAP10-8	386681	NM_198695.1	node_14_node_13
cg17784922	KEL	3792	NM_000420.2	node_14_node_13
cg17884373	PPM1A	5494	NM_177951.1	node_14_node_13
cg17904786	GTF3A	2971	NM_002097.1	node_14_node_13
cg17915429	PGLYRP2	114770	NM_052890.2	node_14_node_13
cg17938146	ITGA10	8515	NM_003637.3	node_14_node_13
cg17976829	TXNL2	10539	NM_006541.1	node_14_node_13
cg18003698	GNRHR	2798	NM_000406.2	node_14_node_13
cg18022344	IGSF6	10261	NM_005849.1	node_14_node_13
cg18055007	DDAH2	23564	NM_013974.1	node_14_node_13
cg18063149	FMO3	2328	NM_001002294.1	node_14_node_13
cg18075299	C14orf54	161142	NM_173526.1	node_14_node_13
cg18085435	ATP8B1	5205	NM_005603.2	node_14_node_13
cg18094221	TCTA	6988	NM_022171.1	node_14_node_13
cg18098286	UGT1A10	54575	NM_019075.2	node_14_node_13
cg18121684	SERPINB13	5275	NM_012397.2	node_14_node_13
cg18127191	CDC7	8317	NM_003503.2	node_14_node_13
cg18129786	ZNF445	353274	NM_181489.4	node_14_node_13
cg18140857	RDHE2	195814	NM_138969.2	node_14_node_13
cg18173454	NMT2	9397	NM_004808.1	node_14_node_13
cg18223379	BPIL3	128859	NM_174897.1	node_14_node_13
cg18236297	CYSLTR2	57105	NM_020377.2	node_14_node_13
cg18241647	WFDC12	128488	NM_080869.1	node_14_node_13
cg18279742	RPS2	6187	NM_002952.3	node_14_node_13
cg18330203	TNNT2	7139	NM_000364.2	node_14_node_13
cg18353563	ABTB1	80325	NM_032548.2	node_14_node_13
cg18354594	FLJ45717	388759	NM_207401.1	node_14_node_13
cg18392482	AMDHD1	144193	NM_152435.1	node_14_node_13
cg18412984	WDR20	91833	NM_181291.1	node_14_node_13
cg18437633	ITGB6	3694	NM_000888.3	node_14_node_13
cg18468842	SLC13A3	64849	NM_022829.4	node_14_node_13
cg18493238	ANKRD30A	91074	NM_052997.1	node_14_node_13
cg18511989	CPSF1	29894	NM_013291.2	node_14_node_13
cg18555555	FABP7	2173	NM_001446.3	node_14_node_13
cg18561362	C1QTNF4	114900	NM_031909.1	node_14_node_13
cg18572014	DCC	1630	NT_010966.13	node_14_node_13
cg18587364	ZNF562	54811	NM_017656.1	node_14_node_13
cg18589624	INMT	11185	NM_006774.4	node_14_node_13
cg18596794	MPZL1	9019	NM_003953.4	node_14_node_13
cg18671950	FBN1	2200	NM_000138.2	node_14_node_13
cg18678121	SEC61A2	55176	NM_018144.2	node_14_node_13
cg18679190	MFAP2	4237	NM_017459.1	node_14_node_13
cg18688305	EIF4ENIF1	56478	NM_019843.2	node_14_node_13
cg18708106	SUCLA2	8803	NM_003850.1	node_14_node_13
cg18788940	HTATIP2	10553	NM_006410.3	node_14_node_13
cg18790143	OTOS	150677	NM_148961.3	node_14_node_13
cg18841952	GPR115	221393	NM_153838.1	node_14_node_13
cg18876189	FGB	2244	NM_005141.2	node_14_node_13
cg18894878	MAEL	84944	NM_032858.1	node_14_node_13
cg18896687	MAFK	7975	NM_002360.2	node_14_node_13
cg18908499	C1orf150	148823	NM_145278.1	node_14_node_13
cg18917378	BCAS1	8537	NM_003657.1	node_14_node_13
cg18972811	SLIT2	9353	NM_004787.1	node_14_node_13
cg18986165	SIGLEC12	89858	NM_033329.1	node_14_node_13
cg18989919	C3orf36	80111	NM_025041.2	node_14_node_13
cg19026260	CNIH2	254263	NM_182553.1	node_14_node_13
cg19042947	SERPINA4	5267	NM_006215.2	node_14_node_13
cg19047670	CCND1	595	NT_078088.3	node_14_node_13
cg19094438	BCAR1	9564	NM_014567.2	node_14_node_13
cg19219503	ANKRD30A	91074	NM_052997.1	node_14_node_13
cg19234089	SART1	9092	NM_005146.3	node_14_node_13
cg19248557	HLA-DRA	3122	NM_019111.3	node_14_node_13
cg19290962	TMC2	117532	NM_080751.1	node_14_node_13
cg19292712	SPAM1	6677	NM_003117.3	node_14_node_13
cg19304352	DEFA4	1669	NM_001925.1	node_14_node_13
cg19369775	LOC153364	153364	NM_203406.1	node_14_node_13
cg19391527	PNOC	5368	NM_006228.2	node_14_node_13
cg19399100	UGT2A1	10941	NM_006798.1	node_14_node_13
cg19401923	MRPL19	9801	NM_014763.2	node_14_node_13
cg19404190	SPINK7	84651	NM_032566.2	node_14_node_13
cg19409156	SLC24A5	283652	NM_205850.1	node_14_node_13
cg19420968	HCRTR1	3061	NM_001525.1	node_14_node_13
cg19421752	SLC6A18	348932	NM_182632.1	node_14_node_13
cg19437319	KIAA0196	9897	NM_014846.2	node_14_node_13
cg19471399	CCDC77	84318	NM_032358.2	node_14_node_13
cg19486673	LILRA2	11027	NM_006866.1	node_14_node_13
cg19507591	ZFPL1	7542	NM_006782.3	node_14_node_13
cg19511844	ORMDL3	94103	NM_139280.1	node_14_node_13
cg19515446	HIST1H1T	3010	NM_005323.3	node_14_node_13
cg19531130	ANGPTL5	253935	NM_178127.2	node_14_node_13
cg19532954	ID3	3399	NM_002167.2	node_14_node_13
cg19546781	CCL17	6361	NM_002987.2	node_14_node_13
cg19561186	GUCA1C	9626	NM_005459.2	node_14_node_13
cg19612574	MAPK8	5599	NM_002750.2	node_14_node_13
cg19622360	MTR	4548	NM_000254.1	node_14_node_13
cg19623751	CEACAM7	1087	NM_006890.1	node_14_node_13
cg19630689	SERPINA12	145264	NM_173850.2	node_14_node_13
cg19662708	TEAD1	7003	NM_021961.3	node_14_node_13
cg19682367	FAM79B	285386	NM_198485.1	node_14_node_13
cg19685066	ACTL8	81569	NM_030812.1	node_14_node_13
cg19690214	PIP3-E	26034	NM_015553.1	node_14_node_13
cg19731122	MYO1C	4641	NM_033375.3	node_14_node_13
cg19736898	C1orf77	26097	NM_015607.2	node_14_node_13
cg19795898	KIAA1984	84960	NM_032874.2	node_14_node_13
cg19837824	NTHL1	4913	NM_002528.4	node_14_node_13
cg19853494	SELL	6402	NM_000655.2	node_14_node_13
cg19863773	OXER1	165140	NM_148962.3	node_14_node_13
cg19869139	OPRD1	4985	NM_000911.3	node_14_node_13
cg19882093	GGTLA4	92086	NM_178311.1	node_14_node_13
cg19903229	C14orf105	55195	NM_018168.1	node_14_node_13
cg19912436	PALM	5064	NM_002579.1	node_14_node_13
cg19930802	ATP10A	57194	NT_026446.13	node_14_node_13
cg19950767	TPTE2	93492	NM_199254.1	node_14_node_13
cg19955257	PRSSL1	400668	NM_214710.1	node_14_node_13
cg19981839	CD2BP2	10421	NM_006110.1	node_14_node_13
cg20017995	SURF5	6837	NM_181491.1	node_14_node_13
cg20034100	IBRDC1	154214	NM_152553.2	node_14_node_13
cg20047055	KLRC1	3821	NM_002259.3	node_14_node_13
cg20098659	CLEC9A	283420	NM_207345.1	node_14_node_13
cg20161089	IFI27	3429	NM_005532.3	node_14_node_13
cg20162076	LY86	9450	NM_004271.3	node_14_node_13
cg20162599	DNAJC4	3338	NM_005528.1	node_14_node_13
cg20234959	NID1	4811	NM_002508.1	node_14_node_13
cg20269537	ATXN10	25814	NM_013236.2	node_14_node_13
cg20283107	FAM91A1	157769	NM_144963.1	node_14_node_13
cg20320468	LAIR1	3903	NM_002287.2	node_14_node_13
cg20324165	KRT8	3856	NM_002273.2	node_14_node_13
cg20377762	TMEM61	199964	NM_182532.1	node_14_node_13
cg20385229	ALKBH	8846	NM_006020.1	node_14_node_13
cg20414506	CAMSAP1	157922	NM_015447.1	node_14_node_13
cg20416179	C6orf71	389434	NM_203395.1	node_14_node_13
cg20442697	LRRC17	10234	NM_005824.1	node_14_node_13
cg20472189	VENTX	27287	NM_014468.2	node_14_node_13
cg20483016	TTC5	91875	NM_138376.1	node_14_node_13
cg20500081	LRCH4	4034	NM_002319.2	node_14_node_13
cg20543571	C15orf43	145645	NM_152448.1	node_14_node_13
cg20544605	SORBS2	8470	NM_021069.3	node_14_node_13
cg20582779	KIAA1822L	79802	NM_024746.2	node_14_node_13
cg20625138	UTS2	10911	NM_021995.1	node_14_node_13
cg20657383	CEACAM1	634	NM_001712.3	node_14_node_13
cg20661303	LEFTY2	7044	NM_003240.2	node_14_node_13
cg20692181	RETN	56729	NM_020415.2	node_14_node_13
cg20721467	MYST4	23522	NM_012330.1	node_14_node_13
cg20727114	CPT1C	126129	NM_152359.1	node_14_node_13
cg20728496	NADSYN1	55191	NM_018161.4	node_14_node_13
cg20732137	GMEB2	26205	NM_012384.2	node_14_node_13
cg20788083	VPS33B	26276	NM_018668.2	node_14_node_13
cg20789691	RLN1	6013	NM_006911.2	node_14_node_13
cg20789824	OLFML2A	169611	NM_182487.1	node_14_node_13
cg20831492	BET1	10282	NM_005868.3	node_14_node_13
cg20897667	PEG3	5178	NM_006210.1	node_14_node_13
cg20918903	JMJD1A	55818	NM_018433.3	node_14_node_13
cg20938359	SLC6A12	6539	NM_003044.2	node_14_node_13
cg20939319	TEX15	56154	NM_031271.2	node_14_node_13
cg20988616	ENPP3	5169	NM_005021.2	node_14_node_13
cg21004129	IL8RA	3577	NM_000634.2	node_14_node_13
cg21019820	DALRD3	55152	NM_001009996.1	node_14_node_13
cg21023114	IFNA14	3448	NM_002172.1	node_14_node_13
cg21023770	C20orf165	128497	NM_080608.3	node_14_node_13
cg21065959	LCE1E	353135	NM_178353.1	node_14_node_13
cg21069922	ERAL1	26284	NM_005702.2	node_14_node_13
cg21098323	OSCAR	126014	NM_130771.2	node_14_node_13
cg21180599	TLE6	79816	NM_024760.1	node_14_node_13
cg21200380	C1QBP	708	NM_001212.3	node_14_node_13
cg21200703	SLC34A2	10568	NM_006424.1	node_14_node_13
cg21215336	LRRC8E	80131	NM_025061.3	node_14_node_13
cg21274570	CCL25	6370	NM_005624.2	node_14_node_13
cg21277505	LOC284361	284361	NM_175063.3	node_14_node_13
cg21284731	DCC	1630	NT_010966.13	node_14_node_13
cg21329628	CD320	51293	NM_016579.2	node_14_node_13
cg21347412	STAP2	55620	NM_017720.2	node_14_node_13
cg21377793	TSPAN3	10099	NM_005724.4	node_14_node_13
cg21406461	IFI16	3428	NM_005531.1	node_14_node_13
cg21492378	CEP1	11064	NM_007018.3	node_14_node_13
cg21494337	MGC11266	79172	NM_024322.1	node_14_node_13
cg21512370	P2RY5	10161	NM_005767.3	node_14_node_13
cg21515744	GUK1	2987	NM_000858.4	node_14_node_13
cg21518947	CABP4	57010	NM_145200.2	node_14_node_13
cg21567017	MGC4825	79135	NM_024122.2	node_14_node_13
cg21591452	TMEM105	284186	NM_178520.2	node_14_node_13
cg21610192	DYNC1LI2	1783	NM_006141.2	node_14_node_13
cg21621204	HTN1	3346	NM_002159.2	node_14_node_13
cg21643045	CCL20	6364	NM_004591.1	node_14_node_13
cg21643191	ABCB5	340273	NM_178559.3	node_14_node_13
cg21644628	FLJ20718	55027	NM_182922.1	node_14_node_13
cg21695020	DPEP3	64180	NM_022357.1	node_14_node_13
cg21729186	HIST1H4H	8365	NM_003543.3	node_14_node_13
cg21750589	ZNF323	64288	NM_030899.2	node_14_node_13
cg21792737	NOX3	50508	NM_015718.1	node_14_node_13
cg21818252	SEC24B	10427	NM_006323.1	node_14_node_13
cg21885525	SCYE1	9255	NM_004757.2	node_14_node_13
cg21906716	TP73	7161	NT_004321.17	node_14_node_13
cg21942438	ZNF619	285267	NM_173656.1	node_14_node_13
cg21942546	ABHD11	83451	NM_148912.2	node_14_node_13
cg21964481	SLC34A3	142680	NM_080877.1	node_14_node_13
cg22022041	CCR9	10803	NM_031200.1	node_14_node_13
cg22050893	FKBP7	51661	NM_181342.1	node_14_node_13
cg22051763	UTP20	27340	NM_014503.1	node_14_node_13
cg22090592	C14orf173	64423	NM_022489.1	node_14_node_13
cg22096513	UBA2	10054	NM_005499.2	node_14_node_13
cg22101147	TMEM110	375346	NM_198563.1	node_14_node_13
cg22139563	KRTHA8	8687	NM_006771.3	node_14_node_13
cg22168676	OFCC1	266553	NM_153003.1	node_14_node_13
cg22189519	CDC37L1	55664	NM_017913.2	node_14_node_13
cg22202141	FCGR3A	2214	NM_000569.6	node_14_node_13
cg22215192	AMY2A	279	NM_000699.2	node_14_node_13
cg22218909	DEFA3	1668	NM_005217.2	node_14_node_13
cg22228134	GZMH	2999	NM_033423.2	node_14_node_13
cg22243733	OLFML1	283298	NM_198474.2	node_14_node_13
cg22262549	POLR3C	10623	NM_006468.5	node_14_node_13
cg22282941	HLA-DQA2	3118	NM_020056.2	node_14_node_13
cg22289115	MUCDHL	53841	NM_021924.2	node_14_node_13
cg22298208	C7orf34	135927	NM_178829.2	node_14_node_13
cg22309826	COPS3	8533	NM_003653.2	node_14_node_13
cg22356117	LAMP3	27074	NM_014398.2	node_14_node_13
cg22377142	C1orf85	112770	NM_144580.1	node_14_node_13
cg22377428	GPR142	350383	NM_181790.1	node_14_node_13
cg22386774	CRYGA	1418	NM_014617.2	node_14_node_13
cg22416721	DMP1	1758	NM_004407.1	node_14_node_13
cg22432908	KLRC2	3822	NM_002260.3	node_14_node_13
cg22444610	KCTD18	130535	NM_152387.2	node_14_node_13
cg22461018	MORF4	10934	NM_006792.2	node_14_node_13
cg22598744	MLANA	2315	NM_005511.1	node_14_node_13
cg22628926	SLC25A11	8402	NM_003562.3	node_14_node_13
cg22663080	GCLM	2730	NM_002061.2	node_14_node_13
cg22686523	FLJ25006	124923	NM_144610.1	node_14_node_13
cg22721827	NTN2L	4917	NM_006181.1	node_14_node_13
cg22730004	SPTA1	6708	NM_003126.1	node_14_node_13
cg22762309	OTUD6A	139562	NM_207320.1	node_14_node_13
cg22828602	RNF133	168433	NM_139175.1	node_14_node_13
cg22870280	BCL2L10	10017	NM_020396.2	node_14_node_13
cg22875391	FAM79B	285386	NM_198485.1	node_14_node_13
cg22933847	MRGPRF	219928	NM_145015.2	node_14_node_13
cg22954818	APOBEC3A	200315	NM_145699.2	node_14_node_13
cg22968401	PIPOX	51268	NM_016518.2	node_14_node_13
cg22975568	CD74	972	NM_004355.2	node_14_node_13
cg22975712	GALR3	8484	NM_003614.1	node_14_node_13
cg23022999	FLJ45909	126432	NM_198445.1	node_14_node_13
cg23032612	POSTN	10631	NM_006475.1	node_14_node_13
cg23090046	KNS2	3831	NM_005552.3	node_14_node_13
cg23092086	CES7	221223	NM_145024.1	node_14_node_13
cg23154272	LENEP	55891	NM_018655.2	node_14_node_13
cg23180270	RNF113A	7737	NM_006978.1	node_14_node_13
cg23213217	DEGS1	8560	NM_144780.1	node_14_node_13
cg23217005	MT1F	4494	NM_005949.1	node_14_node_13
cg23219570	FGF23	8074	NM_020638.2	node_14_node_13
cg23240895	PRR5	55615	NM_015366.3	node_14_node_13
cg23254045	TMCO5	145942	NM_152453.2	node_14_node_13
cg23264413	PSG4	5672	NM_002780.3	node_14_node_13
cg23307338	MS4A12	54860	NM_017716.1	node_14_node_13
cg23325932	EXOSC5	56915	NM_020158.3	node_14_node_13
cg23326301	ADAM30	11085	NM_021794.2	node_14_node_13
cg23352030	PRIC285	85441	NM_033405.2	node_14_node_13
cg23382741	PPP1R14D	54866	NM_017726.6	node_14_node_13
cg23413307	LCE1F	353137	NM_178354.1	node_14_node_13
cg23506842	PTPN7	5778	NM_002832.2	node_14_node_13
cg23517677	POLR2G	5436	NM_002696.1	node_14_node_13
cg23534142	ATF3	467	NM_001674.2	node_14_node_13
cg23547429	SLC43A3	29015	NM_017611.2	node_14_node_13
cg23595927	MYL5	4636	NM_002477.1	node_14_node_13
cg23599056	ZMYND17	118490	NM_001024593.1	node_14_node_13
cg23617760	C16orf44	79786	NM_024731.2	node_14_node_13
cg23640092	ZNRF2	223082	NM_147128.3	node_14_node_13
cg23654219	TCF19	6941	NM_007109.1	node_14_node_13
cg23656386	SLC12A4	6560	NM_005072.3	node_14_node_13
cg23660999	PDDC1	347862	NM_182612.1	node_14_node_13
cg23665603	SEC14L2	23541	NM_012429.1	node_14_node_13
cg23679141	ANP32C	23520	NM_012403.1	node_14_node_13
cg23680518	SBSN	374897	NM_198538.1	node_14_node_13
cg23696618	SERPINB10	5273	NM_005024.1	node_14_node_13
cg23765993	SPINLW1	57119	NM_181502.1	node_14_node_13
cg23769143	TIMP4	7079	NM_003256.2	node_14_node_13
cg23776217	C18orf10	25941	NM_015476.2	node_14_node_13
cg23796040	KIAA0143	23167	NM_015137.1	node_14_node_13
cg23813564	MAGEC2	51438	NM_016249.2	node_14_node_13
cg23816572	CEP68	23177	NM_015147.1	node_14_node_13
cg23818978	AMICA1	120425	NM_153206.1	node_14_node_13
cg23909633	IL24	11009	NM_181339.1	node_14_node_13
cg23910243	TGFB1I1	7041	NM_015927.3	node_14_node_13
cg23972869	RPL18	6141	NM_000979.2	node_14_node_13
cg23978322	FHL5	9457	NM_020482.3	node_14_node_13
cg24053375	RBP3	5949	NM_002900.2	node_14_node_13
cg24076830	OR5V1	81696	NM_030876.4	node_14_node_13
cg24116028	LYPD4	147719	NM_173506.3	node_14_node_13
cg24169915	FLJ25773	283598	NM_182560.1	node_14_node_13
cg24176037	TBPL1	9519	NM_004865.2	node_14_node_13
cg24222324	TNFSF11	8600	NM_003701.2	node_14_node_13
cg24239808	BTD	686	NM_000060.2	node_14_node_13
cg24304712	C1orf101	257044	NM_173807.2	node_14_node_13
cg24340926	RAB33A	9363	NM_004794.2	node_14_node_13
cg24352688	OFD1	8481	NM_003611.1	node_14_node_13
cg24404909	C14orf173	64423	NM_022489.1	node_14_node_13
cg24422489	FCGR2A	2212	NM_021642.2	node_14_node_13
cg24443367	SLC16A9	220963	NM_194298.1	node_14_node_13
cg24484296	ZFPL	162967	NM_207333.2	node_14_node_13
cg24505375	AMAC1L2	83650	NM_054028.1	node_14_node_13
cg24513045	RGS19	10287	NM_005873.1	node_14_node_13
cg24517042	CAV3	859	NM_001234.3	node_14_node_13
cg24528523	SLC22A18	5002	NT_009237.17	node_14_node_13
cg24529858	F11	2160	NM_000128.2	node_14_node_13
cg24579667	GPD2	2820	NM_000408.2	node_14_node_13
cg24580001	FLJ37970	283234	NM_032251.3	node_14_node_13
cg24597988	SELL	6402	NM_000655.2	node_14_node_13
cg24674220	GMEB2	26205	NM_012384.2	node_14_node_13
cg24691461	C20orf160	140706	NM_080625.2	node_14_node_13
cg24770649	KIAA1539	80256	NM_025182.2	node_14_node_13
cg24776407	MYEOV	26579	NM_138768.2	node_14_node_13
cg24777950	CTSG	1511	NM_001911.2	node_14_node_13
cg24851490	RNASE2	6036	NM_002934.2	node_14_node_13
cg24874111	ZNF562	54811	NM_017656.1	node_14_node_13
cg24923526	SH3GL1	6455	NM_003025.2	node_14_node_13
cg24950749	SDCBP2	27111	NM_015685.3	node_14_node_13
cg24977027	FLJ10916	55258	NM_018271.2	node_14_node_13
cg25007250	NOS3	4846	NM_000603.3	node_14_node_13
cg25011395	CNTROB	116840	NM_053051.1	node_14_node_13
cg25013053	UNC45B	146862	NM_173167.2	node_14_node_13
cg25020204	DBH	1621	NM_000787.2	node_14_node_13
cg25021247	AMT	275	NM_000481.2	node_14_node_13
cg25041439	HYLS1	219844	NM_145014.1	node_14_node_13
cg25059899	BCL2	596	NT_025028.13	node_14_node_13
cg25101056	KCNG4	93107	NM_133490.2	node_14_node_13
cg25134071	KLK8	11202	NM_144505.1	node_14_node_13
cg25168545	GIMAP1	170575	NM_130759.2	node_14_node_13
cg25186143	FAM57A	79850	NM_024792.1	node_14_node_13
cg25187533	PSG2	5670	NM_031246.1	node_14_node_13
cg25189085	STAC3	246329	NM_145064.1	node_14_node_13
cg25229305	KCNK18	338567	NM_181840.1	node_14_node_13
cg25268718	PSME1	5720	NM_006263.2	node_14_node_13
cg25298754	ZBED2	79413	NM_024508.3	node_14_node_13
cg25307902	SNAP25	6616	NM_003081.2	node_14_node_13
cg25344367	IRGC	56269	NM_019612.2	node_14_node_13
cg25371560	MED18	54797	NM_017638.1	node_14_node_13
cg25377358	SEC23IP	11196	NM_007190.2	node_14_node_13
cg25402049	PRDM2	7799	NM_012231.3	node_14_node_13
cg25420952	AMBP	259	NM_001633.2	node_14_node_13
cg25427638	CYP2A7	1549	NM_030589.2	node_14_node_13
cg25433648	S100A14	57402	NM_020672.1	node_14_node_13
cg25450806	PRDM2	7799	NM_012231.3	node_14_node_13
cg25456959	ASB12	142689	NM_130388.2	node_14_node_13
cg25463135	GBP7	388646	NM_207398.1	node_14_node_13
cg25463409	COX7B2	170712	NM_130902.1	node_14_node_13
cg25473396	MPG	4350	NM_001015052.1	node_14_node_13
cg25477904	PSG1	5669	NM_006905.2	node_14_node_13
cg25481253	TAS2R38	5726	NM_176817.1	node_14_node_13
cg25526759	GP1BA	2811	NM_000173.3	node_14_node_13
cg25527547	PLOD3	8985	NM_001084.4	node_14_node_13
cg25552889	C3orf40	131408	NM_144635.3	node_14_node_13
cg25637824	TMEM48	55706	NM_018087.3	node_14_node_13
cg25645748	AKAP14	158798	NM_178813.5	node_14_node_13
cg25659818	CCL4	6351	NM_002984.1	node_14_node_13
cg25668626	OAS1	4938	NM_002534.2	node_14_node_13
cg25685838	GDPD2	54857	NM_017711.2	node_14_node_13
cg25729716	CD79B	974	NM_000626.1	node_14_node_13
cg25778479	ANKMY2	57037	NM_020319.1	node_14_node_13
cg25803583	SERPINF2	5345	NM_000934.1	node_14_node_13
cg25809905	ITGA2B	3674	NM_000419.2	node_14_node_13
cg25813714	CYP4F12	66002	NM_023944.1	node_14_node_13
cg25827112	TESK2	10420	NM_007170.1	node_14_node_13
cg25836326	DRD3	1814	NM_033658.1	node_14_node_13
cg25839227	ABI3	51225	NM_016428.2	node_14_node_13
cg25856811	SPRR3	6707	NM_005416.1	node_14_node_13
cg25882056	CRELD2	79174	NM_024324.2	node_14_node_13
cg25889160	SERPINA5	5104	NM_000624.3	node_14_node_13
cg25890048	OR5I1	10798	NM_006637.1	node_14_node_13
cg25912717	THBS3	7059	NM_007112.3	node_14_node_13
cg25922353	FUT8	2530	NM_004480.3	node_14_node_13
cg25928444	INHA	3623	NM_002191.2	node_14_node_13
cg25956985	MAP3K7IP1	10454	NM_153497.2	node_14_node_13
cg25965576	CST4	1472	NM_001899.2	node_14_node_13
cg25990230	PMS2L3	5387	NM_005395.2	node_14_node_13
cg26099316	ITIH3	3699	NM_002217.2	node_14_node_13
cg26104469	SGCZ	137868	NM_139167.1	node_14_node_13
cg26112901	IL22RA2	116379	NM_181309.1	node_14_node_13
cg26119796	RB1	5925	NT_024524.13	node_14_node_13
cg26145228	NTNG1	22854	NM_014917.2	node_14_node_13
cg26159933	CHIA	27159	NM_021797.2	node_14_node_13
cg26183662	NFAT5	10725	NM_138714.2	node_14_node_13
cg26205432	PLN	5350	NM_002667.2	node_14_node_13
cg26235710	FLJ38984	127703	NM_152374.1	node_14_node_13
cg26239233	CIITA	4261	NM_000246.2	node_14_node_13
cg26240939	LOC57149	57149	NM_020424.2	node_14_node_13
cg26261431	PBK	55872	NM_018492.2	node_14_node_13
cg26332534	HTR7	3363	NM_019859.2	node_14_node_13
cg26333641	IL22	50616	NM_020525.4	node_14_node_13
cg26385222	HCA112	55365	NM_018487.2	node_14_node_13
cg26473272	SYT8	90019	NM_138567.2	node_14_node_13
cg26502594	CCDC9	26093	NM_015603.1	node_14_node_13
cg26519339	TMEM39A	55254	NM_018266.1	node_14_node_13
cg26525091	MADCAM1	8174	NM_130760.1	node_14_node_13
cg26530200	ZNF140	7699	NM_003440.2	node_14_node_13
cg26540515	ANGPT4	51378	NM_015985.2	node_14_node_13
cg26556134	SOAT2	8435	NM_003578.2	node_14_node_13
cg26574610	VPREB3	29802	NM_013378.1	node_14_node_13
cg26594488	LOC54103	54103	NM_017439.1	node_14_node_13
cg26657648	IL1R1	3554	NM_000877.2	node_14_node_13
cg26678313	LRP1	4035	NM_002332.1	node_14_node_13
cg26682717	ATP6V1F	9296	NM_004231.2	node_14_node_13
cg26738880	DPP6	1804	NM_001936.2	node_14_node_13
cg26760212	GM632	57473	NM_020713.1	node_14_node_13
cg26764244	GNG12	55970	NM_018841.3	node_14_node_13
cg26781575	KIAA1946	165215	NM_177454.2	node_14_node_13
cg26839325	BMP15	9210	NM_005448.1	node_14_node_13
cg26851374	C8B	732	NM_000066.2	node_14_node_13
cg26861460	PARVG	64098	NM_022141.4	node_14_node_13
cg26862286	NCL	4691	NM_005381.2	node_14_node_13
cg26920757	SH2D3C	10044	NM_170600.1	node_14_node_13
cg26984624	ANK1	286	NM_020475.2	node_14_node_13
cg26987645	FMOD	2331	NM_002023.3	node_14_node_13
cg26991199	FUSIP1	10772	NM_006625.3	node_14_node_13
cg27016307	HRC	3270	NM_002152.2	node_14_node_13
cg27043141	GCET2	257144	NM_152785.3	node_14_node_13
cg27043873	CDH18	1016	NM_004934.2	node_14_node_13
cg27063986	NDST4	64579	NM_022569.1	node_14_node_13
cg27089714	KIAA0196	9897	NM_014846.2	node_14_node_13
cg27091343	TRIM15	89870	NM_033229.1	node_14_node_13
cg27157038	DNTT	1791	NM_004088.3	node_14_node_13
cg27219973	GNRHR	2798	NM_000406.2	node_14_node_13
cg27276456	ZSCAN4	201516	NM_152677.1	node_14_node_13
cg27342801	REG3A	5068	NM_138937.1	node_14_node_13
cg27365426	ARHGAP15	55843	NM_018460.2	node_14_node_13
cg27433062	APOA2	336	NM_001643.1	node_14_node_13
cg27472032	VPS39	23339	NM_015289.2	node_14_node_13
cg27475152	BTN1A1	696	NM_001732.1	node_14_node_13
cg27504299	TCL1B	9623	NM_004918.2	node_14_node_13
cg27522780	ACADS	35	NM_000017.1	node_14_node_13
cg27550442	ZNHIT1	10467	NM_006349.2	node_14_node_13
cg27583102	KLK5	25818	NM_012427.3	node_14_node_13
cg27585441	CCDC54	84692	NM_032600.2	node_14_node_13
cg27589921	CIAPIN1	57019	NM_020313.1	node_14_node_13
cg27600136	RASL11A	387496	NM_206827.1	node_14_node_13
cg27606341	FYB	2533	NM_199335.2	node_14_node_13
cg00066816	IL12B	3593	NM_002187.2	node_15_node_14
cg00071250	FASLG	356	NM_000639.1	node_15_node_14
cg00083937	MAPK8IP2	23542	NM_012324.2	node_15_node_14
cg00098162	ANKRD22	118932	NM_144590.1	node_15_node_14
cg00101227	MPZ	4359	NM_000530.3	node_15_node_14
cg00131121	POLR2J	5439	NM_006234.4	node_15_node_14
cg00156216	APLP2	334	NM_001642.1	node_15_node_14
cg00187686	TCN1	6947	NM_001062.2	node_15_node_14
cg00204262	ECH1	1891	NM_001398.2	node_15_node_14
cg00230502	CCDC60	160777	NM_178499.2	node_15_node_14
cg00298951	CMKLR1	1240	NM_004072.1	node_15_node_14
cg00323915	GIMAP4	55303	NM_018326.2	node_15_node_14
cg00333528	GABRR1	2569	NM_002042.2	node_15_node_14
cg00364814	R3HDM2	22864	NM_014925.2	node_15_node_14
cg00397545	APOC1	341	NM_001645.3	node_15_node_14
cg00398048	AGA	175	NM_000027.2	node_15_node_14
cg00425710	MT1A	4489	NM_005946.2	node_15_node_14
cg00521434	GPR61	83873	NM_031936.3	node_15_node_14
cg00567479	FARP2	9855	NM_014808.1	node_15_node_14
cg00613344	KIAA1822L	79802	NM_024746.2	node_15_node_14
cg00633969	PARP9	83666	NM_031458.1	node_15_node_14
cg00647741	ZNF274	10782	NM_016324.2	node_15_node_14
cg00673020	MOSPD1	56180	NM_019556.1	node_15_node_14
cg00689010	NCSTN	23385	NM_015331.2	node_15_node_14
cg00729541	FAM73B	84895	NM_032809.2	node_15_node_14
cg00755709	BAAT	570	NM_001701.2	node_15_node_14
cg00840403	CHST4	10164	NM_005769.1	node_15_node_14
cg00845900	CPA4	51200	NM_016352.2	node_15_node_14
cg00894577	SLC6A14	11254	NM_007231.1	node_15_node_14
cg01025762	DLD	1738	NM_000108.2	node_15_node_14
cg01035238	TNFAIP6	7130	NM_007115.2	node_15_node_14
cg01053621	APOA2	336	NM_001643.1	node_15_node_14
cg01079126	MTMR1	8776	NM_003828.1	node_15_node_14
cg01127428	SYCP3	50511	NM_153694.3	node_15_node_14
cg01135200	STXBP5	134957	NM_139244.2	node_15_node_14
cg01137065	FOXK2	3607	NM_181430.1	node_15_node_14
cg01145396	CHRNG	1146	NM_005199.4	node_15_node_14
cg01182697	TMEM59	9528	NM_004872.3	node_15_node_14
cg01184522	ZNF496	84838	NM_032752.1	node_15_node_14
cg01193293	SIGLEC7	27036	NM_014385.1	node_15_node_14
cg01361777	DLG5	9231	NM_004747.2	node_15_node_14
cg01362183	MAP3K7IP2	23118	NM_015093.2	node_15_node_14
cg01407341	SPATA8	145946	NM_173499.2	node_15_node_14
cg01423840	FATE1	89885	NM_033085.2	node_15_node_14
cg01454134	GALP	85569	NM_033106.1	node_15_node_14
cg01476044	MGAM	8972	NM_004668.1	node_15_node_14
cg01514487	MYO1A	4640	NM_005379.2	node_15_node_14
cg01564343	TREML1	340205	NM_178174.2	node_15_node_14
cg01566170	CAPN2	824	NM_001748.3	node_15_node_14
cg01581111	RBM18	92400	NM_033117.2	node_15_node_14
cg01584473	MUC17	140453	NM_001004430.1	node_15_node_14
cg01684901	C3orf40	131408	NM_144635.3	node_15_node_14
cg01745448	SCAMP3	10067	NM_005698.2	node_15_node_14
cg01782486	ZBTB7B	51043	NM_015872.1	node_15_node_14
cg01868128	LCE5A	254910	NM_178438.3	node_15_node_14
cg01876612	ZDHHC7	55625	NM_017740.1	node_15_node_14
cg01907837	RNF8	9025	NM_003958.2	node_15_node_14
cg01924619	B4GALT5	9334	NM_004776.2	node_15_node_14
cg02005755	SLC13A4	26266	NM_012450.2	node_15_node_14
cg02044879	PLA2G12B	84647	NM_032562.2	node_15_node_14
cg02082342	VSIG2	23584	NM_014312.3	node_15_node_14
cg02096656	HSPC268	154791	NM_197964.1	node_15_node_14
cg02097420	HRG	3273	NM_000412.2	node_15_node_14
cg02119229	BCDO2	83875	NM_031938.2	node_15_node_14
cg02121427	LRRC15	131578	NM_130830.2	node_15_node_14
cg02182354	NEUROG2	63973	NM_024019.2	node_15_node_14
cg02225847	FAM65A	79567	NM_024519.2	node_15_node_14
cg02232922	LOC203427	203427	NM_145305.1	node_15_node_14
cg02238747	KIAA0690	23223	NM_015179.2	node_15_node_14
cg02245418	ZNF364	27246	NM_014455.1	node_15_node_14
cg02251134	DOCK2	1794	NM_004946.1	node_15_node_14
cg02322621	ZBTB9	221504	NM_152735.3	node_15_node_14
cg02382666	CALD1	800	NM_033138.2	node_15_node_14
cg02397720	RAB17	64284	NM_022449.1	node_15_node_14
cg02399455	SRI	6717	NM_198901.1	node_15_node_14
cg02490034	MEST	4232	NM_177524.1	node_15_node_14
cg02498063	CCDC60	160777	NM_178499.2	node_15_node_14
cg02500392	PBOV1	59351	NM_021635.1	node_15_node_14
cg02506426	AQP11	282679	NM_173039.1	node_15_node_14
cg02519218	CHFR	55743	NT_024477.13	node_15_node_14
cg02552945	C5	727	NM_001735.2	node_15_node_14
cg02586730	EFEMP2	30008	NM_016938.1	node_15_node_14
cg02688643	MGST2	4258	NM_002413.3	node_15_node_14
cg02732134	DNMBP	23268	NM_015221.1	node_15_node_14
cg02789485	MGC39497	144321	NM_152436.1	node_15_node_14
cg02806658	C12orf48	55010	NM_017915.1	node_15_node_14
cg02813121	S100A12	6283	NM_005621.1	node_15_node_14
cg02878987	C1orf58	148362	NM_144695.1	node_15_node_14
cg02945019	CD84	8832	NM_003874.1	node_15_node_14
cg02946754	NHLRC2	374354	NM_198514.2	node_15_node_14
cg02947253	ADORA3	140	NM_020683.5	node_15_node_14
cg02959669	ZNF256	10172	NM_005773.2	node_15_node_14
cg03096975	EML2	24139	NM_012155.1	node_15_node_14
cg03099492	CYP26A1	1592	NM_057157.1	node_15_node_14
cg03112433	PFTK1	5218	NM_012395.2	node_15_node_14
cg03168296	NOXA1	10811	NM_006647.1	node_15_node_14
cg03179866	MMP12	4321	NM_002426.2	node_15_node_14
cg03192737	OSTN	344901	NM_198184.1	node_15_node_14
cg03243700	WDR5	11091	NM_017588.2	node_15_node_14
cg03264414	PAEP	5047	NM_001018049.1	node_15_node_14
cg03270167	RAMP1	10267	NM_005855.2	node_15_node_14
cg03293882	ZNF614	80110	NM_025040.2	node_15_node_14
cg03309967	PSENEN	55851	NM_172341.1	node_15_node_14
cg03343942	SLC39A5	283375	NM_173596.1	node_15_node_14
cg03389164	ASB2	51676	NM_016150.3	node_15_node_14
cg03446863	TFEB	7942	NM_007162.1	node_15_node_14
cg03460682	CYP27A1	1593	NM_000784.2	node_15_node_14
cg03522403	STAU	6780	NM_004602.1	node_15_node_14
cg03570766	CATSPER1	117144	NM_053054.2	node_15_node_14
cg03583857	CD34	947	NM_001773.1	node_15_node_14
cg03605339	ARMC7	79637	NM_024585.2	node_15_node_14
cg03664139	ASCC3	10973	NM_006828.2	node_15_node_14
cg03670238	WISP1	8840	NM_003882.2	node_15_node_14
cg03690162	BAG3	9531	NM_004281.3	node_15_node_14
cg03764161	FAM111A	63901	NM_022074.2	node_15_node_14
cg03780733	PCDHB7	56129	NM_018940.2	node_15_node_14
cg03789934	NALP11	204801	NM_145007.1	node_15_node_14
cg03803009	GPR142	350383	NM_181790.1	node_15_node_14
cg03812679	CSF3	1440	NM_000759.2	node_15_node_14
cg03822159	SETD8	387893	NM_020382.3	node_15_node_14
cg03845435	C1orf162	128346	NM_174896.2	node_15_node_14
cg03851112	BBS1	582	NM_024649.4	node_15_node_14
cg03872376	ZP4	57829	NM_021186.2	node_15_node_14
cg03907174	RCN3	57333	NM_020650.2	node_15_node_14
cg03923464	ABCB9	23457	NM_019624.2	node_15_node_14
cg03944089	SGK	6446	NM_005627.2	node_15_node_14
cg03963654	SCOC	60592	NM_032547.1	node_15_node_14
cg03985657	C1orf2	10712	NM_006589.2	node_15_node_14
cg04038932	FLJ46082	389799	NM_207417.1	node_15_node_14
cg04048249	APOC3	345	NM_000040.1	node_15_node_14
cg04059714	C12orf38	79867	NM_024809.2	node_15_node_14
cg04087608	HSD3B2	3284	NM_000198.2	node_15_node_14
cg04132607	GATA5	140628	NT_011362.9	node_15_node_14
cg04138756	SPRR3	6707	NM_005416.1	node_15_node_14
cg04154812	CALCOCO2	10241	NM_005831.3	node_15_node_14
cg04167867	MORC1	27136	NM_014429.2	node_15_node_14
cg04200192	HTR3D	200909	NM_182537.2	node_15_node_14
cg04235146	ATP2A2	488	NM_001681.2	node_15_node_14
cg04261665	C12orf52	84934	NM_032848.1	node_15_node_14
cg04356968	BGLAP	632	NM_199173.2	node_15_node_14
cg04380669	NME1	4830	NM_000269.2	node_15_node_14
cg04384208	FCGR3A	2214	NM_000569.6	node_15_node_14
cg04450876	FAM112B	121355	NM_144594.1	node_15_node_14
cg04451770	ENTPD1	953	NM_001776.3	node_15_node_14
cg04457794	CTSE	1510	NM_001910.2	node_15_node_14
cg04498511	ZC3H11A	9877	NM_014827.3	node_15_node_14
cg04532229	SLC9A2	6549	NM_003048.3	node_15_node_14
cg04569804	CSF1R	1436	NM_005211.2	node_15_node_14
cg04587829	FN3K	64122	NM_022158.2	node_15_node_14
cg04632683	TFPT	29844	NM_013342.1	node_15_node_14
cg04725234	TMEM38B	55151	NM_018112.1	node_15_node_14
cg04732193	HSD11B1	3290	NM_005525.2	node_15_node_14
cg04757243	C3orf36	80111	NM_025041.2	node_15_node_14
cg04761824	DEC1	50514	NM_017418.1	node_15_node_14
cg04790874	CD79A	973	NM_001783.2	node_15_node_14
cg04853383	C12orf49	79794	NM_024738.1	node_15_node_14
cg04992673	LOC253012	253012	NM_198151.1	node_15_node_14
cg05010967	SPATS1	221409	NM_145026.2	node_15_node_14
cg05079794	IMPDH1	3614	NM_183243.1	node_15_node_14
cg05091653	SP100	6672	NM_003113.2	node_15_node_14
cg05130485	CASP8	841	NM_001228.3	node_15_node_14
cg05242523	KLK14	43847	NM_022046.3	node_15_node_14
cg05244766	GSTP1	2950	NM_000852.2	node_15_node_14
cg05276137	SLC2A4RG	56731	NM_020062.3	node_15_node_14
cg05294095	PSMD8	5714	NM_002812.3	node_15_node_14
cg05343453	LOC136263	136263	NM_145268.2	node_15_node_14
cg05348123	SCRG1	11341	NM_007281.1	node_15_node_14
cg05375800	WDR31	114987	NM_001006615.1	node_15_node_14
cg05440289	IVL	3713	NM_005547.2	node_15_node_14
cg05475904	BCL10	8915	NM_003921.2	node_15_node_14
cg05485062	SERPINA12	145264	NM_173850.2	node_15_node_14
cg05494069	PRKAA2	5563	NM_006252.2	node_15_node_14
cg05511685	RGS9	8787	NM_003835.1	node_15_node_14
cg05512099	PLEKHF1	79156	NM_024310.2	node_15_node_14
cg05520656	ZNF681	148213	NM_138286.1	node_15_node_14
cg05659526	FCER1G	2207	NM_004106.1	node_15_node_14
cg05755837	PMPCB	9512	NM_004279.1	node_15_node_14
cg05766474	CCL16	6360	NM_004590.2	node_15_node_14
cg05778847	PPP1R14A	94274	NM_033256.1	node_15_node_14
cg05788638	SERPINA10	51156	NM_016186.1	node_15_node_14
cg05813234	RPS6KA6	27330	NM_014496.1	node_15_node_14
cg05826823	CIZ1	25792	NM_012127.2	node_15_node_14
cg05862431	MGC13125	84811	NM_032725.2	node_15_node_14
cg06020352	IRF8	3394	NM_002163.2	node_15_node_14
cg06101324	SPRR1A	6698	NM_005987.2	node_15_node_14
cg06130787	KLK10	5655	NM_002776.3	node_15_node_14
cg06142324	FLJ25530	220296	NM_152722.3	node_15_node_14
cg06177698	GABRQ	55879	NM_018558.1	node_15_node_14
cg06194186	CPO	130749	NM_173077.1	node_15_node_14
cg06214007	GBP6	163351	NM_198460.1	node_15_node_14
cg06236061	GLTP	51228	NM_016433.3	node_15_node_14
cg06244634	TAS2R4	50832	NM_016944.1	node_15_node_14
cg06255227	NPBWR2	2832	NM_005286.2	node_15_node_14
cg06325346	VN1R2	317701	NM_173856.1	node_15_node_14
cg06339706	PLEKHA4	57664	NM_020904.1	node_15_node_14
cg06340713	CHM	1121	NM_000390.1	node_15_node_14
cg06391660	DCTN1	1639	NM_023019.1	node_15_node_14
[truncated: 5,203 more rows]

## Sheet: PTSD_203
Name	Symbol	GeneID	Accession	node_change	PTSD-association
cg06648029	NR1I2	8856	NM_022002.1	node_13_human	Uniquely Methylated, Affected
cg10125195	LACRT	90070	NM_033277.1	node_13_human	Uniquely Methylated, Affected	of 7202 CpG sites, those that were uniquely methylated or uniquely unmethylated in either PTSD affected or unaffected individuals (Uddin, 2010)
cg13397379	OR2C3	81472	NM_198074.3	node_13_human	Uniquely Methylated, Affected
cg17108383	PCDHGC5	56097	NM_018929.2	node_13_human	Uniquely Methylated, Affected	PTSD-association data is from Uddin, 2010
cg18809535	LDHAL6B	92483	NM_033195.1	node_13_human	Uniquely Methylated, Affected
cg24172553	FLJ25660	148109	NM_152481.1	node_13_human	Uniquely Methylated, Affected
cg27303882	PAGE2	203569	NM_207339.1	node_13_human	Uniquely Methylated, Affected		node_change KEY
cg27318281	C18orf37	125476	NM_194281.2	node_13_human	Uniquely Methylated, Affected		node_change	Branch
cg27412902	IL29	282618	NM_172140.1	node_13_human	Uniquely Methylated, Affected		node_13_human	Human terminal
cg01091565	MESP1	55897	NM_018670.1	node_14_node_13	Uniquely Methylated, Affected		node_14_node_13	Human/chimpanzee stem
cg01558777	C10orf99	387695	NM_207373.1	node_14_node_13	Uniquely Methylated, Affected		node_15_node_14	Ape stem
cg01770400	SERPINC1	462	NM_000488.2	node_14_node_13	Uniquely Methylated, Affected		node_17_node_15	Primate stem
cg06084117	PLXNA4B	91584	NM_181775.2	node_14_node_13	Uniquely Methylated, Affected		node_20_node_17	Euarchontoglires stem
cg06445611	GABRR2	2570	NM_002043.1	node_14_node_13	Uniquely Methylated, Affected		node_21_node_20	Placental stem
cg08256781	ACSBG2	81616	NM_030924.2	node_14_node_13	Uniquely Methylated, Affected		node_22_node_21	Theria stem
cg09950370	GFRA2	2675	NM_001495.4	node_14_node_13	Uniquely Methylated, Affected		node_23_node_22	Mammal stem
cg10134939	FLJ13391	84141	NM_032181.1	node_14_node_13	Uniquely Methylated, Affected
cg11204562	C10orf81	79949	NM_024889.3	node_14_node_13	Uniquely Methylated, Affected
cg12177001	IFI27	3429	NM_005532.3	node_14_node_13	Uniquely Methylated, Affected
cg18129786	ZNF445	353274	NM_181489.4	node_14_node_13	Uniquely Methylated, Affected
cg18330203	TNNT2	7139	NM_000364.2	node_14_node_13	Uniquely Methylated, Affected
cg18790143	OTOS	150677	NM_148961.3	node_14_node_13	Uniquely Methylated, Affected
cg20732137	GMEB2	26205	NM_012384.2	node_14_node_13	Uniquely Methylated, Affected
cg21695020	DPEP3	64180	NM_022357.1	node_14_node_13	Uniquely Methylated, Affected
cg23654219	TCF19	6941	NM_007109.1	node_14_node_13	Uniquely Methylated, Affected
cg24505375	AMAC1L2	83650	NM_054028.1	node_14_node_13	Uniquely Methylated, Affected
cg25729716	CD79B	974	NM_000626.1	node_14_node_13	Uniquely Methylated, Affected
cg02044879	PLA2G12B	84647	NM_032562.2	node_15_node_14	Uniquely Methylated, Affected
cg03570766	CATSPER1	117144	NM_053054.2	node_15_node_14	Uniquely Methylated, Affected
cg04587829	FN3K	64122	NM_022158.2	node_15_node_14	Uniquely Methylated, Affected
cg05244766	GSTP1	2950	NM_000852.2	node_15_node_14	Uniquely Methylated, Affected
cg10498097	MGC50811	375307	NM_198559.1	node_15_node_14	Uniquely Methylated, Affected
cg11148307	C10orf92	54777	NM_017609.2	node_15_node_14	Uniquely Methylated, Affected
cg18271969	HTR3C	170572	NM_130770.2	node_15_node_14	Uniquely Methylated, Affected
cg21596858	DCST2	127579	NM_144622.1	node_15_node_14	Uniquely Methylated, Affected
cg00962459	PROKR1	10887	NM_138964.2	node_15_node_14	Uniquely Methylated, Affected
cg02629257	EPPB9	27077	NM_015681.2	node_15_node_14	Uniquely Methylated, Affected
cg02854090	HIST1H2AA	221613	NM_170745.3	node_15_node_14	Uniquely Methylated, Affected
cg08025786	CLK3	1198	NM_003992.1	node_15_node_14	Uniquely Methylated, Affected
cg09174741	THSD1	55901	NM_018676.2	node_15_node_14	Uniquely Methylated, Affected
cg16242770	KRTAP17-1	83902	NM_031964.1	node_15_node_14	Uniquely Methylated, Affected
cg18034859	MYLK2	85366	NM_033118.2	node_15_node_14	Uniquely Methylated, Affected
cg18992201	DPPA2	151871	NM_138815.2	node_15_node_14	Uniquely Methylated, Affected
cg24751129	GNMT	27232	NM_018960.4	node_15_node_14	Uniquely Methylated, Affected
cg25833031	PAPD1	55149	NM_018109.2	node_15_node_14	Uniquely Methylated, Affected
cg26687173	LOC126248	126248	NM_173479.2	node_15_node_14	Uniquely Methylated, Affected
cg27077685	SLC7A6OS	84138	NM_032178.1	node_15_node_14	Uniquely Methylated, Affected
cg00512031	CYTL1	54360	NM_018659.2	node_17_node_15	Uniquely Methylated, Affected
cg02009694	C9orf132	399665	NM_203305.1	node_17_node_15	Uniquely Methylated, Affected
cg02254461	AXUD1	64651	NM_033027.2	node_17_node_15	Uniquely Methylated, Affected
cg03662459	IL11RA	3590	NM_004512.3	node_17_node_15	Uniquely Methylated, Affected
cg03870261	TIMM13	26517	NM_012458.2	node_17_node_15	Uniquely Methylated, Affected
cg03986640	MIP	4284	NM_012064.2	node_17_node_15	Uniquely Methylated, Affected
cg04033774	GPSM2	29899	NM_013296.3	node_17_node_15	Uniquely Methylated, Affected
cg05958352	RNASE1	6035	NM_198232.1	node_17_node_15	Uniquely Methylated, Affected
cg06308323	C9orf25	203259	NM_147202.1	node_17_node_15	Uniquely Methylated, Affected
cg07443748	CESK1	150160	NM_014406.4	node_17_node_15	Uniquely Methylated, Affected
cg07531356	INSL6	11172	NM_007179.2	node_17_node_15	Uniquely Methylated, Affected
cg09923671	GATA5	140628	NT_011362.9	node_17_node_15	Uniquely Methylated, Affected
cg13288195	FBXL22	283807	NM_203373.1	node_17_node_15	Uniquely Methylated, Affected
cg14845091	ADPRHL1	113622	NM_199162.1	node_17_node_15	Uniquely Methylated, Affected
cg17754680	NPC1L1	29881	NM_013389.1	node_17_node_15	Uniquely Methylated, Affected
cg17894008	NACAL	342538	NM_199290.2	node_17_node_15	Uniquely Methylated, Affected
cg19233472	FOXI1	2299	NM_012188.3	node_17_node_15	Uniquely Methylated, Affected
cg19812619	ITGB7	3695	NM_000889.1	node_17_node_15	Uniquely Methylated, Affected
cg20074593	GPR17	2840	NM_005291.1	node_17_node_15	Uniquely Methylated, Affected
cg20668607	DNAJC11	55735	NM_018198.1	node_17_node_15	Uniquely Methylated, Affected
cg20972495	SEC22L3	9117	NM_032970.2	node_17_node_15	Uniquely Methylated, Affected
cg22194129	CLEC4C	170482	NM_130441.2	node_17_node_15	Uniquely Methylated, Affected
cg24024214	BTNL8	79908	NM_024850.1	node_17_node_15	Uniquely Methylated, Affected
cg24073022	TAL2	6887	NM_005421.1	node_17_node_15	Uniquely Methylated, Affected
cg24661752	AP2M1	1173	NM_004068.3	node_17_node_15	Uniquely Methylated, Affected
cg24734575	SLC7A9	11136	NM_014270.3	node_17_node_15	Uniquely Methylated, Affected
cg24867501	MIOX	55586	NM_017584.5	node_17_node_15	Uniquely Methylated, Affected
cg25762706	STMN4	81551	NM_030795.2	node_17_node_15	Uniquely Methylated, Affected
cg26220985	DPT	1805	NM_001937.3	node_17_node_15	Uniquely Methylated, Affected
cg27182551	RB1	5925	NT_024524.13	node_17_node_15	Uniquely Methylated, Affected
cg07711515	BAG1	573	NM_004323.3	node_21_node_20	Uniquely Methylated, Affected
cg16772207	MYT1	4661	NM_004535.2	node_21_node_20	Uniquely Methylated, Affected
cg12439773	SLC22A6	9356	NM_004790.3	node_22_node_21	Uniquely Methylated, Affected
cg02838492	KIF12	113220	NM_138424.1	node_23_node_22	Uniquely Methylated, Affected
cg02774160	GGT1	2678	NM_005265.2	node_13_human	Uniquely Methylated, Unaffected
cg23106779	CXorf2	1527	NM_001586.1	node_13_human	Uniquely Methylated, Unaffected
cg01344518	RGS11	8786	NM_183337.1	node_14_node_13	Uniquely Methylated, Unaffected
cg05654164	C1orf52	148423	NM_198077.1	node_14_node_13	Uniquely Methylated, Unaffected
cg07196761	WDR71	80227	NM_025155.1	node_14_node_13	Uniquely Methylated, Unaffected
cg10618882	LRRC25	126364	NM_145256.2	node_14_node_13	Uniquely Methylated, Unaffected
cg14959707	ZC3H7A	29066	NM_014153.2	node_14_node_13	Uniquely Methylated, Unaffected
cg16087263	PLA2G2F	64600	NM_022819.2	node_14_node_13	Uniquely Methylated, Unaffected
cg16879596	CYP3A5	1577	NM_000777.2	node_14_node_13	Uniquely Methylated, Unaffected
cg19047670	CCND1	595	NT_078088.3	node_14_node_13	Uniquely Methylated, Unaffected
cg24950749	SDCBP2	27111	NM_015685.3	node_14_node_13	Uniquely Methylated, Unaffected
cg25685838	GDPD2	54857	NM_017711.2	node_14_node_13	Uniquely Methylated, Unaffected
cg03343942	SLC39A5	283375	NM_173596.1	node_15_node_14	Uniquely Methylated, Unaffected
cg05788638	SERPINA10	51156	NM_016186.1	node_15_node_14	Uniquely Methylated, Unaffected
cg14701962	C1orf111	284680	NM_182581.1	node_15_node_14	Uniquely Methylated, Unaffected
cg14784348	HCFC1	3054	NM_005334.1	node_15_node_14	Uniquely Methylated, Unaffected
cg18598959	PIK4CB	5298	NM_002651.1	node_15_node_14	Uniquely Methylated, Unaffected
cg20828084	KIAA1199	57214	NM_018689.1	node_15_node_14	Uniquely Methylated, Unaffected
cg03003745	UNQ473	284340	NM_198477.1	node_17_node_15	Uniquely Methylated, Unaffected
cg13316424	CIZ1	25792	NM_012127.2	node_17_node_15	Uniquely Methylated, Unaffected
cg20399252	EBPL	84650	NM_032565.1	node_17_node_15	Uniquely Methylated, Unaffected
cg20437604	ANXA9	8416	NM_003568.1	node_17_node_15	Uniquely Methylated, Unaffected
cg21142272	LOC283849	283849	NM_178516.2	node_17_node_15	Uniquely Methylated, Unaffected
cg23431988	PIWIL2	55124	NM_018068.2	node_17_node_15	Uniquely Methylated, Unaffected
cg14818279	SH3TC2	79628	NM_024577.2	node_20_node_17	Uniquely Methylated, Unaffected
cg25677709	NDST1	3340	NM_001543.3	node_21_node_20	Uniquely Methylated, Unaffected
cg08341924	TGM1	7051	NM_000359.1	node_22_node_21	Uniquely Methylated, Unaffected
cg01443452	GAPDHS	26330	NM_014364.3	node_23_node_22	Uniquely Methylated, Unaffected
cg11098259	AQP9	366	NM_020980.2	node_13_human	Uniquely Unmethylated, Affected
cg22956254	GDF3	9573	NM_020634.1	node_13_human	Uniquely Unmethylated, Affected
cg01155039	AMN	81693	NM_030943.1	node_14_node_13	Uniquely Unmethylated, Affected
cg01623438	CTSZ	1522	NM_001336.2	node_14_node_13	Uniquely Unmethylated, Affected
cg08123074	PHACTR4	65979	NM_023923.2	node_14_node_13	Uniquely Unmethylated, Affected
cg11952714	SNX7	51375	NM_015976.2	node_14_node_13	Uniquely Unmethylated, Affected
cg16296356	RAD51L3	5892	NM_002878.2	node_14_node_13	Uniquely Unmethylated, Affected
cg19531130	ANGPTL5	253935	NM_178127.2	node_14_node_13	Uniquely Unmethylated, Affected
cg20938359	SLC6A12	6539	NM_003044.2	node_14_node_13	Uniquely Unmethylated, Affected
cg21406461	IFI16	3428	NM_005531.1	node_14_node_13	Uniquely Unmethylated, Affected
cg22933847	MRGPRF	219928	NM_145015.2	node_14_node_13	Uniquely Unmethylated, Affected
cg27365426	ARHGAP15	55843	NM_018460.2	node_14_node_13	Uniquely Unmethylated, Affected
cg05091653	SP100	6672	NM_003113.2	node_15_node_14	Uniquely Unmethylated, Affected
cg06933965	CMKLR1	1240	NM_004072.1	node_15_node_14	Uniquely Unmethylated, Affected
cg08090640	IFI35	3430	NM_005533.2	node_15_node_14	Uniquely Unmethylated, Affected
cg09503974	RARRES1	5918	NM_002888.2	node_15_node_14	Uniquely Unmethylated, Affected
cg09735598	RGL1	23179	NM_015149.2	node_15_node_14	Uniquely Unmethylated, Affected
cg14165663	GALR2	8811	NM_003857.2	node_15_node_14	Uniquely Unmethylated, Affected
cg17749456	HSPBP1	23640	NM_012267.2	node_15_node_14	Uniquely Unmethylated, Affected
cg00540769	ACOT12	134526	NM_130767.1	node_15_node_14	Uniquely Unmethylated, Affected
cg01813965	C16orf50	84229	NM_032269.3	node_15_node_14	Uniquely Unmethylated, Affected
cg07612655	PTGIS	5740	NM_000961.3	node_15_node_14	Uniquely Unmethylated, Affected
cg13406950	GBP1	2633	NM_002053.1	node_15_node_14	Uniquely Unmethylated, Affected
cg13471990	ENTPD1	953	NM_001776.3	node_15_node_14	Uniquely Unmethylated, Affected
cg14324675	LST1	7940	NM_205838.1	node_15_node_14	Uniquely Unmethylated, Affected
cg17966192	SULT1C2	27233	NM_006588.2	node_15_node_14	Uniquely Unmethylated, Affected
cg18302652	IL8	3576	NM_000584.2	node_15_node_14	Uniquely Unmethylated, Affected
cg00427635	TBC1D21	161514	NM_153356.1	node_17_node_15	Uniquely Unmethylated, Affected
cg01860753	RASSF5	83593	NT_021877.18	node_17_node_15	Uniquely Unmethylated, Affected
cg02151301	HM13	81502	NM_178580.1	node_17_node_15	Uniquely Unmethylated, Affected
cg03017653	TTC13	79573	NM_024525.2	node_17_node_15	Uniquely Unmethylated, Affected
cg05163348	RPP30	10556	NM_006413.2	node_17_node_15	Uniquely Unmethylated, Affected
cg05829479	C6orf141	135398	NM_153344.1	node_17_node_15	Uniquely Unmethylated, Affected
cg06196379	TREM1	54210	NM_018643.2	node_17_node_15	Uniquely Unmethylated, Affected
cg06306751	F8	2157	NM_000132.2	node_17_node_15	Uniquely Unmethylated, Affected
cg06495347	SUOX	6821	NM_000456.2	node_17_node_15	Uniquely Unmethylated, Affected
cg08475827	RIF1	55183	NM_018151.3	node_17_node_15	Uniquely Unmethylated, Affected
cg09076077	FLJ33860	284756	NM_173644.1	node_17_node_15	Uniquely Unmethylated, Affected
cg09580336	ATP1A1	476	NM_000701.6	node_17_node_15	Uniquely Unmethylated, Affected
cg10213821	G10	8896	NM_003910.2	node_17_node_15	Uniquely Unmethylated, Affected
cg10521852	EDG4	9170	NM_004720.4	node_17_node_15	Uniquely Unmethylated, Affected
cg11299964	MAPKAP1	79109	NM_001006620.1	node_17_node_15	Uniquely Unmethylated, Affected
cg11368643	PCDHB15	56121	NM_018935.2	node_17_node_15	Uniquely Unmethylated, Affected
cg12127282	HOXD4	3233	NM_014621.2	node_17_node_15	Uniquely Unmethylated, Affected
cg12697789	TLR3	7098	NM_003265.2	node_17_node_15	Uniquely Unmethylated, Affected
cg15239579	TRAP1	10131	NM_016292.1	node_17_node_15	Uniquely Unmethylated, Affected
cg17173423	MS4A3	932	NM_006138.4	node_17_node_15	Uniquely Unmethylated, Affected
cg19342782	ANKRD13C	81573	NM_030816.2	node_17_node_15	Uniquely Unmethylated, Affected
cg20318748	NANP	140838	NM_152667.1	node_17_node_15	Uniquely Unmethylated, Affected
cg21042619	EED	8726	NM_003797.2	node_17_node_15	Uniquely Unmethylated, Affected
cg21092324	MMRN1	22915	NM_007351.2	node_17_node_15	Uniquely Unmethylated, Affected
cg22764341	ATP10D	57205	NM_020453.2	node_17_node_15	Uniquely Unmethylated, Affected
cg23398173	MTPN	136319	NM_145808.1	node_17_node_15	Uniquely Unmethylated, Affected
cg23591853	IFT172	26160	NM_015662.1	node_17_node_15	Uniquely Unmethylated, Affected
cg26815229	CYP2J2	1573	NM_000775.2	node_17_node_15	Uniquely Unmethylated, Affected
cg08899626	LDB2	9079	NM_001290.2	node_21_node_20	Uniquely Unmethylated, Affected
cg24673765	HSPB6	126393	NM_144617.1	node_21_node_20	Uniquely Unmethylated, Affected
cg25293251	GOLGA5	9950	NM_005113.2	node_13_human	Uniquely Unmethylated, Unaffected
cg02806777	PGLYRP1	8993	NM_005091.1	node_14_node_13	Uniquely Unmethylated, Unaffected
cg07455279	NDUFA3	4696	NM_004542.1	node_14_node_13	Uniquely Unmethylated, Unaffected
cg17421623	C3orf9	56983	NM_152305.1	node_14_node_13	Uniquely Unmethylated, Unaffected
cg01079126	MTMR1	8776	NM_003828.1	node_15_node_14	Uniquely Unmethylated, Unaffected
cg11320084	RNF2	6045	NM_007212.3	node_15_node_14	Uniquely Unmethylated, Unaffected
cg19535609	B3GNT4	79369	NM_030765.2	node_15_node_14	Uniquely Unmethylated, Unaffected
cg24127874	HES6	55502	NM_018645.3	node_15_node_14	Uniquely Unmethylated, Unaffected
cg00186701	TSPYL5	85453	NM_033512.2	node_15_node_14	Uniquely Unmethylated, Unaffected
cg11325578	GPR143	4935	NM_000273.1	node_15_node_14	Uniquely Unmethylated, Unaffected
cg19441691	MAOA	4128	NM_000240.2	node_15_node_14	Uniquely Unmethylated, Unaffected
cg19564367	AFAP	60312	NM_198595.1	node_15_node_14	Uniquely Unmethylated, Unaffected
cg20371650	PRAF2	11230	NM_007213.1	node_15_node_14	Uniquely Unmethylated, Unaffected
cg27389185	ZNF540	163255	NM_152606.2	node_15_node_14	Uniquely Unmethylated, Unaffected
cg02493771	KRTAP13-2	337959	NM_181621.2	node_17_node_15	Uniquely Unmethylated, Unaffected
cg06207804	ARTN	9048	NM_003976.2	node_17_node_15	Uniquely Unmethylated, Unaffected
cg08532057	NUPL1	9818	NM_014089.3	node_17_node_15	Uniquely Unmethylated, Unaffected
cg12335708	DPP4	1803	NM_001935.3	node_17_node_15	Uniquely Unmethylated, Unaffected
cg14132995	SLC35A2	7355	NM_005660.1	node_17_node_15	Uniquely Unmethylated, Unaffected
cg15768203	PPIG	9360	NM_004792.2	node_17_node_15	Uniquely Unmethylated, Unaffected
cg16227684	GDI1	2664	NM_001493.1	node_17_node_15	Uniquely Unmethylated, Unaffected
cg17552650	WDR45	11152	NM_007075.3	node_17_node_15	Uniquely Unmethylated, Unaffected
cg17860158	CNTN2	6900	NM_005076.2	node_17_node_15	Uniquely Unmethylated, Unaffected
cg17963840	ADRA1A	148	NM_033302.1	node_17_node_15	Uniquely Unmethylated, Unaffected
cg18486150	KIF17	57576	NM_020816.1	node_17_node_15	Uniquely Unmethylated, Unaffected
cg18910313	P2RY11	5032	NM_002566.4	node_17_node_15	Uniquely Unmethylated, Unaffected
cg19118077	AKR1C3	8644	NM_003739.4	node_17_node_15	Uniquely Unmethylated, Unaffected
cg20507276	OR2L13	284521	NM_175911.2	node_17_node_15	Uniquely Unmethylated, Unaffected
cg20622056	SLC7A3	84889	NM_032803.3	node_17_node_15	Uniquely Unmethylated, Unaffected
cg20825323	IGBP1	3476	NM_001551.2	node_17_node_15	Uniquely Unmethylated, Unaffected
cg22598563	P4HA2	8974	NM_004199.2	node_17_node_15	Uniquely Unmethylated, Unaffected
cg23066860	GPRASP2	114928	NM_138437.3	node_17_node_15	Uniquely Unmethylated, Unaffected
cg25713185	SLC19A3	80704	NM_025243.2	node_17_node_15	Uniquely Unmethylated, Unaffected
cg20792833	PTPRCAP	5790	NM_005608.2	node_21_node_20	Uniquely Unmethylated, Unaffected
cg10709021	WRN	7486	NM_000553.2	node_22_node_21	Uniquely Unmethylated, Unaffected
cg14473924	PDZRN3	23024	NM_015009.1	node_22_node_21	Uniquely Unmethylated, Unaffected
cg21835643	RBPSUHL	11317	NM_014276.2	node_22_node_21	Uniquely Unmethylated, Unaffected
