# Supplementary material for: Ancient evolutionary origins of epigenetic regulation associated with posttraumatic stress disorder
Source: Front Hum Neurosci. 2014 May 13;8:284. doi: 10.3389/fnhum.2014.00284 (PMC4026723; doi:10.3389/fnhum.2014.00284)
Supplement: Supplemental Table 2 — Gene enrichment: gene ontology (all). [file DataSheet2.XLSX]

## Sheet: Sheet1
node_change	Category	Term	Count	%	PValue	Genes	List Total	Pop Hits	Pop Total	Fold Enrichment	Bonferroni	Benjamini	FDR
HumanDescent_All	GOTERM_BP_FAT	GO:0046942~carboxylic acid transport	7	3.93258	0.00608215	MIP, PRAF2, AQP9, SLC7A3, SLC6A12, SLC7A9, SLC22A6	140	181	15362	4.24365	0.999215	0.999215	9.3658
HumanDescent_All	GOTERM_BP_FAT	GO:0015849~organic acid transport	7	3.93258	0.00624381	MIP, PRAF2, AQP9, SLC7A3, SLC6A12, SLC7A9, SLC22A6	140	182	15362	4.22033	0.999351	0.974532	9.60313
HumanDescent_All	GOTERM_BP_FAT	GO:0006833~water transport	3	1.68539	0.0138816	MIP, AQP9, MYLK2	140	20	15362	16.4593	1	0.995751	20.1745		Gene Enrichment: Gene Ontology of PTSD-associated CpG sites.
HumanDescent_All	GOTERM_BP_FAT	GO:0042044~fluid transport	3	1.68539	0.0166796	MIP, AQP9, MYLK2	140	22	15362	14.963	1	0.992761	23.7481		Category: gene ontology category; either biological process (BP), cellular component (CC), or molecular function (MF)
HumanDescent_All	GOTERM_BP_FAT	GO:0007186~G-protein coupled receptor protein signaling pathway	15	8.42697	0.0360823	IL8, CMKLR1, MRGPRF, PROKR1, GPR143, OR2L13, GABRR2, RGS11, P2RY11, GALR2, GPSM2, ADRA1A, GPR17, ENTPD1, OR2C3	140	910	15362	1.80871	1	0.999818	44.6985		Term: specific gene ontology term
HumanDescent_All	GOTERM_BP_FAT	GO:0006790~sulfur metabolic process	5	2.80899	0.0492752	NDST1, CYTL1, SLC19A3, GGT1, GNMT	140	152	15362	3.60949	1	0.999948	55.7145		Fold Enrichment: measure of enrichment of gene ontology term within subset.
HumanDescent_All	GOTERM_CC_FAT	GO:0005887~integral to plasma membrane	19	10.6742	0.00244296	AQP9, IL29, CMKLR1, SLC6A12, PCDHB15, TLR3, SLC7A9, ATP1A1, IL11RA, MIP, GABRR2, P2RY11, ITGB7, CNTN2, ADRA1A, SLC22A6, CD79B, GPR17, ENTPD1	132	865	13075	2.17573	0.421833	0.421833	3.07432
HumanDescent_All	GOTERM_CC_FAT	GO:0031226~intrinsic to plasma membrane	19	10.6742	0.00323752	AQP9, IL29, CMKLR1, SLC6A12, PCDHB15, TLR3, SLC7A9, ATP1A1, IL11RA, MIP, GABRR2, P2RY11, ITGB7, CNTN2, ADRA1A, SLC22A6, CD79B, GPR17, ENTPD1	132	888	13075	2.11938	0.516343	0.304546	4.05529
HumanDescent_All	GOTERM_CC_FAT	GO:0031224~intrinsic to membrane	64	35.9551	0.0106524	RARRES1, HM13, AQP9, NDST1, TLR3, SLC7A9, GGT1, ATP10D, AMN, SLC35A2, PTGIS, GALR2, DPEP3, PIWIL2, NPC1L1, CLEC4C, SLC22A6, GOLGA5, DPP4, BTNL8, IL29, MS4A3, CMKLR1, MRGPRF, PROKR1, NUPL1, IL11RA, LRRC25, GABRR2, EBPL, CATSPER1, CNTN2, TREM1, GPR17, LST1, AMAC1L2, PCDHB15, PCDHGC5, SLC19A3, GPR143, PTPRCAP, OR2L13, MIP, B3GNT4, ITGB7, TGM1, SLC39A5, ENTPD1, OR2C3, HTR3C, PRAF2, NDUFA3, MAOA, SLC6…	132	4955	13075	1.27939	0.909186	0.550513	12.7787			node_change KEY
HumanDescent_All	GOTERM_CC_FAT	GO:0005886~plasma membrane	46	25.8427	0.0123354	AQP9, PCDHB15, TLR3, SLC7A9, PCDHGC5, SDCBP2, PTPRCAP, OR2L13, MIP, RGS11, MTMR1, ITGB7, MAPKAP1, TGM1, GALR2, SERPINC1, NPC1L1, SLC22A6, SLC39A5, ENTPD1, OR2C3, HTR3C, DPP4, AP2M1, IL29, CMKLR1, MAOA, SLC6A12, F8, MRGPRF, ATP1A1, PROKR1, NUPL1, IL11RA, GDPD2, GABRR2, P2RY11, SLC7A3, CATSPER1, CNTN2, ADRA1A, CD79B, GPR17, TREM1, GFRA2, GBP1	132	3303	13075	1.37949	0.937981	0.500966	14.654			node_change	Branch
HumanDescent_All	GOTERM_CC_FAT	GO:0016021~integral to membrane	61	34.2697	0.0131819	RARRES1, HM13, AQP9, NDST1, TLR3, SLC7A9, GGT1, ATP10D, AMN, SLC35A2, PTGIS, GALR2, PIWIL2, NPC1L1, CLEC4C, SLC22A6, GOLGA5, DPP4, BTNL8, IL29, MS4A3, CMKLR1, MRGPRF, PROKR1, NUPL1, IL11RA, LRRC25, GABRR2, EBPL, CATSPER1, CNTN2, TREM1, GPR17, LST1, AMAC1L2, PCDHB15, PCDHGC5, SLC19A3, GPR143, PTPRCAP, OR2L13, MIP, B3GNT4, ITGB7, SLC39A5, ENTPD1, OR2C3, HTR3C, PRAF2, NDUFA3, MAOA, SLC6A12, ATP1A1, …	132	4712	13075	1.28231	0.948818	0.448148	15.5831			HumanDescent_All	All of Human descent studied here
HumanDescent_All	GOTERM_MF_FAT	GO:0030594~neurotransmitter receptor activity	5	2.80899	0.0280399	GABRR2, ANXA9, GALR2, PROKR1, HTR3C	130	134	15075	4.32692	0.999991	0.999991	32.8131			node_13_human	Human terminal
HumanDescent_All	GOTERM_MF_FAT	GO:0042165~neurotransmitter binding	5	2.80899	0.0314891	GABRR2, ANXA9, GALR2, PROKR1, HTR3C	130	139	15075	4.17128	0.999998	0.998513	36.0714			node_14_node_13	Human/chimpanzee stem
HumanDescent_All	GOTERM_MF_FAT	GO:0042802~identical protein binding	11	6.17978	0.0368976	RASSF5, ANXA9, SP100, ITGB7, EED, GPSM2, HCFC1, WRN, GOLGA5, SDCBP2, DPP4	130	611	15075	2.08769	1	0.993906	40.8864			node_15_node_14	Ape stem
HumanDescent_All	GOTERM_MF_FAT	GO:0042277~peptide binding	7	3.93258	0.0430107	PPIG, CMKLR1, GALR2, SLC7A9, PROKR1, GPR17, DPP4	130	298	15075	2.72393	1	0.98859	45.9223			node_17_node_15	Primate stem
node_13_human	GOTERM_BP_FAT	GO:0006955~immune response	16	11.1111	0.00215816	MSH6, IL1R1, MICB, CARD9, AQP9, IL29, IL27RA, SLA2, TNFSF14, CXCL6, CYBA, APOL1, FCN3, FCN2, CEACAM8, PSEN2	117	865	15362	2.42865	0.901124	0.901124	3.38474			node_20_node_17	Euarchontoglires stem
node_13_human	GOTERM_BP_FAT	GO:0050778~positive regulation of immune response	8	5.55556	0.00373067	MICB, CARD9, IL27RA, IL29, FCN3, FCN2, SLA2, PSEN2	117	262	15362	4.00913	0.98174	0.864869	5.78303			node_21_node_20	Placental stem
node_13_human	GOTERM_BP_FAT	GO:0006952~defense response	13	9.02778	0.00468909	IL1R1, PNLIPRP2, CARD9, IL29, IL27RA, S100A9, CXCL6, CYBA, APOL1, DEFA6, FCN3, FCN2, MX2	117	670	15362	2.5476	0.993486	0.813242	7.21727			node_22_node_21	Theria stem
node_13_human	GOTERM_BP_FAT	GO:0048584~positive regulation of response to stimulus	9	6.25	0.00803073	MICB, CARD9, IL27RA, IL29, FCN3, FCN2, SLA2, PSEN2, MAPK8IP2	117	379	15362	3.11792	0.999822	0.884549	12.0594			node_23_node_22	Mammal stem
node_13_human	GOTERM_BP_FAT	GO:0006917~induction of apoptosis	8	5.55556	0.0112893	MSH6, PSEN2, PML, STK17B, TNFSF14, MAL, ATM, ARHGEF11	117	323	15362	3.25199	0.999995	0.912132	16.5523
node_13_human	GOTERM_BP_FAT	GO:0012502~induction of programmed cell death	8	5.55556	0.0114684	MSH6, PSEN2, PML, STK17B, TNFSF14, MAL, ATM, ARHGEF11	117	324	15362	3.24195	0.999996	0.87241	16.7929
node_13_human	GOTERM_BP_FAT	GO:0002684~positive regulation of immune system process	9	6.25	0.012012	MICB, CARD9, IL27RA, IL29, FCN3, FCN2, SLA2, PSEN2, TNFSF14	117	407	15362	2.90342	0.999998	0.842599	17.5191
node_13_human	GOTERM_BP_FAT	GO:0043065~positive regulation of apoptosis	9	6.25	0.0243492	COL18A1, MSH6, PSEN2, PML, STK17B, TNFSF14, MAL, ATM, ARHGEF11	117	464	15362	2.54675	1	0.96312	32.4887
node_13_human	GOTERM_BP_FAT	GO:0043068~positive regulation of programmed cell death	9	6.25	0.0257445	COL18A1, MSH6, PSEN2, PML, STK17B, TNFSF14, MAL, ATM, ARHGEF11	117	469	15362	2.5196	1	0.955118	34.0112
node_13_human	GOTERM_BP_FAT	GO:0010942~positive regulation of cell death	9	6.25	0.0266082	COL18A1, MSH6, PSEN2, PML, STK17B, TNFSF14, MAL, ATM, ARHGEF11	117	472	15362	2.50359	1	0.944331	34.9374
node_13_human	GOTERM_BP_FAT	GO:0008630~DNA damage response, signal transduction resulting in induction of apoptosis	3	2.08333	0.0286009	MSH6, PML, ATM	117	35	15362	11.2542	1	0.940708	37.0281
node_13_human	GOTERM_BP_FAT	GO:0050890~cognition	10	6.94444	0.0333209	TULP2, COL18A1, SLC17A8, CRYGD, S100P, PSEN2, GNG13, OR2C3, OR2L13, OR2C1	117	586	15362	2.2406	1	0.951421	41.7317
node_13_human	GOTERM_BP_FAT	GO:0002252~immune effector process	6	4.16667	0.0359813	MSH6, CARD9, IL29, FCN3, FCN2, SLA2	117	241	15362	3.26886	1	0.951148	44.2356
node_13_human	GOTERM_BP_FAT	GO:0045343~regulation of MHC class I biosynthetic process	2	1.38889	0.0371944	IL29, PML	117	5	15362	52.5197	1	0.944957	45.3435
node_13_human	GOTERM_BP_FAT	GO:0002253~activation of immune response	5	3.47222	0.0406489	MICB, FCN3, FCN2, SLA2, PSEN2	117	171	15362	3.83916	1	0.948335	48.3866
node_13_human	GOTERM_BP_FAT	GO:0007606~sensory perception of chemical stimulus	4	2.77778	0.0420335	GNG13, OR2C3, OR2L13, OR2C1	117	102	15362	5.14899	1	0.943553	49.5611
node_13_human	GOTERM_BP_FAT	GO:0007608~sensory perception of smell	3	2.08333	0.0435299	OR2C3, OR2L13, OR2C1	117	44	15362	8.95221	1	0.939424	50.8023
node_13_human	GOTERM_BP_FAT	GO:0050877~neurological system process	12	8.33333	0.0462655	TULP2, COL18A1, SLC17A8, CRYGD, S100P, TPP1, PSEN2, GNG13, MAL, OR2C3, OR2L13, OR2C1	117	822	15362	1.91678	1	0.940305	52.9977
node_13_human	GOTERM_CC_FAT	GO:0005887~integral to plasma membrane	19	13.1944	0.000188338	IL1R1, MICB, AQP9, IL29, IL27RA, TSPAN4, MFI2, EPHA10, MAL, RCE1, CSPG5, PIGR, SIRPB1, CYBA, SLC17A5, CD81, PSEN2, CEACAM8, FUT1	107	865	13075	2.68408	0.0369703	0.0369703	0.235806
node_13_human	GOTERM_CC_FAT	GO:0016023~cytoplasmic membrane-bounded vesicle	15	10.4167	0.00019966	BSG, SLA2, ABCA2, CSPG5, PIGR, ATM, SLC17A8, CYBA, SLC17A5, NTS, TPP1, LACRT, CAPG, FASN, GOLGA5	107	570	13075	3.21569	0.039149	0.0197699	0.249965
node_13_human	GOTERM_CC_FAT	GO:0031226~intrinsic to plasma membrane	19	13.1944	0.000260267	IL1R1, MICB, AQP9, IL29, IL27RA, TSPAN4, MFI2, EPHA10, MAL, RCE1, CSPG5, PIGR, SIRPB1, CYBA, SLC17A5, CD81, PSEN2, CEACAM8, FUT1	107	888	13075	2.61456	0.0507282	0.0172037	0.325728
node_13_human	GOTERM_CC_FAT	GO:0031988~membrane-bounded vesicle	15	10.4167	0.000299511	BSG, SLA2, ABCA2, CSPG5, PIGR, ATM, SLC17A8, CYBA, SLC17A5, NTS, TPP1, LACRT, CAPG, FASN, GOLGA5	107	593	13075	3.09097	0.0581518	0.0148662	0.374758
node_13_human	GOTERM_CC_FAT	GO:0031410~cytoplasmic vesicle	15	10.4167	0.000759273	BSG, SLA2, ABCA2, CSPG5, PIGR, ATM, SLC17A8, CYBA, SLC17A5, NTS, TPP1, LACRT, CAPG, FASN, GOLGA5	107	651	13075	2.81558	0.140936	0.0299256	0.947515
node_13_human	GOTERM_CC_FAT	GO:0005886~plasma membrane	43	29.8611	0.000771411	LYPD2, PHKA2, FGF6, MICB, IL1R1, AQP9, IL27RA, GPR62, TSPAN4, GNG13, TNFSF14, PCDHGC5, EPHA10, RCE1, PAQR8, CSPG5, OR2L13, SIRPB1, ATP2B3, ACSL1, CEACAM8, GPSM1, FUT1, OR2C3, FGFBP1, OR2C1, BSG, IL29, SLA2, MFI2, CACNG6, PSD4, MAL, PIGR, TMPRSS6, ARHGEF11, CYBA, SLC17A8, SLC17A5, CGN, PSEN2, CD81, PLA2G5	107	3303	13075	1.59081	0.143021	0.0253956	0.962594
node_13_human	GOTERM_CC_FAT	GO:0031982~vesicle	15	10.4167	0.00136629	BSG, SLA2, ABCA2, CSPG5, PIGR, ATM, SLC17A8, CYBA, SLC17A5, NTS, TPP1, LACRT, CAPG, FASN, GOLGA5	107	692	13075	2.64876	0.239245	0.0383104	1.69907
node_13_human	GOTERM_CC_FAT	GO:0000267~cell fraction	15	10.4167	0.0266215	AQP9, PML, PCDHGC5, MAL, CYP1A2, CSPG5, SLC17A8, SLC17A5, ACSL1, CRYGD, NTS, TPP1, PSEN2, CYP2A7, FUT1	107	980	13075	1.87035	0.995467	0.490618	28.6944
node_13_human	GOTERM_CC_FAT	GO:0044459~plasma membrane part	25	17.3611	0.0311286	PHKA2, IL1R1, MICB, IL27RA, AQP9, TSPAN4, GNG13, RCE1, EPHA10, CSPG5, SIRPB1, CEACAM8, GPSM1, FUT1, IL29, CACNG6, MFI2, MAL, PIGR, SLC17A8, CYBA, SLC17A5, CGN, CD81, PSEN2	107	2016	13075	1.51533	0.998208	0.504774	32.724
node_13_human	GOTERM_CC_FAT	GO:0031224~intrinsic to membrane	51	35.4167	0.0314697	LYPD2, MICB, AQP9, IL27RA, TSPAN3, TSPAN4, C17ORF56, TNFSF14, RCE1, GGT1, CSPG5, SIRPB1, C20ORF141, ASGR2, ATP2B3, TMEM9B, PRRT2, CEACAM8, GOLGA5, BSG, C17ORF61, IL29, CACNG6, MFI2, PIGR, CD81, PSEN2, IL1R1, GPR62, PCDHGC5, ABCA2, PAQR8, EPHA10, OR2L13, NPDC1, ACSL1, DULLARD, FUT1, OR2C3, SLC30A6, INPP5A, OR2C1, GIMAP2, YIPF6, MAL, TMPRSS6, SLC17A8, CYBA, GGT6, SLC17A5, APOL1	107	4955	13075	1.25772	0.99833	0.47245	33.0203
node_13_human	GOTERM_CC_FAT	GO:0005794~Golgi apparatus	14	9.72222	0.0325073	ARFGAP1, BSG, NSFL1C, CSPG5, ARHGEF11, CYBA, ATP2B3, PSEN2, FASN, GPSM1, FUT1, GOLGA5, SLC30A6, PLA2G5	107	911	13075	1.87788	0.998652	0.451661	33.9141
node_13_human	GOTERM_CC_FAT	GO:0005626~insoluble fraction	12	8.33333	0.0455316	SLC17A8, SLC17A5, ACSL1, AQP9, PSEN2, PML, PCDHGC5, MAL, FUT1, CYP2A7, CSPG5, CYP1A2	107	765	13075	1.9168	0.99991	0.540069	44.2388
node_13_human	GOTERM_CC_FAT	GO:0016021~integral to membrane	48	33.3333	0.047286	MICB, IL1R1, AQP9, IL27RA, GPR62, TSPAN3, TSPAN4, C17ORF56, TNFSF14, PCDHGC5, EPHA10, ABCA2, GGT1, RCE1, PAQR8, CSPG5, OR2L13, SIRPB1, C20ORF141, NPDC1, ASGR2, ATP2B3, ACSL1, TMEM9B, PRRT2, CEACAM8, DULLARD, FUT1, GOLGA5, OR2C3, SLC30A6, OR2C1, GIMAP2, BSG, C17ORF61, IL29, YIPF6, MFI2, CACNG6, MAL, PIGR, TMPRSS6, CYBA, SLC17A8, SLC17A5, GGT6, PSEN2, CD81	107	4712	13075	1.24478	0.999938	0.525379	45.5099
node_13_human	GOTERM_MF_FAT	GO:0004984~olfactory receptor activity	3	2.08333	0.0110207	OR2C3, OR2L13, OR2C1	116	21	15075	18.5653	0.974756	0.974756	13.9614
node_13_human	GOTERM_MF_FAT	GO:0047485~protein N-terminus binding	4	2.77778	0.0151317	SMARCC1, SLA2, LACRT, ATM	116	68	15075	7.64452	0.993668	0.920425	18.6897
node_14_node_13	GOTERM_BP_FAT	GO:0006350~transcription	41	12.3867	0.000274996	ZBTB32, COPS2, GTF3A, ZNF552, RBM15B, CTCFL, APOBEC3G, TRRAP, ZNF10, PMS2L3, POU5F1, NFAT5, GATAD2A, ZNF445, ALX4, ZNF562, HELLS, GMEB2, C17ORF81, ZNF684, ZHX3, ZFP3, ZSCAN4, IFI16, MAFK, POLR3C, USF1, MCM5, TP73, NOTCH3, ATF3, TCEB3C, MED18, TCF19, PRIC285, TGFB1I1, ZBTB3, ZNF551, MESP1, NCOR1, NHLH1	250	1397	15362	1.80341	0.372607	0.372607	0.462659
node_14_node_13	GOTERM_BP_FAT	GO:0008283~cell proliferation	16	4.83384	0.00245733	GNAT1, COPS2, ZBTB32, TPX2, IFI16, BAD, GNB1, CD274, RAC1, MAS1, TGFBR3, TCF19, SCARB1, FABP7, HELLS, CSF1R	250	403	15362	2.43962	0.984552	0.875711	4.06351
node_14_node_13	GOTERM_BP_FAT	GO:0008285~negative regulation of cell proliferation	15	4.53172	0.00331097	ING4, PTPRF, CHEK1, COMT, MEN1, DDR1, CTH, CDKN2C, CD33, TSC2, CD274, PLA2G2A, TGFBR3, TGFB1I1, FABP7	250	375	15362	2.45792	0.99638	0.846461	5.43839
node_14_node_13	GOTERM_BP_FAT	GO:0006304~DNA modification	5	1.51057	0.0042622	MPG, GATAD2A, CTCFL, OGG1, HELLS	250	41	15362	7.49366	0.999283	0.836341	6.94861
node_14_node_13	GOTERM_BP_FAT	GO:0045449~regulation of transcription	52	15.71	0.00874239	COPS2, ZBTB32, GTF3A, RBM15B, ZNF10, PMS2L3, MEN1, PROP1, POU5F1, ZNF445, ALX4, GMEB2, TLE6, ZNF684, ZHX3, IFI16, MCM5, MED18, KCNH6, PRIC285, TGFB1I1, ZNF551, LRCH4, ING4, ZNF552, ANKRD30A, CTCFL, TRRAP, NFAT5, GATAD2A, ZNF562, TLX2, HELLS, MAP2K3, C17ORF81, SIRT5, ZFP3, ZSCAN4, POLR3C, MAFK, USF1, TP73, NOTCH3, ATF3, TCEB3C, TGFBR3, TCF19, ZBTB3, ID3, MESP1, NCOR1, NHLH1	250	2271	15362	1.407	1	0.949039	13.7614
node_14_node_13	GOTERM_BP_FAT	GO:0045792~negative regulation of cell size	6	1.81269	0.00915467	CTH, AKT1S1, SEMA4F, CDKN2C, TSC2, TP73	250	79	15362	4.66694	1	0.925585	14.3642
node_14_node_13	GOTERM_BP_FAT	GO:0009151~purine deoxyribonucleotide metabolic process	3	0.906344	0.0130689	MPG, ADK, OGG1	250	11	15362	16.7585	1	0.958639	19.893
node_14_node_13	GOTERM_BP_FAT	GO:0045596~negative regulation of cell differentiation	10	3.02115	0.0133756	NOTCH3, MEN1, CCND1, ITGB1BP3, SEMA4F, PLA2G2A, TGFBR3, FGF23, TGFB1I1, TLX2	250	232	15362	2.64862	1	0.942334	20.3117
node_14_node_13	GOTERM_BP_FAT	GO:0051172~negative regulation of nitrogen compound metabolic process	16	4.83384	0.0154578	COPS2, PALM, ING4, ZBTB32, RBM15B, SIRT5, ZHX3, COMT, GIMAP1, MEN1, PROP1, GATAD2A, ID3, LRCH4, NCOR1, HELLS	250	496	15362	1.98219	1	0.946814	23.1003
node_14_node_13	GOTERM_BP_FAT	GO:0009968~negative regulation of signal transduction	11	3.32326	0.0161544	MEN1, RGS11, CCND1, AKT1S1, SOST, PTPRF, TSC2, RGS19, TGFB1I1, NCOR1, KLK14	250	280	15362	2.41403	1	0.936742	24.0126
node_14_node_13	GOTERM_BP_FAT	GO:0045926~negative regulation of growth	6	1.81269	0.0224433	MEN1, ING4, CTH, SEMA4F, CDKN2C, TP73	250	99	15362	3.72412	1	0.969733	31.8
node_14_node_13	GOTERM_BP_FAT	GO:0042981~regulation of apoptosis	24	7.25076	0.0241659	DCC, ING4, PTPRF, BAD, HSPA1B, IFI16, SART1, TP73, BCL2L10, GIMAP1, MEN1, CASP10, PROP1, AKT1S1, CDKN2C, ENDOG, F2, RAC1, VNN1, FAIM3, ID3, ALX4, HELLS, PDCD7	250	914	15362	1.61351	1	0.968424	33.7983
node_14_node_13	GOTERM_BP_FAT	GO:0043067~regulation of programmed cell death	24	7.25076	0.0255444	DCC, ING4, PTPRF, BAD, HSPA1B, IFI16, SART1, TP73, BCL2L10, GIMAP1, MEN1, CASP10, PROP1, AKT1S1, CDKN2C, ENDOG, F2, RAC1, VNN1, FAIM3, ID3, ALX4, HELLS, PDCD7	250	919	15362	1.60474	1	0.965743	35.3575
node_14_node_13	GOTERM_BP_FAT	GO:0010941~regulation of cell death	24	7.25076	0.0263946	DCC, ING4, PTPRF, BAD, HSPA1B, IFI16, SART1, TP73, BCL2L10, GIMAP1, MEN1, CASP10, PROP1, AKT1S1, CDKN2C, ENDOG, F2, RAC1, VNN1, FAIM3, ID3, ALX4, HELLS, PDCD7	250	922	15362	1.59951	1	0.96078	36.302
node_14_node_13	GOTERM_BP_FAT	GO:0010648~negative regulation of cell communication	11	3.32326	0.0268188	MEN1, RGS11, CCND1, AKT1S1, SOST, PTPRF, TSC2, RGS19, TGFB1I1, NCOR1, KLK14	250	304	15362	2.22345	1	0.953667	36.7683
node_14_node_13	GOTERM_BP_FAT	GO:0030194~positive regulation of blood coagulation	3	0.906344	0.0270393	SERPINF2, F2, USF1	250	16	15362	11.5215	1	0.945192	37.0094
node_14_node_13	GOTERM_BP_FAT	GO:0022604~regulation of cell morphogenesis	7	2.1148	0.0282245	RHOJ, PALM, PTPRF, SEMA4F, TGFBR3, TGFB1I1, TLX2	250	142	15362	3.02913	1	0.942423	38.2908
node_14_node_13	GOTERM_BP_FAT	GO:0043065~positive regulation of apoptosis	14	4.22961	0.0397449	DCC, ING4, PTPRF, IFI16, BAD, TP73, SART1, MEN1, CASP10, CDKN2C, ENDOG, RAC1, ID3, PDCD7	250	464	15362	1.85403	1	0.978051	49.5313
node_14_node_13	GOTERM_BP_FAT	GO:0043068~positive regulation of programmed cell death	14	4.22961	0.0420675	DCC, ING4, PTPRF, IFI16, BAD, TP73, SART1, MEN1, CASP10, CDKN2C, ENDOG, RAC1, ID3, PDCD7	250	469	15362	1.83427	1	0.978379	51.5505
node_14_node_13	GOTERM_BP_FAT	GO:0006259~DNA metabolic process	16	4.83384	0.0427491	ING4, CTCFL, CHEK1, MCM5, TP73, RBX1, PMS2L3, MEN1, DNASE1, MPG, ENDOG, GATAD2A, MUS81, RAD51L3, OGG1, HELLS	250	565	15362	1.74012	1	0.975343	52.1285
node_14_node_13	GOTERM_BP_FAT	GO:0042770~DNA damage response, signal transduction	5	1.51057	0.0441831	ING4, CCND1, CHEK1, IFI16, TP73	250	82	15362	3.74683	1	0.973941	53.3234
node_14_node_13	GOTERM_BP_FAT	GO:0010769~regulation of cell morphogenesis involved in differentiation	5	1.51057	0.0441831	PTPRF, SEMA4F, TGFBR3, TGFB1I1, TLX2	250	82	15362	3.74683	1	0.973941	53.3234
node_14_node_13	GOTERM_BP_FAT	GO:0010942~positive regulation of cell death	14	4.22961	0.0447674	DCC, ING4, PTPRF, IFI16, BAD, TP73, SART1, MEN1, CASP10, CDKN2C, ENDOG, RAC1, ID3, PDCD7	250	472	15362	1.82261	1	0.970657	53.8022
node_14_node_13	GOTERM_BP_FAT	GO:0006952~defense response	18	5.43807	0.0456973	MAP2K3, PGLYRP1, APOBEC3G, TP73, CD84, P2RY11, LILRA2, SERPINF2, F2, TSC2, RAC1, PLA2G2A, C1RL, DEFA3, TFF3, FAIM3, VNN1, HLA-DRA	250	670	15362	1.65084	1	0.968161	54.5546
node_14_node_13	GOTERM_BP_FAT	GO:0045597~positive regulation of cell differentiation	9	2.71903	0.0459042	MEN1, PTPRF, PLA2G2A, VNN1, TGFB1I1, BAD, ACIN1, SART1, GIMAP1	250	245	15362	2.25727	1	0.963802	54.7205
node_14_node_13	GOTERM_CC_FAT	GO:0031226~intrinsic to plasma membrane	33	9.96979	0.000216687	PALM, FFAR2, LANCL1, ANPEP, FLT3LG, HCRTR1, ITGB7, SLC2A2, MAS1, SCARB1, CEACAM1, CSF1R, TYRO3, PTPRF, SELL, SLC12A3, SLC6A12, GABRR2, NOTCH3, CD84, BSND, DDR1, P2RY11, SEMA4F, CD33, LRP12, KCNH6, TGFBR3, CD79B, TRIP6, ITGA2B, HLA-DRA, OPRD1	243	888	13075	1.99957	0.0594864	0.0594864	0.286602
node_14_node_13	GOTERM_CC_FAT	GO:0005887~integral to plasma membrane	32	9.66767	0.000301436	PALM, FFAR2, LANCL1, ANPEP, HCRTR1, ITGB7, SLC2A2, MAS1, SCARB1, CEACAM1, CSF1R, TYRO3, PTPRF, SELL, SLC12A3, SLC6A12, GABRR2, NOTCH3, CD84, BSND, DDR1, P2RY11, SEMA4F, CD33, LRP12, KCNH6, TGFBR3, CD79B, TRIP6, ITGA2B, HLA-DRA, OPRD1	243	865	13075	1.99053	0.0817809	0.0417625	0.398489
node_14_node_13	GOTERM_CC_FAT	GO:0044459~plasma membrane part	55	16.6163	0.00267875	RHOJ, ANPEP, FLT3LG, DYSF, ANK1, SLC2A2, CEACAM1, TYRO3, PTPRF, SLC34A3, TNS4, CD84, GABRR2, MUC3B, BSND, DDR1, GNB1, SEMA4F, CD33, LRP12, RAB17, KCNH6, FAIM3, TGFB1I1, HLA-DRA, ITGA2B, PALM, FFAR2, LANCL1, COMT, HCRTR1, RGS11, ECE1, ITGB7, RAC1, MAS1, SCARB1, HLA-DPB1, AMICA1, EHD2, CSF1R, SELL, SLC12A3, SLC6A12, RGS19, NOTCH3, SLC17A7, P2RY11, ABCG5, CD274, TSC2, TGFBR3, CD79B, TRIP6, OPRD1	243	2016	13075	1.46794	0.531913	0.223559	3.49015
node_14_node_13	GOTERM_CC_FAT	GO:0031981~nuclear lumen	34	10.2719	0.00542918	ZBTB32, COPS2, ING4, RBM15B, CHEK1, APOBEC3G, TRRAP, MEN1, TMEM109, PROP1, MUS81, GATAD2A, ACIN1, ALX4, ADARB1, TPX2, PRPF39, IFI16, POLR3C, USF1, NCL, MCM5, MPG, CCND1, CCT5, ATF3, LRP12, MED18, LRCH4, TGFB1I1, CHFR, OGG1, NCOR1, CPSF1	243	1125	13075	1.62615	0.785757	0.319659	6.95626
node_14_node_13	GOTERM_CC_FAT	GO:0000267~cell fraction	30	9.06344	0.00806864	GNPTG, CYP3A5, ACSBG2, ANPEP, COMT, FLT3LG, MEN1, ECE1, SLC2A2, RAC1, DPEP3, SCARB1, EHD2, CEACAM1, PTPRF, SLC12A3, RGS19, VPS41, GYG2, GYG1, CYP4F12, BCL2L10, AADAC, SLC17A7, ABCG5, SEMA4F, TSC2, F2, CRYBA4, OPRD1	243	980	13075	1.64714	0.899005	0.367792	10.174
node_14_node_13	GOTERM_CC_FAT	GO:0005624~membrane fraction	23	6.94864	0.0171372	GNPTG, CYP3A5, PTPRF, SLC12A3, ACSBG2, RGS19, VPS41, CYP4F12, COMT, BCL2L10, SLC17A7, AADAC, ABCG5, ECE1, SEMA4F, SLC2A2, TSC2, RAC1, DPEP3, SCARB1, EHD2, CEACAM1, OPRD1	243	732	13075	1.69064	0.992493	0.557498	20.4619
node_14_node_13	GOTERM_CC_FAT	GO:0005626~insoluble fraction	23	6.94864	0.0266765	GNPTG, CYP3A5, PTPRF, SLC12A3, ACSBG2, RGS19, VPS41, CYP4F12, COMT, BCL2L10, SLC17A7, AADAC, ABCG5, ECE1, SEMA4F, SLC2A2, TSC2, RAC1, DPEP3, SCARB1, EHD2, CEACAM1, OPRD1	243	765	13075	1.61771	0.999525	0.664838	30.1
node_14_node_13	GOTERM_CC_FAT	GO:0005654~nucleoplasm	23	6.94864	0.0291442	ING4, ZBTB32, ADARB1, RBM15B, CHEK1, TRRAP, IFI16, POLR3C, USF1, NCL, MCM5, MEN1, MPG, CCND1, PROP1, MED18, GATAD2A, LRCH4, CHFR, OGG1, ALX4, NCOR1, CPSF1	243	772	13075	1.60305	0.999768	0.648764	32.411
node_14_node_13	GOTERM_CC_FAT	GO:0005730~nucleolus	15	4.53172	0.0302685	COPS2, ADARB1, RBM15B, TPX2, PRPF39, APOBEC3G, IFI16, NCL, CCT5, TMEM109, ATF3, LRP12, GATAD2A, MUS81, ACIN1	243	432	13075	1.86828	0.999833	0.619579	33.4403
node_14_node_13	GOTERM_CC_FAT	GO:0043233~organelle lumen	40	12.0846	0.0393451	ING4, ZBTB32, COPS2, RBM15B, F13A1, CHEK1, APOBEC3G, ANPEP, TRRAP, MEN1, TMEM109, PROP1, MUS81, GATAD2A, ACIN1, ALX4, ADARB1, NDUFA9, TPX2, PRPF39, SIRT5, IFI16, POLR3C, USF1, NCL, MCM5, MPG, CCND1, CCT5, ATF3, C1QBP, SERPINF2, LRP12, MED18, LRCH4, TGFB1I1, CHFR, OGG1, NCOR1, CPSF1	243	1589	13075	1.35448	0.999988	0.678887	41.2347
node_14_node_13	GOTERM_MF_FAT	GO:0019899~enzyme binding	16	4.83384	0.00375515	GNAT1, TYRO3, CHEK1, BAD, USF1, CCND1, ANK1, SERPINF2, CDKN2C, RAC1, SERPINC1, ACIN1, TRIP6, NCOR1, PIK3R1, ADAMTS4	230	450	15075	2.33043	0.84054	0.84054	5.25607
node_14_node_13	GOTERM_MF_FAT	GO:0035251~UDP-glucosyltransferase activity	3	0.906344	0.00458824	ALG5, GYG2, GYG1	230	7	15075	28.0901	0.893989	0.674407	6.38676
node_14_node_13	GOTERM_MF_FAT	GO:0003677~DNA binding	46	13.8973	0.00476036	ZBTB32, GTF3A, LENEP, ZNF552, ANKRD30A, CTCFL, ZNF10, PMS2L3, MEN1, PROP1, POU5F1, NFAT5, MUS81, GATAD2A, ZNF445, RAD51L3, ALX4, ZNF562, TLX2, HELLS, HIST1H2BD, GMEB2, ZNF684, TRIM26, ZHX3, ZFP3, ZSCAN4, IFI16, MAFK, POLR3C, USF1, NCL, MCM5, TP73, MPG, ATF3, TCEB3C, ZBED4, TCF19, PRIC285, ZBTB3, ZNF551, MESP1, OGG1, NCOR1, NHLH1	230	2016	15075	1.49554	0.902568	0.539849	6.6188
node_14_node_13	GOTERM_MF_FAT	GO:0046527~glucosyltransferase activity	3	0.906344	0.0060566	ALG5, GYG2, GYG1	230	8	15075	24.5788	0.948419	0.523436	8.34915
node_14_node_13	GOTERM_MF_FAT	GO:0017046~peptide hormone binding	4	1.20846	0.00695046	HCRTR1, ECE1, MAS1, PIK3R1	230	26	15075	10.0836	0.966749	0.493754	9.52493
node_14_node_13	GOTERM_MF_FAT	GO:0019900~kinase binding	8	2.41692	0.00984016	GNAT1, TYRO3, CCND1, CDKN2C, CHEK1, BAD, TRIP6, USF1	230	156	15075	3.3612	0.99198	0.552598	13.2307
node_14_node_13	GOTERM_MF_FAT	GO:0030528~transcription regulator activity	34	10.2719	0.0177726	DCC, ZBTB32, COPS2, GTF3A, ING4, ANKRD30A, CTCFL, TRRAP, MEN1, PROP1, POU5F1, NFAT5, GATAD2A, ZNF445, ALX4, TLX2, GMEB2, ZHX3, ZSCAN4, IFI16, MAFK, USF1, TP73, ATF3, TCEB3C, MED18, TCF19, PRIC285, ID3, LRCH4, TGFB1I1, MESP1, NCOR1, NHLH1	230	1492	15075	1.49362	0.999842	0.713536	22.6904
node_14_node_13	GOTERM_MF_FAT	GO:0008270~zinc ion binding	43	12.9909	0.024166	ING4, ZBTB32, GTF3A, SEC24B, ZNF552, CTCFL, APOBEC3G, ANPEP, ZNF10, PMS2L3, RBX1, ECE1, GATAD2A, DPEP3, MT1E, ADAM30, MT1B, ZNF445, ZNF562, ZDHHC4, ADARB1, ZC3H7A, GMEB2, ANKMY2, ZNF684, TRIM26, CPXM2, SIRT5, SMYD4, ZHX3, ZFP3, VPS41, ZSCAN4, TP73, ZBED4, TCF19, PRIC285, TGFB1I1, ZBTB3, ZNF551, CHFR, TRIP6, ADAMTS4	230	2043	15075	1.37952	0.999993	0.775129	29.6066
node_14_node_13	GOTERM_MF_FAT	GO:0003712~transcription cofactor activity	10	3.02115	0.0253811	DCC, COPS2, ZBTB32, ING4, ATF3, PRIC285, TGFB1I1, ID3, TRRAP, NCOR1	230	276	15075	2.37476	0.999996	0.751916	30.8542
node_14_node_13	GOTERM_MF_FAT	GO:0015296~anion:cation symporter activity	4	1.20846	0.0325425	SLC17A7, SLC12A9, SLC12A3, SLC34A3	230	46	15075	5.69943	1	0.801008	37.7986
node_14_node_13	GOTERM_MF_FAT	GO:0008134~transcription factor binding	13	3.92749	0.0343497	DCC, ING4, ZBTB32, COPS2, TRRAP, USF1, ATF3, UBA2, PRIC285, TGFB1I1, ID3, TRIP6, NCOR1	230	436	15075	1.95428	1	0.787894	39.4455
node_14_node_13	GOTERM_MF_FAT	GO:0019901~protein kinase binding	6	1.81269	0.0362123	GNAT1, CCND1, CDKN2C, CHEK1, BAD, USF1	230	120	15075	3.27717	1	0.776861	41.1003
node_15_node_14	GOTERM_BP_FAT	GO:0007267~cell-cell signaling	27	5.52147	2.33158e-05	GAL3ST4, SYT5, GLRA3, PCDHB10, SLC1A4, WISP2, CCL22, WISP1, SNPH, GALR2, GATA4, DLG4, LTB, LYN, MAOA, MYLK2, CHST4, FGF21, CCL16, PTHLH, CAMK4, GHRH, PEBP1, GDF15, UNC13B, CLN8, SMPD3	386	421	15362	2.55236	0.051905	0.051905	0.0407051
node_15_node_14	GOTERM_BP_FAT	GO:0006350~transcription	56	11.4519	0.000503435	AEBP1, ZNF530, FOXK2, CBFA2T3, ZNF345, AES, GCOM1, GATA5, ZNF683, GATA4, ZNF681, NR2F6, ZNF540, ZNF496, ALX3, RARG, CDK7, HES6, ZNF333, PPARGC1A, ZNF236, ASCC3, ZNF239, ZNF436, ZNF614, ETV7, STON1, ZNF79, GLIS2, ZBTB9, POLR2J, TFEB, HCFC1, ZNF232, ZNF511, NR3C1, CDYL, ZNF696, ZNF329, PER3, ZNF267, NR1H3, BGLAP, KLF8, ZNF264, CREB3, ZNF621, NEUROG2, ILF3, PMF1, ZNF526, PREB, NOTCH1, ZNF672, RNF2, …	386	1397	15362	1.59534	0.683725	0.437617	0.87544
node_15_node_14	GOTERM_BP_FAT	GO:0006120~mitochondrial electron transport, NADH to ubiquinone	5	1.02249	0.00375148	NDUFS6, NDUFB10, NDUFS8, NDUFA7, DLD	386	26	15362	7.65345	0.999814	0.94296	6.35223
node_15_node_14	GOTERM_BP_FAT	GO:0043933~macromolecular complex subunit organization	29	5.93047	0.00785069	STON1, HIST1H2AA, POLR2J, GPAA1, TSPYL5, SRC, KIF2C, APOA2, AQP11, KIFAP3, CASP8, NDUFS8, DLG4, GNMT, PRKAA2, TUBB1, BCL10, PRPF31, MAP2K1, CDK7, PPARGC1A, ABCG1, CARD10, COG4, SYCP3, PEBP1, HSPD1, HIST1H3F, UNC13B	386	686	15362	1.68242	1	0.988939	12.8575
node_15_node_14	GOTERM_BP_FAT	GO:0009991~response to extracellular stimulus	14	2.86299	0.00873457	SUOX, SCAMP3, BGLAP, RARG, SP100, LYN, IL6ST, BECN1, SKIV2L, PMF1, PPARGC1A, AES, TFRC, GHRH, RYR2	386	244	15362	2.28349	1	0.981885	14.2032
node_15_node_14	GOTERM_BP_FAT	GO:0030522~intracellular receptor-mediated signaling pathway	6	1.22699	0.00953529	RARG, SP100, CYP26A1, CDK7, NR3C1, PPARGC1A	386	52	15362	4.59207	1	0.974019	15.4054
node_15_node_14	GOTERM_BP_FAT	GO:0006955~immune response	34	6.95297	0.0107211	CSF3, LST1, TFEB, CALCOCO2, IFI35, CCL22, CLEC4A, FCER1G, CFD, HLA-DOA, LTB, POLL, BCL10, IL2RA, SP100, LYN, IL8, CMKLR1, CD276, MYO1F, STXBP2, CHST4, CCL16, IGSF6, NOTCH1, TNFSF13B, HSPD1, TREML1, GBP4, KIR3DL1, LCP1, GBP2, GBP1, DMBT1	386	865	15362	1.56431	1	0.970404	17.1565
node_15_node_14	GOTERM_BP_FAT	GO:0007242~intracellular signaling cascade	47	9.61145	0.0112022	CAPS, RAB3C, ADCY7, IL6ST, ERBB2, SNIP1, BRSK1, ASB13, NR3C1, MCF2L, SRC, RGL1, TRIAP1, NISCH, GALR2, DLG5, DDAH1, LTB, BCL10, RARG, ARHGEF1, SP100, MAP2K1, LYN, IL8, SOCS6, RAF1, CYP26A1, CDK7, AGER, PDE6G, PPARGC1A, GPS2, FARP2, CARD10, PTHLH, RPS6KA6, SH2D3A, RGS3, GHRH, RAB17, RIPK3, ASB2, TREML1, NMBR, UNC13B, SMPD2	386	1303	15362	1.43554	1	0.960009	17.8572
node_15_node_14	GOTERM_BP_FAT	GO:0008283~cell proliferation	19	3.88548	0.0133162	BCAT1, ARHGEF1, PDXK, IL2RA, MAP2K1, ERBB2, CD276, RAF1, CDK7, CBFA2T3, SRC, KIF2C, NDE1, DOCK2, TNFSF13B, ZNF259, HSPD1, IMPDH1, MATK	386	403	15362	1.87633	1	0.966794	20.8703
node_15_node_14	GOTERM_BP_FAT	GO:0008624~induction of apoptosis by extracellular signals	7	1.43149	0.0134641	CASP8, ARHGEF16, RIPK3, RYR2, PSENEN, MCF2L, SMPD2	386	78	15362	3.57161	1	0.954896	21.0772
node_15_node_14	GOTERM_BP_FAT	GO:0006461~protein complex assembly	21	4.29448	0.0137025	BCL10, STON1, MAP2K1, POLR2J, GPAA1, CDK7, PPARGC1A, SRC, CARD10, COG4, AQP11, KIFAP3, NDUFS8, CASP8, DLG4, PEBP1, PRKAA2, GNMT, HSPD1, TUBB1, UNC13B	386	465	15362	1.79733	1	0.943149	21.4096
node_15_node_14	GOTERM_BP_FAT	GO:0070271~protein complex biogenesis	21	4.29448	0.0137025	BCL10, STON1, MAP2K1, POLR2J, GPAA1, CDK7, PPARGC1A, SRC, CARD10, COG4, AQP11, KIFAP3, NDUFS8, CASP8, DLG4, PEBP1, PRKAA2, GNMT, HSPD1, TUBB1, UNC13B	386	465	15362	1.79733	1	0.943149	21.4096
node_15_node_14	GOTERM_BP_FAT	GO:0007268~synaptic transmission	13	2.65849	0.0138322	SYT5, GLRA3, MAOA, MYLK2, PCDHB10, SLC1A4, CAMK4, GALR2, SNPH, DLG4, PEBP1, CLN8, UNC13B	386	231	15362	2.23971	1	0.92959	21.5898
node_15_node_14	GOTERM_BP_FAT	GO:0065003~macromolecular complex assembly	26	5.31697	0.0159702	HIST1H2AA, STON1, POLR2J, GPAA1, TSPYL5, SRC, APOA2, AQP11, KIFAP3, CASP8, NDUFS8, DLG4, GNMT, PRKAA2, TUBB1, BCL10, PRPF31, MAP2K1, CDK7, PPARGC1A, CARD10, COG4, PEBP1, HSPD1, HIST1H3F, UNC13B	386	629	15362	1.64507	1	0.941044	24.5058
node_15_node_14	GOTERM_BP_FAT	GO:0031667~response to nutrient levels	12	2.45399	0.0175795	SUOX, BGLAP, SCAMP3, SP100, RARG, IL6ST, BECN1, SKIV2L, PMF1, PPARGC1A, TFRC, GHRH, RYR2	386	211	15362	2.26339	1	0.944757	26.6329
node_15_node_14	GOTERM_BP_FAT	GO:0042775~mitochondrial ATP synthesis coupled electron transport	5	1.02249	0.0189536	NDUFS6, NDUFB10, NDUFS8, NDUFA7, DLD	386	41	15362	4.85341	1	0.945864	28.4042
node_15_node_14	GOTERM_BP_FAT	GO:0022904~respiratory electron transport chain	6	1.22699	0.0233228	NDUFS6, NDUFB10, NDUFS8, NDUFA7, DLD, PPARGC1A	386	65	15362	3.67365	1	0.96567	33.7726
node_15_node_14	GOTERM_BP_FAT	GO:0006516~glycoprotein catabolic process	3	0.613497	0.0246788	PSENEN, MAN2B1, ABCG1	386	10	15362	11.9394	1	0.965272	35.3599
node_15_node_14	GOTERM_BP_FAT	GO:0042773~ATP synthesis coupled electron transport	5	1.02249	0.0258065	NDUFS6, NDUFB10, NDUFS8, NDUFA7, DLD	386	45	15362	4.42199	1	0.963864	36.6526
node_15_node_14	GOTERM_BP_FAT	GO:0019226~transmission of nerve impulse	14	2.86299	0.0259063	SYT5, GLRA3, ERBB2, MAOA, MYLK2, PCDHB10, SLC1A4, CAMK4, GALR2, SNPH, DLG4, PEBP1, UNC13B, CLN8	386	282	15362	1.97578	1	0.95749	36.7658
node_15_node_14	GOTERM_BP_FAT	GO:0031398~positive regulation of protein ubiquitination	6	1.22699	0.0277178	UBE2N, CCNB1, ANAPC1, BCL10, CDC20, PSMD8	386	68	15362	3.51158	1	0.959759	38.788
node_15_node_14	GOTERM_BP_FAT	GO:0050769~positive regulation of neurogenesis	5	1.02249	0.0277233	METRN, NOTCH1, ARHGEF1, LYN, TNFRSF12A	386	46	15362	4.32586	1	0.953136	38.7942
node_15_node_14	GOTERM_BP_FAT	GO:0048489~synaptic vesicle transport	4	0.817996	0.0321923	SNPH, DLG4, MYLK2, UNC13B	386	28	15362	5.68542	1	0.96663	43.525
node_15_node_14	GOTERM_BP_FAT	GO:0042127~regulation of cell proliferation	30	6.13497	0.0331273	CSF3, RARRES3, LST1, RARRES1, AIF1, IL6ST, ERBB2, WARS, WISP2, AGGF1, KIFAP3, GATA4, DLG5, LTB, MATK, ODC1, IL2RA, RARG, CREB3, IL8, LYN, BECN1, CD276, PPP1CB, AGER, PTHLH, NOTCH1, C19ORF10, TNFSF13B, GHRH	386	808	15362	1.47765	1	0.964857	44.4701
node_15_node_14	GOTERM_BP_FAT	GO:0006366~transcription from RNA polymerase II promoter	9	1.84049	0.0341442	BGLAP, ETV7, STON1, POLR2J, GATA4, HCFC1, CDK7, PMF1, NR3C1, PPARGC1A	386	149	15362	2.4039	1	0.963449	45.4812
node_15_node_14	GOTERM_BP_FAT	GO:0032103~positive regulation of response to external stimulus	6	1.22699	0.0361452	CREB3, IL8, BECN1, IL6ST, FCER1G, AGER	386	73	15362	3.27106	1	0.965484	47.4202
node_15_node_14	GOTERM_BP_FAT	GO:0007584~response to nutrient	9	1.84049	0.036513	SUOX, SCAMP3, BGLAP, RARG, SP100, TFRC, IL6ST, SKIV2L, RYR2, PMF1	386	151	15362	2.37206	1	0.962009	47.7695
node_15_node_14	GOTERM_BP_FAT	GO:0031396~regulation of protein ubiquitination	6	1.22699	0.0418818	UBE2N, CCNB1, ANAPC1, BCL10, CDC20, PSMD8	386	76	15362	3.14194	1	0.973281	52.6249
node_15_node_14	GOTERM_BP_FAT	GO:0043065~positive regulation of apoptosis	19	3.88548	0.044618	BCL10, RARG, IL2RA, ARHGEF16, NR3C1, SRC, MCF2L, PLEKHF1, NOTCH1, PTGIS, CASP4, CASP8, RIPK3, RYR2, PSENEN, HSPD1, UNC13B, LTB, SMPD2	386	464	15362	1.62966	1	0.975923	54.9326
node_15_node_14	GOTERM_BP_FAT	GO:0042119~neutrophil activation	3	0.613497	0.0467323	IL8, STXBP2, MYO1F	386	14	15362	8.52813	1	0.977009	56.6428
node_15_node_14	GOTERM_BP_FAT	GO:0043068~positive regulation of programmed cell death	19	3.88548	0.0492315	BCL10, RARG, IL2RA, ARHGEF16, NR3C1, SRC, MCF2L, PLEKHF1, NOTCH1, PTGIS, CASP4, CASP8, RIPK3, RYR2, PSENEN, HSPD1, UNC13B, LTB, SMPD2	386	469	15362	1.61228	1	0.978655	58.5854
node_15_node_14	GOTERM_CC_FAT	GO:0005887~integral to plasma membrane	44	8.99796	5.93633e-05	SLC15A1, OPN1LW, ADCY7, IL6ST, LRRC32, GLRA3, CLCNKB, ITGB5, BCAM, TMEM11, SLC1A4, CLEC2B, KCNK6, CCR10, DLG4, CLEC4A, FCER1G, PSENEN, CEACAM4, ENTPD1, RAMP1, LYN, ICAM5, CMKLR1, NOXA1, MMP15, AGER, ABCG1, TRPM2, IGSF6, EPHA5, FOLH1, ATP2A2, TFRC, NLGN4X, SLC16A8, PEBP1, LRMP, ABCC1, SLC5A6, NMBR, KCTD14, KIR3DL1, SMPD2	351	865	13075	1.89483	0.0210866	0.0210866	0.0814656
node_15_node_14	GOTERM_CC_FAT	GO:0031226~intrinsic to plasma membrane	44	8.99796	0.000108224	SLC15A1, OPN1LW, ADCY7, IL6ST, LRRC32, GLRA3, CLCNKB, ITGB5, BCAM, TMEM11, SLC1A4, CLEC2B, KCNK6, CCR10, DLG4, CLEC4A, FCER1G, PSENEN, CEACAM4, ENTPD1, RAMP1, LYN, ICAM5, CMKLR1, NOXA1, MMP15, AGER, ABCG1, TRPM2, IGSF6, EPHA5, FOLH1, ATP2A2, TFRC, NLGN4X, SLC16A8, PEBP1, LRMP, ABCC1, SLC5A6, NMBR, KCTD14, KIR3DL1, SMPD2	351	888	13075	1.84576	0.0381095	0.0192398	0.148472
node_15_node_14	GOTERM_CC_FAT	GO:0005829~cytosol	48	9.81595	0.000592453	BCAT1, RAB3C, SKIV2L, NR3C1, SLC7A5, MCF2L, SRC, TUBGCP6, NDE1, DOCK2, NISCH, AQP11, BAG3, CASP8, ACOT12, HAAO, RPL26L1, GNMT, PRKAA2, IMPDH1, PSMD8, CDCA3, ANAPC1, ODC1, BCL10, SUOX, MOCS2, PDXK, MAP2K1, LYN, CREB3, ARHGEF16, RAF1, STXBP2, CDC20, RPL23A, PPARGC1A, DCTN1, CCNB1, PKNOX1, CAMK4, RGS3, RPL13A, HSPD1, MAP3K14, SMS, TRAPPC3, LCP1	351	1079	13075	1.65712	0.191645	0.0684616	0.810284
node_15_node_14	GOTERM_CC_FAT	GO:0044459~plasma membrane part	78	15.9509	0.000602281	SLC22A18, ADCY7, SLC15A1, AIF1, IL6ST, SYT5, GLRA3, TMEM11, BCAM, MCF2L, SLC1A4, KCNK6, CCR10, SNPH, CASP8, CLEC4A, DLG4, PSENEN, DLG5, CEACAM4, RAMP1, BCL10, ARC, LYN, ICAM5, CMKLR1, NOXA1, MMP15, TRPM2, IGSF6, BBS1, FOLH1, STXBP5, RAB17, LRMP, PEBP1, UNC13B, GBP2, KIR3DL1, LCP1, GBP1, RAB3C, OPN1LW, LRRC32, ITLN1, ERBB2, CLCNKB, ITGB5, BRSK1, SRC, MTMR1, CLEC2B, TGM1, FCER1G, SLC39A5, HLA-DOA, …	351	2016	13075	1.44125	0.194493	0.0526351	0.823674
node_15_node_14	GOTERM_CC_FAT	GO:0005886~plasma membrane	113	23.1084	0.00242716	CDIPT, SLC22A18, ADCY7, IL6ST, SYT5, AIF1, TMEM11, IL17RC, SLC7A5, MMP2, AQP11, SLC2A3, KCNK6, CCR10, GALR2, CLEC4A, PSENEN, BCL10, ARC, NOXA1, PROKR1, PKD2L1, IGSF6, RAB17, CATSPER1, RYR2, UNC13B, GBP2, KIR3DL1, GBP1, TNFRSF12A, ERBB2, ITLN1, ITGB5, GPR142, SRC, FCER1G, HLA-DOA, ENTPD1, P4HB, MYO1A, MAP2K1, MAOA, CD276, AGER, ABCG1, EPHA5, NOTCH1, ATP2A2, PKP1, RGS3, NLGN4X, CYFIP2, HSPD1, TREML…	351	3303	13075	1.2744	0.582056	0.160108	3.28112
node_15_node_14	GOTERM_CC_FAT	GO:0016021~integral to membrane	149	30.4703	0.00841161	CDIPT, RARRES1, SLC22A18, ADCY7, IL6ST, SYT5, WFS1, SLC9A2, DNAJB14, TMEM11, C14ORF1, IL17RC, SLC7A5, PTGIS, AQP11, SLC2A3, FAM73B, KCNK6, ELOVL3, CCR10, GALR2, CLEC4A, PSENEN, DDOST, OMA1, BCL10, SCAMP3, RARG, NOXA1, PROKR1, PKD2L1, MGAT1, IGSF6, RNF130, LRP10, SLC37A1, CATSPER1, RYR2, BTN3A2, KIR3DL1, RTP3, MAMDC4, GAL3ST4, SLC2A11, LST1, C15ORF27, TNFRSF12A, ERBB2, ITGB5, GPR143, GPR142, PAQR4…	351	4712	13075	1.17792	0.951807	0.39675	10.9495
node_15_node_14	GOTERM_CC_FAT	GO:0031224~intrinsic to membrane	154	31.4928	0.0137683	CDIPT, RARRES1, SLC22A18, ADCY7, IL6ST, SYT5, WFS1, CHMP6, SLC9A2, DNAJB14, TMEM11, C14ORF1, IL17RC, SLC7A5, PTGIS, AQP11, SLC2A3, FAM73B, KCNK6, ELOVL3, CCR10, GALR2, CLEC4A, PSENEN, DDOST, OMA1, BCL10, SCAMP3, RARG, NOXA1, PROKR1, CYP2E1, PKD2L1, MGAT1, IGSF6, RNF130, LRP10, SLC37A1, CATSPER1, RYR2, BTN3A2, KIR3DL1, RTP3, MAMDC4, GAL3ST4, SLC2A11, LST1, C15ORF27, TNFRSF12A, ITLN1, ERBB2, ITGB5,…	351	4955	13075	1.15774	0.993106	0.508858	17.3314
node_15_node_14	GOTERM_CC_FAT	GO:0044430~cytoskeletal part	32	6.54397	0.016735	AIF1, FHL3, ARL2BP, SLC1A4, KIF2C, NDE1, TUBGCP6, KIF6, PLEKHG6, KIFAP3, DLG4, KRTAP17-1, MICAL1, TUBB1, KRTAP8-1, MYO1A, ARC, MAP2K1, IFT80, LYN, TBCE, MYLK2, MYO1F, CDC20, DCTN6, DCTN1, EML2, CCNB1, PKP1, KRT17, MCPH1, LCP1	351	776	13075	1.53611	0.997663	0.531088	20.6808
node_15_node_14	GOTERM_CC_FAT	GO:0044432~endoplasmic reticulum part	19	3.88548	0.0210862	P4HB, WFS1, GPAA1, CYP26A1, CYP2E1, CDS1, SERPINH1, EDEM1, TMEM38B, APOA2, PTGIS, ATP2A2, SRPR, PIGB, RYR2, LRMP, CYP4F2, RCN3, DDOST	351	398	13075	1.7783	0.999524	0.572628	25.3661
node_15_node_14	GOTERM_CC_FAT	GO:0008021~synaptic vesicle	5	1.02249	0.0341009	RAB3C, SYT5, STXBP5, MYLK2, PEBP1	351	46	13075	4.04899	0.999996	0.712227	37.8935
node_15_node_14	GOTERM_CC_FAT	GO:0031974~membrane-enclosed lumen	56	11.4519	0.0439292	CBFA2T3, ARL2BP, APOA2, PTGIS, RBM8A, CASP8, ZNF540, DDX21, CFD, PSMD8, ANAPC1, PRPF31, SUOX, RARG, SP100, LYN, HES6, CDK7, PPARGC1A, PPP1CB, NOC2L, RFC3, CYP27A1, KRT17, CAMK4, DLD, CTDP1, PMPCB, BAT1, STON1, GLUD2, GLIS2, LIN9, POLR2J, TFEB, HCFC1, BRSK1, NR3C1, ACAT1, SERPINH1, HADHB, MUT, PRKAA2, THAP2, P4HB, BGLAP, ILF3, CDC20, PMF1, GPS2, CCNB1, PPIG, PKNOX1, RNF2, ZNF259, HSPD1, RCN3	351	1640	13075	1.27198	1	0.769184	46.0291
node_15_node_14	GOTERM_CC_FAT	GO:0045271~respiratory chain complex I	4	0.817996	0.0453041	NDUFS6, NDUFB10, NDUFS8, NDUFA7	351	30	13075	4.96676	1	0.750179	47.0849
node_15_node_14	GOTERM_CC_FAT	GO:0005747~mitochondrial respiratory chain complex I	4	0.817996	0.0453041	NDUFS6, NDUFB10, NDUFS8, NDUFA7	351	30	13075	4.96676	1	0.750179	47.0849
node_15_node_14	GOTERM_CC_FAT	GO:0030964~NADH dehydrogenase complex	4	0.817996	0.0453041	NDUFS6, NDUFB10, NDUFS8, NDUFA7	351	30	13075	4.96676	1	0.750179	47.0849
node_15_node_14	GOTERM_CC_FAT	GO:0045202~synapse	14	2.86299	0.0462912	ARC, RAB3C, LYN, SYT5, GLRA3, ERBB2, MYLK2, STXBP5, SNPH, DLG4, CYFIP2, PEBP1, UNC13B, HTR3C	351	288	13075	1.8108	1	0.729879	47.8311
node_15_node_14	GOTERM_CC_FAT	GO:0005789~endoplasmic reticulum membrane	14	2.86299	0.0485399	WFS1, GPAA1, CYP26A1, CYP2E1, CDS1, EDEM1, TMEM38B, ATP2A2, SRPR, PIGB, LRMP, RYR2, CYP4F2, DDOST	351	290	13075	1.79831	1	0.720828	49.4947
node_15_node_14	GOTERM_MF_FAT	GO:0043167~ion binding	138	28.2209	8.21628e-05	APOBEC2, CDIPT, ADCY7, SYT5, AIF1, SLC9A2, NT5C3L, MMP2, APOBEC3B, APOA2, PTGIS, GATA5, KCNK6, GATA4, DDAH1, OMA1, POLL, RARG, PDXK, PDXP, CYP26A1, CYP2E1, PPP1CB, PKD2L1, PTHLH, RNF130, ZNF236, CAMK4, MLLT10, CATSPER1, ZNF239, RYR2, RNF135, UNC13B, ZNF436, ZNF614, CRELD2, ZNF79, NEK3, AMZ2, CA5B, ZNF232, ZNF511, DUSP12, ACAT1, MUT, DOCK2, ZNF696, ZNF329, RNF11, ENTPD1, ENTPD2, NR1H3, B4GALT5, OS…	363	4318	15075	1.32723	0.0556608	0.0556608	0.123764
node_15_node_14	GOTERM_MF_FAT	GO:0046872~metal ion binding	134	27.4029	0.000104691	APOBEC2, CDIPT, ADCY7, SYT5, AIF1, SLC9A2, NT5C3L, MMP2, APOBEC3B, PTGIS, GATA5, KCNK6, GATA4, DDAH1, OMA1, POLL, RARG, PDXK, PDXP, CYP26A1, CYP2E1, PPP1CB, PKD2L1, PTHLH, RNF130, ZNF236, CAMK4, MLLT10, CATSPER1, ZNF239, RYR2, RNF135, UNC13B, ZNF436, ZNF614, CRELD2, ZNF79, NEK3, AMZ2, CA5B, ZNF232, ZNF511, DUSP12, ACAT1, MUT, DOCK2, ZNF696, ZNF329, RNF11, ENTPD1, ENTPD2, NR1H3, B4GALT5, OSGEP, KL…	363	4185	15075	1.32972	0.0703744	0.035829	0.157673
node_15_node_14	GOTERM_MF_FAT	GO:0043169~cation binding	135	27.6074	0.000150174	APOBEC2, CDIPT, ADCY7, SYT5, AIF1, SLC9A2, NT5C3L, MMP2, APOBEC3B, APOA2, PTGIS, GATA5, KCNK6, GATA4, DDAH1, OMA1, POLL, RARG, PDXK, PDXP, CYP26A1, CYP2E1, PPP1CB, PKD2L1, PTHLH, RNF130, ZNF236, CAMK4, MLLT10, CATSPER1, ZNF239, RYR2, RNF135, UNC13B, ZNF436, ZNF614, CRELD2, ZNF79, NEK3, AMZ2, CA5B, ZNF232, ZNF511, DUSP12, ACAT1, MUT, DOCK2, ZNF696, ZNF329, RNF11, ENTPD1, ENTPD2, NR1H3, B4GALT5, OS…	363	4255	15075	1.3176	0.0993864	0.0342912	0.226102
node_15_node_14	GOTERM_MF_FAT	GO:0008270~zinc ion binding	70	14.3149	0.00188261	APOBEC2, AEBP1, ZNF530, CBFA2T3, MMP2, ZNF345, APOBEC3B, GATA5, ZNF683, ZNF681, GATA4, ZCCHC9, NR2F6, ZNF540, MICAL1, MAN2B1, ZNF496, DDAH1, OMA1, PDXK, RARG, SP100, ZDHHC7, MMP15, ZNF333, MAN2A2, RNF130, ZNF236, FOLH1, MLLT10, ITGB1BP2, ZNF239, RNF135, UNC13B, PMPCB, ZNF436, ZNF614, ZNF79, GLIS2, ZBTB9, CA5B, AMZ2, FHL3, ZNF511, ZNF232, DUSP12, NR3C1, MTMR3, ZNF696, ZNF329, RNF11, SLC39A5, THAP2…	363	2043	15075	1.42292	0.731101	0.279892	2.80019
node_15_node_14	GOTERM_MF_FAT	GO:0003713~transcription coactivator activity	11	2.24949	0.00321361	BCL10, BGLAP, STON1, SP100, CREB3, ZBTB9, RIPK3, HCFC1, CDK7, PMF1, PPARGC1A, NR1H3	363	149	15075	3.06589	0.893912	0.361541	4.73553
node_15_node_14	GOTERM_MF_FAT	GO:0046914~transition metal ion binding	86	17.5869	0.00367787	APOBEC2, CDIPT, AEBP1, ZNF530, CBFA2T3, ZNF345, MMP2, APOBEC3B, PTGIS, GATA5, ZNF683, GATA4, ZNF681, NDUFS8, ZCCHC9, NR2F6, ZNF540, ALOX12B, MICAL1, MAN2B1, ZNF496, DDAH1, OMA1, POLL, SUOX, SP100, PDXK, RARG, ZDHHC7, CYP26A1, CYP2E1, MMP15, ZNF333, PPP1CB, MAN2A2, RNF130, ZNF236, FOLH1, CYP27A1, MLLT10, ITGB1BP2, ZNF239, RNF135, UNC13B, PMPCB, ZNF436, ZNF614, ZNF79, GLIS2, ZBTB9, AMZ2, CA5B, FHL3…	363	2691	15075	1.3272	0.923327	0.348211	5.4021
node_15_node_14	GOTERM_MF_FAT	GO:0016563~transcription activator activity	18	3.68098	0.00374738	BCL10, BGLAP, STON1, SP100, CREB3, GLIS2, ZBTB9, HCFC1, ILF3, CDK7, PMF1, PPARGC1A, PREB, NOTCH1, CAMK4, GATA5, GATA4, RIPK3, NR1H3	363	341	15075	2.19214	0.926966	0.311908	5.50151
node_15_node_14	GOTERM_MF_FAT	GO:0005088~Ras guanyl-nucleotide exchange factor activity	7	1.43149	0.00921979	DOCK2, ARHGEF1, PLEKHG6, ARHGEF16, MCF2L, RGL1, FARP2	363	75	15075	3.87603	0.998429	0.553805	13.0298
node_15_node_14	GOTERM_MF_FAT	GO:0005089~Rho guanyl-nucleotide exchange factor activity	6	1.22699	0.0154045	DOCK2, ARHGEF1, PLEKHG6, ARHGEF16, MCF2L, FARP2	363	61	15075	4.08481	0.99998	0.69949	20.8624
node_15_node_14	GOTERM_MF_FAT	GO:0003677~DNA binding	64	13.0879	0.0159786	AEBP1, ZNF530, FOXK2, CBFA2T3, ZNF345, KIF2C, GATA5, ZNF683, GATA4, ZNF681, NR2F6, ZNF540, ZNF496, ALX3, POLL, RARG, SP100, HES6, ZNF333, PPARGC1A, ZNF236, RFC3, SYCP3, MLLT10, ZNF239, ZNF436, ZNF614, ETV7, STON1, ZNF79, HIST1H2AA, GLIS2, ZBTB9, POLR2J, TFEB, HCFC1, ZNF232, ZNF511, NR3C1, OBFC2A, SYCP1, APLP2, C12ORF48, ZNF696, ZNF329, RNF11, THAP2, ZNF267, NR1H3, ZNF264, KLF8, CREB3, ZNF621, NEU…	363	2016	15075	1.31838	0.999987	0.6746	21.5551
node_15_node_14	GOTERM_MF_FAT	GO:0003712~transcription cofactor activity	14	2.86299	0.0162185	BCL10, BGLAP, STON1, SP100, CREB3, ZBTB9, HCFC1, CDK7, HES6, PMF1, PPARGC1A, GPS2, AES, RIPK3, NR1H3	363	276	15075	2.10654	0.999989	0.645159	21.8428
node_15_node_14	GOTERM_MF_FAT	GO:0000287~magnesium ion binding	20	4.08998	0.0226337	CDIPT, PDXK, NEK3, ADCY7, FOXK2, PDXP, BRSK1, NT5C3L, CDS1, ADPRH, RPS6KA6, ATP2A2, PRKAA2, ENTPD1, ENTPD2, TSSK3, TSSK6, SMPD3, ENOSF1, SMPD2	363	479	15075	1.73398	1	0.735456	29.1818
node_15_node_14	GOTERM_MF_FAT	GO:0009055~electron carrier activity	14	2.86299	0.0227429	SUOX, MAOA, QDPR, CYP26A1, CYP2E1, NDUFS6, DOCK2, PTGIS, CYP27A1, DLD, NDUFS8, HAAO, SH3BGRL3, CYP4F2	363	289	15075	2.01178	1	0.708714	29.3009
node_15_node_14	GOTERM_MF_FAT	GO:0004004~ATP-dependent RNA helicase activity	3	0.613497	0.0227807	SKIV2L, DDX21, BAT1	363	10	15075	12.4587	1	0.682499	29.3422
node_15_node_14	GOTERM_MF_FAT	GO:0031625~ubiquitin protein ligase binding	4	0.817996	0.0262232	BCL10, SLC22A18, LYN, ERBB2	363	27	15075	6.15243	1	0.709098	33.0022
node_15_node_14	GOTERM_MF_FAT	GO:0008186~RNA-dependent ATPase activity	3	0.613497	0.0274069	SKIV2L, DDX21, BAT1	363	11	15075	11.3261	1	0.701975	34.2191
node_15_node_14	GOTERM_MF_FAT	GO:0050656~3'-phosphoadenosine 5'-phosphosulfate binding	2	0.408998	0.0474515	GAL3ST4, CHST12	363	2	15075	41.5289	1	0.863739	51.9396
node_15_node_14	GOTERM_MF_FAT	GO:0016782~transferase activity, transferring sulfur-containing groups	5	1.02249	0.0477728	GAL3ST4, CHST12, SULT1C2, CHST4, MPST	363	57	15075	3.64289	1	0.849759	52.1834
node_15_node_14	GOTERM_MF_FAT	GO:0003724~RNA helicase activity	3	0.613497	0.0491355	SKIV2L, DDX21, BAT1	363	15	15075	8.30579	1	0.842493	53.2044
node_17_node_15	GOTERM_BP_FAT	GO:0006350~transcription	129	12.4397	2.09063e-10	IL16, RBM15B, MORF4L2, CNOT2, CBX8, CNOT7, BATF, TBPL2, ZNF184, CDKN2A, GATA5, ZNF248, FOXF2, EED, ZNF396, MYST2, MLL4, MYST3, ZNF44, RBL2, ZNF441, RBL1, SIX5, HDAC11, VAX1, NR0B2, ZNF37A, ZNF235, HOXD4, ZZZ3, ZNF587, MYBBP1A, TRAPPC2, CAMTA2, LITAF, ZNF77, NFKBIB, TAL2, ZNF323, DRAP1, ZNF224, ZNF222, SNF8, NKX3-1, EWSR1, RUNX3, SREBF1, ZNF625, TRIP4, MAML1, ASXL1, TAF7, C14ORF156, KLF17, TFCP2, …	810	1397	15362	1.75128	6.06491e-07	6.06491e-07	3.75047e-07
node_17_node_15	GOTERM_BP_FAT	GO:0065003~macromolecular complex assembly	57	5.49662	8.07536e-05	OXA1L, WASF3, SLC7A9, CD2AP, SMNDC1, SLC7A7, HIST2H2AB, TBPL2, RANBP9, HIST1H2BN, PICALM, HIST1H2BI, USP16, MYST3, COX15, CUTA, CLNS1A, IRAK1, HIST1H1E, CRYAA, PFKL, ALDH5A1, PRKAB1, GTF2H4, IPO9, STXBP3, SFRS1, IPO4, SLU7, SURF1, POLR2H, POLR2G, PRND, HIST1H2AE, NUFIP1, CDH1, PXN, MTMR2, CENPA, HIST1H4B, C1QTNF2, GNMT, H1FOO, SOAT1, HIST1H3J, HIST1H2BC, TCP1, TAF7, DDX1, ANXA5, TUBGCP2, GAS7, BI…	810	629	15362	1.71865	0.208856	0.110537	0.144768
node_17_node_15	GOTERM_BP_FAT	GO:0007242~intracellular signaling cascade	100	9.6432	0.000109098	F2RL3, ZAK, ADCY8, GNA11, THOP1, TGFB3, IQGAP3, TLR3, RPS6KB2, RBM9, VIPR1, HMHA1, PRKAR2B, PTGIR, RAB28, MAP3K9, WNK4, RALB, IL1B, RAB25, RAPGEF3, RAB20, MAGI3, STMN4, DEPDC1, DEPDC4, C1ORF89, COL1A2, REM1, ARL8B, ASB6, FGFR1, NFKBIB, MRAS, MAP4K1, AKAP11, AZI2, HIST1H4B, AGRP, ARHGDIA, CDC42EP5, MDFI, TAF7, ARFIP2, CIDEA, PLCG1, NEDD4, RGS4, CNIH4, ARF3, ADRA1B, ADRA1A, PLA2G4C, IKBKB, CORT, PL…	810	1303	15362	1.45552	0.271313	0.100129	0.195535
node_17_node_15	GOTERM_BP_FAT	GO:0043933~macromolecular complex subunit organization	60	5.78592	0.000135956	OXA1L, WASF3, SLC7A9, CD2AP, SMNDC1, SLC7A7, HIST2H2AB, TBPL2, RANBP9, HIST1H2BN, PICALM, HIST1H2BI, USP16, MYST3, COX15, CUTA, CLNS1A, IRAK1, HIST1H1E, CRYAA, PFKL, ALDH5A1, PRKAB1, GTF2H4, IPO9, STXBP3, SFRS1, IPO4, SLU7, SURF1, POLR2H, POLR2G, PRND, HIST1H2AE, NUFIP1, CDH1, MTIF3, PXN, MTMR2, HIST1H4B, CENPA, ICT1, C1QTNF2, GNMT, H1FOO, SOAT1, HIST1H3J, HIST1H2BC, TCP1, TAF7, DDX1, ANXA5, TUBG…	810	686	15362	1.65878	0.325939	0.0939028	0.243616
node_17_node_15	GOTERM_BP_FAT	GO:0006355~regulation of transcription, DNA-dependent	112	10.8004	0.000704425	MORF4L2, TGFB3, CNOT2, CNOT7, CITED1, BATF, TBPL2, ZNF184, CDKN2A, GATA5, ZNF248, TRAK1, SMARCD1, FOXF2, ZNF396, MYST2, MLL4, L3MBTL4, ZNF44, STRN3, RBL1, SIX5, VAX1, NR0B2, ZNF37A, ASCL2, ZNF235, HOXD4, ZNF587, MYBBP1A, TRAPPC2, CAMTA2, LITAF, ZNF77, CYTL1, ZNF323, DRAP1, ZNF224, SNF8, ZNF222, NKX3-1, EWSR1, RUNX3, SREBF1, MDFI, MAML1, TAF7, TFCP2, EN2, NKX6-1, ZNF585B, ZNF212, HDAC1, EBF3, NEDD…	810	1571	15362	1.35209	0.870524	0.335587	1.25619
node_17_node_15	GOTERM_BP_FAT	GO:0051252~regulation of RNA metabolic process	114	10.9932	0.000755604	RBM15B, MORF4L2, TGFB3, CNOT2, CNOT7, CITED1, BATF, TBPL2, ZNF184, CDKN2A, GATA5, ZNF248, TRAK1, SMARCD1, FOXF2, ZNF396, MYST2, MLL4, L3MBTL4, ZNF44, STRN3, RBL1, SIX5, VAX1, NR0B2, ZNF37A, ASCL2, ZNF235, HOXD4, ZNF587, MYBBP1A, TRAPPC2, CAMTA2, LITAF, ZNF77, CYTL1, ZNF323, DRAP1, ZNF224, ZNF222, SNF8, NKX3-1, EWSR1, RUNX3, SREBF1, MDFI, PAIP1, MAML1, TAF7, TFCP2, EN2, NKX6-1, ZNF585B, ZNF212, HD…	810	1607	15362	1.3454	0.8884	0.306131	1.34687
node_17_node_15	GOTERM_BP_FAT	GO:0046822~regulation of nucleocytoplasmic transport	8	0.771456	0.00168872	MDFI, ZC3H3, CDKN2A, NEDD4, NFKBIB, TGFB3, IL1B, CDH1	810	34	15362	4.46245	0.992577	0.503636	2.98653
node_17_node_15	GOTERM_BP_FAT	GO:0045449~regulation of transcription	150	14.4648	0.00202911	IL16, RBM15B, MORF4L2, TGFB3, CNOT2, TLR3, CBX8, CNOT7, RBM9, CITED1, BATF, TBPL2, ZNF184, MYD88, CDKN2A, GATA5, ZNF248, FOXF2, SMARCD1, TRAK1, EED, ZNF396, IL1B, MYST2, MLL4, MYST3, L3MBTL4, ZNF44, ZNF441, RBL2, STRN3, RBL1, SIX5, HDAC11, VAX1, NR0B2, ZNF37A, ASCL2, ZNF235, HOXD4, ZZZ3, ZNF587, MYBBP1A, TRAPPC2, CAMTA2, LITAF, ZNF77, CYTL1, TAL2, IRAK3, ZNF323, DRAP1, ZNF224, ZNF222, SNF8, NKX3-…	810	2271	15362	1.25267	0.99724	0.521238	3.57821
node_17_node_15	GOTERM_BP_FAT	GO:0006913~nucleocytoplasmic transport	15	1.44648	0.00310156	PABPN1, ZC3H3, RBM15B, TGFB3, IPO9, NXF1, NUPL2, GCKR, SEC61B, RSRC1, IPO4, CAMK1, MYBBP1A, THOC3, THOC1	810	116	15362	2.45243	0.999878	0.632595	5.42025
node_17_node_15	GOTERM_BP_FAT	GO:0000377~RNA splicing, via transesterification reactions with bulged adenosine as nucleophile	14	1.35005	0.00315947	PABPN1, POLR2H, CLNS1A, POLR2G, DDX1, SFRS1, SF3A1, SF3B2, SMNDC1, SFRS4, RSRC1, PRPF8, SLU7, CPSF3	810	104	15362	2.55304	0.999897	0.600689	5.51876
node_17_node_15	GOTERM_BP_FAT	GO:0000375~RNA splicing, via transesterification reactions	14	1.35005	0.00315947	PABPN1, POLR2H, CLNS1A, POLR2G, DDX1, SFRS1, SF3A1, SF3B2, SMNDC1, SFRS4, RSRC1, PRPF8, SLU7, CPSF3	810	104	15362	2.55304	0.999897	0.600689	5.51876
node_17_node_15	GOTERM_BP_FAT	GO:0000398~nuclear mRNA splicing, via spliceosome	14	1.35005	0.00315947	PABPN1, POLR2H, CLNS1A, POLR2G, DDX1, SFRS1, SF3A1, SF3B2, SMNDC1, SFRS4, RSRC1, PRPF8, SLU7, CPSF3	810	104	15362	2.55304	0.999897	0.600689	5.51876
node_17_node_15	GOTERM_BP_FAT	GO:0034622~cellular macromolecular complex assembly	29	2.79653	0.00336795	OXA1L, WASF3, HIST1H2AE, NUFIP1, PXN, SMNDC1, HIST2H2AB, PICALM, HIST1H2BN, CENPA, HIST1H4B, HIST1H2BI, H1FOO, MYST3, COX15, CLNS1A, HIST1H3J, HIST1H2BC, HIST1H1E, TCP1, DDX1, IPO9, SFRS1, SF3A1, GAS7, IPO4, MYH11, SLU7, HIST1H2AL, SURF1	810	307	15362	1.79152	0.999944	0.589229	5.87262
node_17_node_15	GOTERM_BP_FAT	GO:0046907~intracellular transport	48	4.62874	0.00383468	PACS1, BID, ZC3H3, SRP14, ENAH, RBM15B, TGFB3, TIMM13, MIPEP, FTH1, PEX7, AP1S3, GCKR, TRAK1, MKKS, TMED10, CCS, STX11, HAP1, SEC61A1, AP2M1, SEC23A, PABPN1, KIF3B, RPGR, NLGN1, IPO9, ARFIP1, NXF1, AP4M1, NUPL2, TNNT2, AP2A2, COG5, KIAA1279, KIF1B, SEC61B, NEDD4, IPO4, BAX, RSRC1, ARCN1, CAMK1, THOC3, MYBBP1A, SEC61G, THOC1, TRAPPC2	810	596	15362	1.52742	0.999986	0.604979	6.66026
node_17_node_15	GOTERM_BP_FAT	GO:0034621~cellular macromolecular complex subunit organization	32	3.08582	0.00389245	OXA1L, WASF3, HIST1H2AE, NUFIP1, MTIF3, PXN, SMNDC1, HIST2H2AB, PICALM, HIST1H2BN, CENPA, HIST1H4B, ICT1, HIST1H2BI, H1FOO, MYST3, COX15, CLNS1A, HIST1H3J, HIST1H2BC, HIST1H1E, TCP1, DDX1, IPO9, SFRS1, SF3A1, GAS7, IPO4, SUPT16H, MYH11, SLU7, HIST1H2AL, SURF1	810	354	15362	1.71439	0.999988	0.581178	6.75732
node_17_node_15	GOTERM_BP_FAT	GO:0051169~nuclear transport	15	1.44648	0.00422916	PABPN1, ZC3H3, RBM15B, TGFB3, IPO9, NXF1, NUPL2, GCKR, SEC61B, RSRC1, IPO4, CAMK1, MYBBP1A, THOC3, THOC1	810	120	15362	2.37068	0.999995	0.58447	7.32113
node_17_node_15	GOTERM_BP_FAT	GO:0007267~cell-cell signaling	36	3.47155	0.00509778	INSL3, TOLLIP, PAH, ITGB2, NMB, PCDHB13, VIPR1, AMPH, LNPEP, PTGIR, CCL23, TNFRSF11A, TEK, IL1B, ZYX, KCNQ2, SHC3, NQO1, NPFF, HAP1, BAIAP3, ALDH5A1, NLGN1, LIN7C, IGF2, C1QA, KIF1B, CCL14, PNOC, P2RX3, ADRA1B, ADRA1A, CORT, TSHR, ALDH9A1, MGST2	810	421	15362	1.62175	1	0.627841	8.76077
node_17_node_15	GOTERM_BP_FAT	GO:0008380~RNA splicing	22	2.1215	0.00756384	PABPN1, POLR2H, CLNS1A, TXNL4B, POLR2G, RBM15B, DDX1, ZNF638, SFRS1, RBM9, SF3A1, SMNDC1, SF3B2, SFRS4, PPIG, RSRC1, PRPF8, SLU7, CPSF3, THOC3, PPWD1, THOC1	810	224	15362	1.86268	1	0.747573	12.7338
node_17_node_15	GOTERM_BP_FAT	GO:0070271~protein complex biogenesis	38	3.66442	0.00824888	POLR2H, POLR2G, OXA1L, WASF3, PRND, SLC7A9, CDH1, CD2AP, PXN, SLC7A7, MTMR2, TBPL2, RANBP9, PICALM, C1QTNF2, GNMT, USP16, COX15, CUTA, IRAK1, TCP1, CRYAA, PFKL, ALDH5A1, TAF7, GTF2H4, PRKAB1, IPO9, STXBP3, ANXA5, TUBGCP2, GAS7, BIRC2, BAX, IPO4, MYH11, SCARA5, SURF1	810	465	15362	1.54986	1	0.756706	13.8081
node_17_node_15	GOTERM_BP_FAT	GO:0006461~protein complex assembly	38	3.66442	0.00824888	POLR2H, POLR2G, OXA1L, WASF3, PRND, SLC7A9, CDH1, CD2AP, PXN, SLC7A7, MTMR2, TBPL2, RANBP9, PICALM, C1QTNF2, GNMT, USP16, COX15, CUTA, IRAK1, TCP1, CRYAA, PFKL, ALDH5A1, TAF7, GTF2H4, PRKAB1, IPO9, STXBP3, ANXA5, TUBGCP2, GAS7, BIRC2, BAX, IPO4, MYH11, SCARA5, SURF1	810	465	15362	1.54986	1	0.756706	13.8081
node_17_node_15	GOTERM_BP_FAT	GO:0007243~protein kinase cascade	32	3.08582	0.00984567	FGFR1, NMI, ZAK, NFKBIB, THOP1, PRDX4, TGFB3, PINK1, MAP4K1, RPS6KB2, TLR3, AKAP11, AZI2, ERCC6, MAP3K9, WNK4, C1QTNF2, IL1B, SHC1, CHUK, CDC42EP5, MDFI, IRAK1, IGF2, STAT3, TNFRSF10A, DOK1, ICK, RGS4, ADRA1B, ADRA1A, IKBKB	810	378	15362	1.60554	1	0.797022	16.264
node_17_node_15	GOTERM_BP_FAT	GO:0003012~muscle system process	18	1.73578	0.0115888	PABPN1, CAMTA2, TNNC2, MYL3, TACR2, GNA11, ANKRD2, VIPR1, TNNI2, TNNT2, CKMT2, P2RX3, CACNA1G, MYH11, IL1B, ADRA1A, IKBKB, SNTA1	810	176	15362	1.93965	1	0.831321	18.8694
node_17_node_15	GOTERM_BP_FAT	GO:0032774~RNA biosynthetic process	20	1.92864	0.0138598	POLR2H, TAF1C, HLF, POLR2G, TRIP4, NMI, PTGER3, CREB1, TCOF1, TAF7, GTF2H4, TMF1, TBPL2, ERCC6, CDKN2A, TCEB3B, SUPT16H, GTF3C1, APEX1, RUNX3	810	208	15362	1.8236	1	0.86793	22.1492
node_17_node_15	GOTERM_BP_FAT	GO:0006351~transcription, DNA-dependent	20	1.92864	0.0138598	POLR2H, TAF1C, HLF, POLR2G, TRIP4, NMI, PTGER3, CREB1, TCOF1, TAF7, GTF2H4, TMF1, TBPL2, ERCC6, CDKN2A, TCEB3B, SUPT16H, GTF3C1, APEX1, RUNX3	810	208	15362	1.8236	1	0.86793	22.1492
node_17_node_15	GOTERM_BP_FAT	GO:0008360~regulation of cell shape	9	0.867888	0.0142078	ANXA7, CORO1A, SLC26A5, ITGA7, ATP10A, CDC42SE1, ITGB2, GAS7, CDC42EP5	810	61	15362	2.79818	1	0.861485	22.6405
node_17_node_15	GOTERM_BP_FAT	GO:0034728~nucleosome organization	12	1.15718	0.0159991	HIST1H3J, HIST1H1E, HIST1H2BC, HIST1H2AE, HIST2H2AB, HIST1H2BN, HIST1H4B, CENPA, HIST1H2BI, SUPT16H, H1FOO, HIST1H2AL, MYST3	810	100	15362	2.27585	1	0.880776	25.1239
node_17_node_15	GOTERM_BP_FAT	GO:0008219~cell death	48	4.62874	0.0160868	DPF2, BID, DCC, POLR2G, ZAK, LITAF, VAPB, FASTK, ITGB2, PAWR, TNFSF12, SMNDC1, PEA15, CDKN2A, UNC5B, SH3GLB1, TIA1, IL1B, FAIM, HSPE1, TRAF5, AXIN1, AATK, MAGI3, PTGER3, CYCS, HRK, CIDEA, PIGT, IGF2, GZMB, NIPA1, ECT2, BIRC2, FXR1, TRADD, TNFRSF10A, CYP7B1, RASSF5, TNFRSF10C, TDP1, BAX, LCK, ADRA1A, BIK, SIAH2, THOC1, DAP3	810	647	15362	1.40702	1	0.870689	25.2435
node_17_node_15	GOTERM_BP_FAT	GO:0006936~muscle contraction	16	1.54291	0.0167792	PABPN1, TNNC2, MYL3, TACR2, GNA11, ANKRD2, VIPR1, TNNI2, TNNT2, CKMT2, P2RX3, CACNA1G, MYH11, ADRA1A, IKBKB, SNTA1	810	155	15362	1.95772	1	0.870671	26.1817
node_17_node_15	GOTERM_BP_FAT	GO:0016265~death	48	4.62874	0.0173135	DPF2, BID, DCC, POLR2G, ZAK, LITAF, VAPB, FASTK, ITGB2, PAWR, TNFSF12, SMNDC1, PEA15, CDKN2A, UNC5B, SH3GLB1, TIA1, IL1B, FAIM, HSPE1, TRAF5, AXIN1, AATK, MAGI3, PTGER3, CYCS, HRK, CIDEA, PIGT, IGF2, GZMB, NIPA1, ECT2, BIRC2, FXR1, TRADD, TNFRSF10A, CYP7B1, RASSF5, TNFRSF10C, TDP1, BAX, LCK, ADRA1A, BIK, SIAH2, THOC1, DAP3	810	649	15362	1.40268	1	0.868224	26.898
node_17_node_15	GOTERM_BP_FAT	GO:0032386~regulation of intracellular transport	9	0.867888	0.0186218	MDFI, ZC3H3, CDKN2A, CRYAA, NEDD4, NFKBIB, TGFB3, IL1B, CDH1	810	64	15362	2.66701	1	0.877218	28.6244
node_17_node_15	GOTERM_BP_FAT	GO:0051224~negative regulation of protein transport	5	0.48216	0.0188279	MDFI, WWP2, NFKBIB, CIDEA, IGF2	810	20	15362	4.74136	1	0.870262	28.8928
node_17_node_15	GOTERM_BP_FAT	GO:0043507~positive regulation of JUN kinase activity	6	0.578592	0.0190501	MDFI, ERCC6, ZAK, MAP3K9, IL1B, MAP4K1	810	30	15362	3.79309	1	0.863683	29.1812
node_17_node_15	GOTERM_BP_FAT	GO:0046474~glycerophospholipid biosynthetic process	12	1.15718	0.0195733	PIGK, AGPAT6, IMPA1, SH3GLB1, PIGH, ABHD5, PIGT, PIGC, ALG12, CHPT1, PLAUR, PTDSS2	810	103	15362	2.20956	1	0.861574	29.8557
node_17_node_15	GOTERM_BP_FAT	GO:0006334~nucleosome assembly	11	1.06075	0.0197606	HIST2H2AB, HIST1H3J, HIST1H2BC, HIST1H1E, HIST1H2BN, CENPA, HIST1H4B, HIST1H2BI, HIST1H2AE, HIST1H2AL, H1FOO, MYST3	810	90	15362	2.318	1	0.854849	30.0957
node_17_node_15	GOTERM_BP_FAT	GO:0006605~protein targeting	17	1.63934	0.021427	PACS1, BID, SRP14, NLGN1, TGFB3, IPO9, TIMM13, MIPEP, NUPL2, PEX7, GCKR, SEC61B, NEDD4, IPO4, TRAK1, SEC61A1, SEC61G	810	174	15362	1.85294	1	0.868263	32.1972
node_17_node_15	GOTERM_BP_FAT	GO:0045017~glycerolipid biosynthetic process	13	1.25362	0.0215538	IMPA1, ABHD5, PIGT, CHPT1, PEX7, PLAUR, PIGK, AGPAT6, SH3GLB1, PIGH, PIGC, ALG12, PTDSS2	810	118	15362	2.08941	1	0.861288	32.3547
node_17_node_15	GOTERM_BP_FAT	GO:0016071~mRNA metabolic process	28	2.7001	0.0222093	ZC3H3, POLR2H, POLR2G, RBM15B, RBM9, SMNDC1, SF3B2, EXOSC10, SFRS4, PRPF8, PPWD1, PABPN1, CLNS1A, TXNL4B, RNASE4, CEBPG, PAIP1, DDX1, SFRS1, SF3A1, SLBP, RSRC1, DCP1A, SLU7, CPSF3, THOC3, THOC1, EIF2C4	810	340	15362	1.56186	1	0.861156	33.163
node_17_node_15	GOTERM_BP_FAT	GO:0006325~chromatin organization	30	2.89296	0.0228131	MORF4L2, HIST1H2AE, CBX8, HIST2H2AB, CHD8, HIST1H2BN, CENPA, HIST1H4B, HIST1H2BI, SETMAR, SMARCD1, EED, USP16, MYST2, BAZ2A, MLL4, H1FOO, MYST3, HIST1H3J, BRD1, HIST1H2BC, HIST1H1E, RBL2, RBL1, RB1, HDAC11, CHRAC1, HDAC1, SUPT16H, HIST1H2AL, RNF40	810	372	15362	1.52947	1	0.860409	33.8995
node_17_node_15	GOTERM_BP_FAT	GO:0006366~transcription from RNA polymerase II promoter	15	1.44648	0.0255927	POLR2H, TAF1C, POLR2G, HLF, NMI, TRIP4, TAF7, GTF2H4, TMF1, TBPL2, ERCC6, TCEB3B, SUPT16H, APEX1, RUNX3	810	149	15362	1.90927	1	0.883386	37.1925
node_17_node_15	GOTERM_BP_FAT	GO:0031497~chromatin assembly	11	1.06075	0.0259374	HIST2H2AB, HIST1H3J, HIST1H2BC, HIST1H1E, HIST1H2BN, CENPA, HIST1H4B, HIST1H2BI, HIST1H2AE, HIST1H2AL, H1FOO, MYST3	810	94	15362	2.21936	1	0.879693	37.5899
node_17_node_15	GOTERM_BP_FAT	GO:0000245~spliceosome assembly	5	0.48216	0.0261643	DDX1, SLU7, SFRS1, SF3A1, SMNDC1	810	22	15362	4.31033	1	0.874912	37.8502
node_17_node_15	GOTERM_BP_FAT	GO:0044265~cellular macromolecule catabolic process	45	4.33944	0.0269478	OAS2, ANAPC11, CD2AP, SMUG1, EXOSC10, MUTYH, CDKN2A, WWP2, CACYBP, FBXO25, FBXO44, FBXL13, RNF167, RNF149, FBXO21, USP16, ERCC4, USP31, ABCE1, ANAPC2, SPSB2, CYCS, GTF2H4, CIDEA, HACE1, SPSB4, MARCH5, CCNB1, RNF7, SEC61B, PSMC4, PSMC3, NEDD4, FBXL8, FBXO18, BAX, DCP1A, MED8, FBXL5, FBXL22, SIAH2, RNF40, BTBD12, EIF2C4, ASB6	810	619	15362	1.37875	1	0.875752	38.7411
node_17_node_15	GOTERM_BP_FAT	GO:0051259~protein oligomerization	17	1.63934	0.0270718	CUTA, IRAK1, CRYAA, PFKL, ALDH5A1, PRND, PRKAB1, CDH1, STXBP3, ANXA5, BIRC2, MTMR2, BAX, C1QTNF2, GNMT, USP16, SCARA5	810	179	15362	1.80119	1	0.870164	38.881
node_17_node_15	GOTERM_BP_FAT	GO:0008610~lipid biosynthetic process	31	2.98939	0.0276087	IMPA1, CYB5R2, ALOXE3, ABHD5, ST8SIA1, ACSS2, PMVK, PEX7, ACBD3, PIGK, AGPAT6, SH3GLB1, PIGH, PIGC, PIWIL2, NPC1L1, PTDSS2, SPTLC1, ACACA, PRKAB1, PIGT, CHPT1, PLAUR, CYP7B1, LASS2, SMPD1, LTA4H, IDI1, ALG12, SC5DL, MGST2	810	394	15362	1.4922	1	0.868727	39.4832
node_17_node_15	GOTERM_BP_FAT	GO:0022618~ribonucleoprotein complex assembly	7	0.675024	0.0295928	CLNS1A, DDX1, SLU7, NUFIP1, SFRS1, SF3A1, SMNDC1	810	45	15362	2.95018	1	0.880624	41.6605
node_17_node_15	GOTERM_BP_FAT	GO:0050878~regulation of body fluid levels	16	1.54291	0.0318969	F2RL3, PTGER3, HPS6, F8, STXBP3, F7, MMRN1, ANXA5, PLAUR, ANXA7, PLSCR4, F5, SERPINE1, NPPB, SERPINA1, TFPI2	810	168	15362	1.80623	1	0.893442	44.0962
node_17_node_15	GOTERM_BP_FAT	GO:0006650~glycerophospholipid metabolic process	14	1.35005	0.0333682	IMPA1, ALDH5A1, ABHD5, PIGT, CHPT1, PLAUR, PIGK, AGPAT6, SH3GLB1, PIGH, PIGC, PLA2G4C, ALG12, PTDSS2	810	140	15362	1.89654	1	0.898694	45.6009
node_17_node_15	GOTERM_BP_FAT	GO:0030518~steroid hormone receptor signaling pathway	6	0.578592	0.0350246	NCOA2, NEDD4, TAF7, EGLN2, RB1, RBM9	810	35	15362	3.25122	1	0.904692	47.2491
node_17_node_15	GOTERM_BP_FAT	GO:0006333~chromatin assembly or disassembly	14	1.35005	0.0350636	HIST1H3J, HIST1H1E, HIST1H2BC, HIST1H2AE, CBX8, HIST2H2AB, CHD8, HIST1H2BN, HIST1H4B, CENPA, HIST1H2BI, SUPT16H, HIST1H2AL, H1FOO, MYST3	810	141	15362	1.88309	1	0.899843	47.2873
node_17_node_15	GOTERM_BP_FAT	GO:0006917~induction of apoptosis	26	2.50723	0.0353001	DCC, BID, DPF2, FASTK, TGFB3, TNFSF12, RRM2B, SMNDC1, ERCC6, CDKN2A, SH3GLB1, TIA1, RUNX3, CEBPG, HRK, CIDEA, PRKCE, ECT2, C14ORF153, TRADD, TNFRSF10A, RNF7, BAX, LCK, BIK, DAP3	810	323	15362	1.52663	1	0.89632	47.5186
node_17_node_15	GOTERM_BP_FAT	GO:0012502~induction of programmed cell death	26	2.50723	0.0361195	DCC, BID, DPF2, FASTK, TGFB3, TNFSF12, RRM2B, SMNDC1, ERCC6, CDKN2A, SH3GLB1, TIA1, RUNX3, CEBPG, HRK, CIDEA, PRKCE, ECT2, C14ORF153, TRADD, TNFRSF10A, RNF7, BAX, LCK, BIK, DAP3	810	324	15362	1.52192	1	0.896758	48.3126
node_17_node_15	GOTERM_BP_FAT	GO:0051168~nuclear export	6	0.578592	0.0389756	ZC3H3, PABPN1, NXF1, NUPL2, THOC3, THOC1	810	36	15362	3.16091	1	0.909529	50.9922
node_17_node_15	GOTERM_BP_FAT	GO:0043506~regulation of JUN kinase activity	6	0.578592	0.0389756	MDFI, ERCC6, ZAK, MAP3K9, IL1B, MAP4K1	810	36	15362	3.16091	1	0.909529	50.9922
node_17_node_15	GOTERM_BP_FAT	GO:0006396~RNA processing	38	3.66442	0.0394977	POLR2H, ZC3H3, POLR2G, CHERP, RPL14, RBM15B, NUFIP1, ZNF638, RBM9, SF3B2, SMNDC1, EXOSC10, SFRS4, CDKN2A, DGCR8, PRPF8, PIWIL2, RPP30, RPL5, PPWD1, CLNS1A, RPP25, PABPN1, TXNL4B, RNASE4, DDX1, SFRS1, SF3A1, SLBP, DDX56, C1ORF66, PPIG, RSRC1, SLU7, CPSF3, THOC3, TRUB2, THOC1	810	521	15362	1.38328	1	0.90799	51.4676
node_17_node_15	GOTERM_BP_FAT	GO:0042060~wound healing	21	2.02507	0.0395321	F2RL3, HPS6, F8, TGFB3, STXBP3, IGF2, F7, MMRN1, ANXA5, PLAUR, CCNB1, SDC1, PLSCR4, F5, MTPN, SERPINE1, IL1B, SERPINA1, IGFBP1, SCNN1B, TFPI2	810	249	15362	1.59949	1	0.903694	51.4988
node_17_node_15	GOTERM_BP_FAT	GO:0007257~activation of JUN kinase activity	5	0.48216	0.039982	MDFI, ERCC6, ZAK, MAP3K9, MAP4K1	810	25	15362	3.79309	1	0.901823	51.9048
node_17_node_15	GOTERM_BP_FAT	GO:0033365~protein localization in organelle	12	1.15718	0.0420573	BID, PACS1, SRP14, GCKR, SEC61B, IPO4, TGFB3, IPO9, TIMM13, MIPEP, SEC61A1, SEC61G	810	116	15362	1.96194	1	0.909017	53.7362
node_17_node_15	GOTERM_BP_FAT	GO:0006915~apoptosis	41	3.95371	0.0424594	DPF2, DCC, BID, POLR2G, LITAF, FASTK, ITGB2, PAWR, TNFSF12, SMNDC1, PEA15, CDKN2A, UNC5B, SH3GLB1, TIA1, IL1B, FAIM, HSPE1, TRAF5, AXIN1, AATK, MAGI3, CYCS, HRK, CIDEA, PIGT, GZMB, BIRC2, ECT2, FXR1, TRADD, TNFRSF10A, RASSF5, TNFRSF10C, BAX, LCK, ADRA1A, BIK, SIAH2, THOC1, DAP3	810	573	15362	1.35704	1	0.90697	54.0833
node_17_node_15	GOTERM_BP_FAT	GO:0007599~hemostasis	14	1.35005	0.0444715	F2RL3, HPS6, F8, STXBP3, F7, MMRN1, ANXA5, PLAUR, ANXA7, F5, PLSCR4, SERPINE1, SERPINA1, TFPI2	810	146	15362	1.8186	1	0.913175	55.7837
node_17_node_15	GOTERM_BP_FAT	GO:0033157~regulation of intracellular protein transport	5	0.48216	0.0453512	MDFI, NFKBIB, TGFB3, IL1B, CDH1	810	26	15362	3.6472	1	0.913534	56.5083
node_17_node_15	GOTERM_BP_FAT	GO:0051223~regulation of protein transport	9	0.867888	0.0460547	MDFI, WWP2, NFKBIB, TGFB3, CIDEA, IL1B, CDH1, IGF2, ARFIP1	810	76	15362	2.24591	1	0.913055	57.0797
node_17_node_15	GOTERM_BP_FAT	GO:0007588~excretion	6	0.578592	0.0476619	PTGER3, TACR2, NPHS2, CLCNKA, NPPB, SCNN1B	810	38	15362	2.99454	1	0.916712	58.3586
node_17_node_15	GOTERM_BP_FAT	GO:0000002~mitochondrial genome maintenance	3	0.289296	0.0487531	MPV17, RRM2B, TK2	810	7	15362	8.12804	1	0.91791	59.2063
node_17_node_15	GOTERM_BP_FAT	GO:0007252~I-kappaB phosphorylation	3	0.289296	0.0487531	PRDX4, IKBKB, CHUK	810	7	15362	8.12804	1	0.91791	59.2063
node_17_node_15	GOTERM_BP_FAT	GO:0000038~very-long-chain fatty acid metabolic process	3	0.289296	0.0487531	PLA2G4C, HPGD, ACOT4	810	7	15362	8.12804	1	0.91791	59.2063
node_17_node_15	GOTERM_BP_FAT	GO:0044093~positive regulation of molecular function	43	4.14658	0.0496233	F2RL3, ZAK, MYL3, ADCY8, GNA11, ABHD5, TGFB3, CYTL1, TLR3, MAP4K1, ANAPC11, GPR3, IRAK3, PRKAR2B, ERCC6, MYD88, CDKN2A, MAP3K9, C1QTNF2, IL1B, CCS, HSPE1, SHC1, MDFI, IL4, IRAK1, ANAPC2, PTGER3, RALBP1, CEBPG, CYCS, IGF2, CCNB1, TNNT2, TNFRSF10A, P2RY11, PSMC4, PSMC3, BAX, GIPR, LCK, IKBKB, TSHR	810	612	15362	1.33254	1	0.918126	59.8706
node_17_node_15	GOTERM_CC_FAT	GO:0005887~integral to plasma membrane	82	7.90743	4.88871e-06	F2RL3, KCNJ15, ATP1B3, CD8A, OSMR, TACR2, TOLLIP, TLR3, SLC7A9, TNFSF12, CD151, SLC35A1, VIPR1, SLC7A7, LNPEP, ASGR1, CD47, PTGIR, ATP2B4, IL4R, ADAM2, SLC2A2, MC5R, MCOLN1, ZYX, KCNQ2, IFNGR2, KCNG2, SLC12A6, IRAK1, PTGER3, NCF2, IL11RA, TRPM1, DDR1, VSIG2, SDC1, CD37, TNFRSF10C, GPR55, ST14, ROR1, CNTN2, GPR17, TSHR, FGFR1, GPRC5C, PCDHB15, CLCNKA, ITGB2, GPR68, KCNJ2, GPR3, MIP, SLC29A1, KCNS2…	745	865	13075	1.66373	0.00244137	0.00244137	0.00703971
node_17_node_15	GOTERM_CC_FAT	GO:0031226~intrinsic to plasma membrane	82	7.90743	1.32083e-05	F2RL3, KCNJ15, ATP1B3, CD8A, OSMR, TACR2, TOLLIP, TLR3, SLC7A9, TNFSF12, CD151, SLC35A1, VIPR1, SLC7A7, LNPEP, ASGR1, CD47, PTGIR, ATP2B4, IL4R, ADAM2, SLC2A2, MC5R, MCOLN1, ZYX, KCNQ2, IFNGR2, KCNG2, SLC12A6, IRAK1, PTGER3, NCF2, IL11RA, TRPM1, DDR1, VSIG2, SDC1, CD37, TNFRSF10C, GPR55, ST14, ROR1, CNTN2, GPR17, TSHR, FGFR1, GPRC5C, PCDHB15, CLCNKA, ITGB2, GPR68, KCNJ2, GPR3, MIP, SLC29A1, KCNS2…	745	888	13075	1.62064	0.00658243	0.00329665	0.0190188
node_17_node_15	GOTERM_CC_FAT	GO:0005829~cytosol	94	9.06461	2.8059e-05	ENAH, TLN1, RPL14, PGAM1, UBQLN4, RPLP2, CAD, CCT2, ACSS2, PEX7, PRMT3, AP1S3, PRKAR2B, MYD88, CEP250, SDPR, SLC2A2, MAPKAP1, GSTZ1, SHC1, PELI2, CHUK, NAPRT1, NT5C, SEC23A, CLNS1A, ANAPC2, SUOX, IRAK1, CARS, PFKL, PPAP2C, CYCS, EIF2S3, STXBP2, STXBP3, GZMB, CLIC1, NUPL2, ECT2, SERPINB9, ARCN1, LCK, ALDH9A1, BID, PACS1, NFKBIB, ABHD5, KMO, ANAPC11, FTH1, IARS, ANXA7, GCKR, MTHFR, ANXA9, PDE1C, RA…	745	1079	13075	1.52894	0.0139318	0.00466565	0.0403986
node_17_node_15	GOTERM_CC_FAT	GO:0031974~membrane-enclosed lumen	130	12.5362	5.84519e-05	MRPL40, MRPL42, RBM15B, MORF4L2, TGFB3, RPS6KB2, CCT2, MIPEP, ZNF638, ACSS2, CNOT7, MMRN1, CD2AP, SMNDC1, TBPL2, CDCA8, SFRS4, MUTYH, CDKN2A, OIP5, FOXF2, SMARCD1, RPP30, PDHA2, MYST2, MLL4, MYST3, GNL3, PABPN1, ANAPC2, NCF2, RBL2, STRN3, RBL1, F8, HDAC11, SFRS1, F5, SLU7, NEU1, NEK4, MYBBP1A, MRPS16, GLUD1, ANAPC11, HADHA, DAZAP1, GCKR, HIST1H4B, CACYBP, MRPL55, HSPE1, RPL5, WDHD1, TRIP4, MKI67,…	745	1640	13075	1.39119	0.0288038	0.00728008	0.0841402
node_17_node_15	GOTERM_CC_FAT	GO:0043233~organelle lumen	126	12.1504	7.75224e-05	MRPL40, MRPL42, RBM15B, MORF4L2, TGFB3, RPS6KB2, CCT2, MIPEP, ZNF638, ACSS2, CNOT7, MMRN1, CD2AP, SMNDC1, TBPL2, CDCA8, SFRS4, MUTYH, CDKN2A, OIP5, FOXF2, SMARCD1, RPP30, PDHA2, MYST2, MLL4, MYST3, GNL3, PABPN1, ANAPC2, NCF2, RBL2, STRN3, RBL1, F8, HDAC11, SFRS1, F5, SLU7, NEU1, NEK4, MYBBP1A, MRPS16, GLUD1, ANAPC11, HADHA, DAZAP1, GCKR, HIST1H4B, MRPL55, HSPE1, RPL5, WDHD1, TRIP4, MKI67, MAML1, …	745	1589	13075	1.39166	0.038021	0.00772257	0.111578
node_17_node_15	GOTERM_CC_FAT	GO:0043232~intracellular non-membrane-bounded organelle	166	16.0077	0.000187203	MRPL40, MTSS1, MRPL42, ENAH, RPL14, TNNC2, RBM15B, GNA11, MORF4L2, RPS6KB2, TTK, RPLP2, CCT2, ACSS2, CBX8, CD2AP, HMGN4, CDCA8, HIST1H2BN, CDKN2A, OIP5, HIST1H2BI, SMARCD1, RPP30, MYST2, PPP4C, MRPL33, LRRC50, MYST3, GNL3, CLNS1A, PABPN1, ZNF44, NCF2, RBL2, PSD3, BASP1, BICD2, CHRAC1, TNNT2, IGBP1, ARL8B, NEK4, MYBBP1A, MRPS16, LITAF, MYL2, MYL3, CDC42SE1, AKAP11, HADHA, PXN, DAZAP1, PEA15, HIST1…	745	2246	13075	1.29713	0.0893626	0.0154807	0.269243
node_17_node_15	GOTERM_CC_FAT	GO:0043228~non-membrane-bounded organelle	166	16.0077	0.000187203	MRPL40, MTSS1, MRPL42, ENAH, RPL14, TNNC2, RBM15B, GNA11, MORF4L2, RPS6KB2, TTK, RPLP2, CCT2, ACSS2, CBX8, CD2AP, HMGN4, CDCA8, HIST1H2BN, CDKN2A, OIP5, HIST1H2BI, SMARCD1, RPP30, MYST2, PPP4C, MRPL33, LRRC50, MYST3, GNL3, CLNS1A, PABPN1, ZNF44, NCF2, RBL2, PSD3, BASP1, BICD2, CHRAC1, TNNT2, IGBP1, ARL8B, NEK4, MYBBP1A, MRPS16, LITAF, MYL2, MYL3, CDC42SE1, AKAP11, HADHA, PXN, DAZAP1, PEA15, HIST1…	745	2246	13075	1.29713	0.0893626	0.0154807	0.269243
node_17_node_15	GOTERM_CC_FAT	GO:0031981~nuclear lumen	93	8.96818	0.00021107	KIF23, TAF1C, CLSPN, NBN, ELF4, E2F6, RBM15B, MORF4L2, TCOF1, RPS6KB2, CAD, CCT2, ZNF638, ACSS2, CNOT7, CD2AP, SMNDC1, TBPL2, FOS, MUTYH, CDCA8, SFRS4, CDKN2A, DGCR8, OIP5, FOXF2, SMARCD1, RPP30, MYST2, MLL4, MYST3, GNL3, PABPN1, ANAPC2, NCF2, RBL2, STRN3, RBL1, GTF2H4, RB1, HDAC11, SFRS1, MCM4, MED8, SLU7, NEK4, CPSF3, MYBBP1A, THOC1, POLR2H, POLR2G, MGMT, NUFIP1, ANAPC11, SMUG1, DAZAP1, EXOSC10…	745	1125	13075	1.45083	0.100167	0.0149649	0.303521
node_17_node_15	GOTERM_CC_FAT	GO:0070013~intracellular organelle lumen	120	11.5718	0.000264629	MRPL40, MRPL42, RBM15B, MORF4L2, RPS6KB2, CCT2, MIPEP, ZNF638, ACSS2, CNOT7, CD2AP, SMNDC1, TBPL2, CDCA8, SFRS4, MUTYH, CDKN2A, OIP5, FOXF2, SMARCD1, RPP30, PDHA2, MYST2, MLL4, MYST3, GNL3, PABPN1, ANAPC2, NCF2, RBL2, STRN3, RBL1, HDAC11, SFRS1, SLU7, NEU1, NEK4, MYBBP1A, MRPS16, GLUD1, ANAPC11, HADHA, DAZAP1, GCKR, HIST1H4B, MRPL55, HSPE1, RPL5, WDHD1, TRIP4, MKI67, MAML1, TAF7, WHSC2, NXF1, VDA…	745	1542	13075	1.36578	0.12395	0.0164054	0.380401
node_17_node_15	GOTERM_CC_FAT	GO:0005730~nucleolus	42	4.05014	0.000878054	POLR2H, NBN, RBM15B, MORF4L2, TCOF1, NUFIP1, CCT2, ACSS2, SMUG1, CD2AP, DAZAP1, EXOSC10, FOS, CDCA8, ERCC6, CDKN2A, DGCR8, SMARCD1, GPSM2, RPP30, RPL5, MYST2, WDHD1, BAZ2A, GNL3, PABPN1, PDK2, TRIP4, MKI67, NCF2, CEBPG, TAF7, SF3A1, MCM4, ZNF22, STAT3, FXR1, DDX56, NEK4, HPGD, MYBBP1A, PHF6	745	432	13075	1.70628	0.355461	0.0476305	1.25702
node_17_node_15	GOTERM_CC_FAT	GO:0005654~nucleoplasm	65	6.26808	0.00145783	KIF23, TAF1C, CLSPN, NBN, ELF4, E2F6, RBM15B, RPS6KB2, ZNF638, CNOT7, SMNDC1, TBPL2, FOS, MUTYH, SFRS4, CDKN2A, OIP5, FOXF2, SMARCD1, MYST2, MLL4, MYST3, GNL3, PABPN1, ANAPC2, RBL2, STRN3, RBL1, GTF2H4, RB1, HDAC11, SFRS1, MCM4, MED8, SLU7, CPSF3, THOC1, POLR2H, POLR2G, MGMT, NUFIP1, ANAPC11, SMUG1, GCKR, ERCC6, HIST1H4B, PRPF8, WDHD1, GTF3C1, APEX1, ERCC4, BRD1, MAML1, CREB1, TAF7, WHSC2, NXF1, …	745	772	13075	1.47768	0.517823	0.0703475	2.07895
node_17_node_15	GOTERM_CC_FAT	GO:0000785~chromatin	25	2.4108	0.00283519	HIST1H2AE, NUFIP1, CBX8, HMGN4, HIST2H2AB, CHD8, HIST1H2BN, CENPA, OIP5, HIST1H4B, HIST1H2BI, H1FOO, BAZ2A, MYST3, HIST1H3J, HIST1H2BC, HIST1H1E, TCP1, RBL2, CREB1, RB1, BIRC2, HDAC1, NEDD4, HIST1H2AL, BTBD12	745	229	13075	1.91598	0.758191	0.121075	4.00613
node_17_node_15	GOTERM_CC_FAT	GO:0044459~plasma membrane part	140	13.5005	0.00745052	F2RL3, ENAH, HFE2, ATP1B3, OSMR, SLC9A3, TGFB3, TLR3, SLC7A9, TNFSF12, SLC35A1, VPS33B, VIPR1, SLC7A7, AZGP1, ACBD3, CD47, PTGIR, ATP2B4, RAB28, SLC2A2, ADAM2, WNK4, RALB, RAB25, MCOLN1, SLC12A6, F11R, MAGI3, NCF2, CA11, PSD3, NUPL2, NUPL1, IL11RA, HLA-F, VSIG2, CD37, GPR55, ST14, ROR1, FGFR1, CLCN3, LITAF, MRAS, ITGB2, KCNJ2, PXN, SLC29A1, KCNS2, ITGB7, TEK, ARHGDIA, AXIN1, AP2M1, RYK, TNFRSF13B…	745	2016	13075	1.21877	0.976227	0.267726	10.2096
node_17_node_15	GOTERM_CC_FAT	GO:0031091~platelet alpha granule	9	0.867888	0.0120118	F5, PECAM1, TGFB3, F8, STXBP3, SERPINA1, MMRN1, VPS33B, THBS2	745	55	13075	2.87187	0.997624	0.371732	15.9721
node_17_node_15	GOTERM_CC_FAT	GO:0016607~nuclear speck	11	1.06075	0.0137973	SFRS4, PPIG, RSRC1, MAML1, PRPF8, SLU7, NXF1, ZNF638, SFRS1, SMNDC1, THOC1	745	79	13075	2.44372	0.999038	0.391154	18.1326
node_17_node_15	GOTERM_CC_FAT	GO:0005886~plasma membrane	214	20.6365	0.0171979	ATP1B3, VAPB, OSMR, ADCY8, SLC9A3, SLC35A1, VPS33B, CD2AP, ACBD3, CD47, ATP2B4, RAB28, WNK4, ADAM2, SERPINE1, RAB25, SLC12A6, CLNS1A, F11R, MAGI3, NCF2, GPR133, STRN3, PTPRR, F8, F7, PLAUR, CD37, VSIG2, F5, ST14, ROR1, CLCN3, GNAI3, KCNJ2, PXN, SLC29A1, STX11, CDC42EP5, ARFIP2, JTB, SLAMF1, FNBP1, KCNJ15, TOLLIP, ATP5B, CD151, AP1S3, ASGR1, LNPEP, IL4R, MC5R, DPP4, CD200R1, KCNG2, PCDHB1, GIF, CY…	745	3303	13075	1.13708	0.999829	0.439121	22.1052
node_17_node_15	GOTERM_CC_FAT	GO:0044427~chromosomal part	33	3.18226	0.0194717	NBN, HIST1H2AE, NUFIP1, CBX8, HMGN4, HIST2H2AB, CHD8, CDCA8, HIST1H2BN, CENPA, OIP5, HIST1H4B, HIST1H2BI, CLASP2, BAZ2A, ERCC4, H1FOO, MYST3, HIST1H3J, HIST1H2BC, HIST1H1E, TCP1, MKI67, RBL2, CREB1, RB1, BIRC2, CHRAC1, RIF1, HDAC1, NEDD4, CORT, HIST1H2AL, BTBD12	745	384	13075	1.50823	0.999946	0.459086	24.6606
node_17_node_15	GOTERM_CC_FAT	GO:0016604~nuclear body	14	1.35005	0.0240634	ELF4, MAML1, RB1, ZNF638, NXF1, SFRS1, SMNDC1, SFRS4, PPIG, OIP5, PRPF8, RSRC1, SLU7, THOC1	745	124	13075	1.98149	0.999995	0.511493	29.5847
node_17_node_15	GOTERM_CC_FAT	GO:0005694~chromosome	37	3.56798	0.0267381	CLSPN, NBN, HIST1H2AE, NUFIP1, PRRX2, CBX8, HMGN4, HIST2H2AB, CHD8, CDCA8, HIST1H2BN, CENPA, OIP5, HIST1H4B, HIST1H2BI, CLASP2, BAZ2A, ERCC4, H1FOO, MYST3, HIST1H3J, HIST1H1E, TCP1, HIST1H2BC, MKI67, RBL2, CREB1, RB1, BIRC2, CHRAC1, RIF1, HDAC1, NEDD4, SUPT16H, CORT, HIST1H2AL, RNF40, BTBD12	745	453	13075	1.43347	0.999999	0.528971	32.3134
node_17_node_15	GOTERM_CC_FAT	GO:0000267~cell fraction	71	6.84667	0.0271976	INSL3, CYB5R2, CYP2J2, ADCY8, VAPB, THOP1, GNA11, CD151, LNPEP, PRKAR2B, FOS, AGPAT6, SLC2A2, SERPINE1, DPEP3, RAPGEF3, DPP4, NPFF, PCDHGA12, SLC12A6, LIMK2, PFKL, ALDH5A1, PSD3, CYB5A, CLIC1, CHPT1, ATP6V1F, VSIG2, BLMH, BID, FGFR1, GNAI3, PPP4R1, CYTL1, ADH5, NMB, OAS2, MIP, IARS, SLC29A1, ANXA7, ERCC6, SH3GLB1, RASGRP2, TMED10, CCS, SCNN1B, SELPLG, ACSL6, SLC39A1, SOAT1, GDI1, ABCB8, FIBP, CLC…	745	980	13075	1.2715	0.999999	0.515985	32.7721
node_17_node_15	GOTERM_CC_FAT	GO:0000786~nucleosome	11	1.06075	0.0274834	HIST2H2AB, HIST1H3J, HIST1H2BC, HIST1H1E, HIST1H2BN, CENPA, HIST1H4B, HIST1H2BI, HIST1H2AE, HIST1H2AL, H1FOO, MYST3	745	88	13075	2.19379	0.999999	0.501775	33.0559
node_17_node_15	GOTERM_CC_FAT	GO:0005856~cytoskeleton	78	7.5217	0.0369201	KIF23, MTSS1, ENAH, TLN1, WASF3, TNNC2, GNA11, TTK, CD2AP, VILL, GTSE1, KRTAP13-2, ACTR2, RANBP9, CDCA8, CEP250, ZYX, LRRFIP1, PPP4C, LRRC50, CLNS1A, C1ORF49, ZNF44, KIF17, PSD3, DYNLT1, RB1, BASP1, BICD2, TNNT2, EML3, KIF1B, PLEKHH3, RIF1, IGBP1, LCK, RIN1, TMSB4X, ARL8B, ALDH9A1, LITAF, MYL2, MYL3, CDC42SE1, KLC4, CDH1, AKAP11, PXN, AMPH, TPM3, PEA15, TEKT1, PSTPIP1, TEKT3, NDRG2, CLASP2, APEX1…	745	1109	13075	1.23438	1	0.591674	41.8258
node_17_node_15	GOTERM_CC_FAT	GO:0000151~ubiquitin ligase complex	10	0.96432	0.0374513	ANAPC2, NEDD4, WWP2, WDSUB1, FBXO25, FBXL5, ANAPC11, CBX8, FBXO21, RNF40	745	80	13075	2.19379	1	0.580005	42.2861
node_17_node_15	GOTERM_CC_FAT	GO:0031410~cytoplasmic vesicle	49	4.72517	0.0386417	MTSS1, ATP1B3, TGFB3, PDIA6, VPS33B, MMRN1, CD2AP, AP1S3, PICALM, ADAM2, MAPKAP1, IL1B, NPC1L1, SERPINA1, SEC23A, NCF2, ZDHHC8, F8, PIGT, STXBP2, STXBP3, KIF1B, F5, ARCN1, NEU1, PACS1, CLCN3, GPRC5C, AHCY, GNAI3, AMPH, TMED10, THBS2, HAP1, AP2M1, AXIN1, SREBF1, ICA1, GGH, ATP1A1, SCGN, AP2A2, FNBP1, CORO1A, PECAM1, SMPD1, MYH11, YIPF3, YIPF2	745	651	13075	1.32099	1	0.575438	43.3055
node_17_node_15	GOTERM_CC_FAT	GO:0032993~protein-DNA complex	12	1.15718	0.0407867	HIST1H3J, HIST1H1E, HIST1H2BC, HIST1H2AE, CHRAC1, HIST2H2AB, HIST1H2BN, HIST1H4B, CENPA, HIST1H2BI, H1FOO, HIST1H2AL, MYST3	745	107	13075	1.96826	1	0.580015	45.1001
node_17_node_15	GOTERM_CC_FAT	GO:0031982~vesicle	51	4.91803	0.0475338	MTSS1, ATP1B3, TGFB3, PDIA6, VPS33B, MMRN1, CD2AP, AP1S3, PICALM, ADAM2, MAPKAP1, IL1B, NPC1L1, SERPINA1, SEC23A, NCF2, ZDHHC8, F8, PIGT, STXBP2, STXBP3, LRPAP1, KIF1B, F5, ARCN1, NEU1, PACS1, CLCN3, GPRC5C, AHCY, GNAI3, AMPH, ANXA7, TMED10, THBS2, HAP1, AP2M1, AXIN1, SREBF1, ICA1, GGH, ATP1A1, SCGN, AP2A2, FNBP1, CORO1A, PECAM1, SMPD1, MYH11, YIPF3, YIPF2	745	692	13075	1.29345	1	0.622435	50.4064
node_17_node_15	GOTERM_MF_FAT	GO:0019899~enzyme binding	45	4.33944	4.14275e-05	CAMTA2, VAPB, PGAM1, CDH1, ITGB2, CAD, PAWR, AKAP11, FTH1, RANBP9, CDKN2A, CEP250, PAK3, MAPKAP1, SERPINE1, PSTPIP1, CCS, SERPINA1, CDC42EP5, CUTA, IRAK1, ANAPC2, PFKL, NCF2, RALBP1, STRN3, TAF7, PTPRR, ARFIP2, PRKAB1, IPO9, PRKCDBP, RB1, PRKCE, ECT2, STAT3, PLAUR, TRADD, CORO1A, HDAC1, SP2, NEDD4, LCK, EPOR, RNF40	785	450	15075	1.92038	0.0422499	0.0422499	0.0657772
node_17_node_15	GOTERM_MF_FAT	GO:0042802~identical protein binding	55	5.30376	9.17434e-05	S100A6, IMPA1, ZAK, CD8A, VAPB, TGFB3, UBQLN4, MTHFD1L, ASGR1, PRMT2, PLOD1, MAP3K9, EED, RAB25, CHUK, DPP4, VWA2, IRAK1, CARS, PFKL, ALDH5A1, NR0B2, COL1A2, TXNRD2, CRYBA2, DCC, CLCN3, GLUD1, ADH5, NUFIP1, PAH, EXOSC10, MTMR2, IRAK3, ANXA9, SH3GLB1, ITGB7, GPSM2, GALE, ARHGDIA, AXIN1, PDK2, CIDEA, TRADD, CORO1A, DDX56, FNBP1, RASSF5, HDAC1, ZNF212, BAX, P2RX3, IKBKB, HPGD, RNF40	785	611	15075	1.72866	0.0911734	0.0466761	0.145613
node_17_node_15	GOTERM_MF_FAT	GO:0003677~DNA binding	135	13.0183	0.00136095	LMO1, ZNF638, CNOT7, HMGN4, CITED1, BATF, TBPL2, ZNF184, MUTYH, CDKN2A, HIST1H2BN, GATA5, HIST1H2BI, ZNF248, FOXF2, ZNF396, PMS2, MYST2, MLL4, MYST3, L3MBTL4, ZNF44, RBL2, ZNF441, STRN3, SIX5, VAX1, NR0B2, ZNF37A, CHRAC1, ASCL2, ZNF235, FBXO18, HOXD4, ZZZ3, ZNF587, MYBBP1A, ZNF77, TAL2, ZNF323, HIST1H4B, DRAP1, ZNF224, ZNF222, NKX3-1, WDHD1, EWSR1, RUNX3, SREBF1, HIST1H3J, ZNF625, TAF7, KLF17, TF…	785	2016	15075	1.28597	0.758063	0.376886	2.13979
node_17_node_15	GOTERM_MF_FAT	GO:0017016~Ras GTPase binding	10	0.96432	0.00171822	RANBP9, NCF2, RALBP1, PAK3, MAPKAP1, ARFIP2, IPO9, EPOR, ECT2, CDC42EP5	785	54	15075	3.55626	0.833361	0.361083	2.69435
node_17_node_15	GOTERM_MF_FAT	GO:0008134~transcription factor binding	38	3.66442	0.00232164	DCC, CAMTA2, NBN, NMI, E2F6, NFKBIB, PAWR, RBM9, TMF1, CDKN2A, DIP2C, DRAP1, SMARCD1, NKX3-1, USP16, MKL1, APEX1, MYST3, CUTA, TRIP4, CREB1, CEBPG, MAML1, RBL1, TAF7, CLIC1, RB1, NR0B2, HDAC11, STAT3, TNFRSF10A, NCOA2, HDAC1, PSMC3, DR1, SIAH2, MYBBP1A, TRAPPC2	785	436	15075	1.67373	0.911253	0.383929	3.62434
node_17_node_15	GOTERM_MF_FAT	GO:0042803~protein homodimerization activity	30	2.89296	0.00477385	CLCN3, S100A6, CD8A, VAPB, ADH5, PAH, MTHFD1L, ASGR1, MTMR2, IRAK3, ANXA9, PLOD1, SH3GLB1, MAP3K9, GALE, DPP4, AXIN1, PDK2, IRAK1, CARS, ALDH5A1, CIDEA, NR0B2, CORO1A, BAX, P2RX3, TXNRD2, CRYBA2, HPGD, RNF40	785	334	15075	1.72489	0.993169	0.564405	7.3186
node_17_node_15	GOTERM_MF_FAT	GO:0031267~small GTPase binding	10	0.96432	0.00621968	RANBP9, NCF2, RALBP1, PAK3, MAPKAP1, ARFIP2, IPO9, EPOR, ECT2, CDC42EP5	785	65	15075	2.95443	0.998498	0.604947	9.43415
node_17_node_15	GOTERM_MF_FAT	GO:0017048~Rho GTPase binding	6	0.578592	0.00698983	NCF2, RALBP1, PAK3, ARFIP2, ECT2, CDC42EP5	785	24	15075	4.80096	0.999331	0.598931	10.5425
node_17_node_15	GOTERM_MF_FAT	GO:0004842~ubiquitin-protein ligase activity	13	1.25362	0.00769834	ANAPC2, ANAPC11, CBX8, WDSUB1, WWP2, NEDD4, FBXL5, FBXO25, SIAH2, RNF167, FBXO21, ZNF587, RNF40	785	104	15075	2.40048	0.999682	0.591288	11.5509
node_17_node_15	GOTERM_MF_FAT	GO:0008270~zinc ion binding	130	12.5362	0.00985494	S100A6, LMO1, THOP1, MIPEP, ZNF638, MOBKL2C, MOBKL2B, ZNF184, HMHA1, GATA5, ADAM2, ZNF248, ZNF396, RNF149, MYST2, MLL4, MYST3, L3MBTL4, CARS, ZNF44, ZNF441, CIZ1, DTX3L, TRIM41, NUPL2, ZNF37A, ZNF235, BHMT, SLU7, ZZZ3, ZNF587, ZC3H3, ZNF77, ANAPC11, PXN, RABGGTA, TRIM65, ZNF323, ZNF224, ZNF222, RNF167, TRAF5, EWSR1, DNAJA2, ZNF625, C11ORF54, TRIP4, UPB1, ASXL1, KLF17, ZNF585B, DDX58, RNF7, ZNF212…	785	2043	15075	1.22198	0.999967	0.643699	14.5551
node_17_node_15	GOTERM_MF_FAT	GO:0051020~GTPase binding	10	0.96432	0.0130949	RANBP9, NCF2, RALBP1, PAK3, MAPKAP1, ARFIP2, IPO9, EPOR, ECT2, CDC42EP5	785	73	15075	2.63066	0.999999	0.713104	18.8892
node_17_node_15	GOTERM_MF_FAT	GO:0019787~small conjugating protein ligase activity	14	1.35005	0.0140095	ANAPC2, ANAPC11, CBX8, RNF7, WDSUB1, WWP2, NEDD4, FBXL5, FBXO25, SIAH2, RNF167, FBXO21, ZNF587, RNF40	785	126	15075	2.13376	1	0.706269	20.0748
node_17_node_15	GOTERM_MF_FAT	GO:0030528~transcription regulator activity	97	9.35391	0.0156955	LMO1, CNOT2, RBM9, CNOT7, CITED1, BATF, TBPL2, CDKN2A, GATA5, SMARCD1, FOXF2, EED, ZNF396, MYST2, MLL4, MYST3, CUTA, L3MBTL4, STRN3, SIX5, NR0B2, VAX1, ZNF37A, ASCL2, HOXD4, CAMTA2, LITAF, NFKBIB, CYTL1, TAL2, ZNF323, DRAP1, SNF8, NKX3-1, RUNX3, EWSR1, SREBF1, TRIP4, MAML1, TAF7, EN2, TFCP2, GAS7, NKX6-1, TCEB3B, HDAC1, EBF3, PSMC3, LASS2, ATF7, ZNF213, SUPT16H, IKBKB, FOXI1, ZNF19, HLF, TAF1C, E…	785	1492	15075	1.24851	1	0.718614	22.2181
node_17_node_15	GOTERM_MF_FAT	GO:0032403~protein complex binding	21	2.02507	0.017047	INSL3, PDK2, UQCRC1, GNA11, STRN3, IGF2, C12ORF44, CD2AP, TRADD, DOK1, MUTYH, ERCC6, SLC2A2, ADAM2, TGFBI, BHMT, PMS2, SHC1, FCGR2A, ADAM22, RNF40	785	230	15075	1.75339	1	0.721886	23.8971
node_17_node_15	GOTERM_MF_FAT	GO:0003712~transcription cofactor activity	24	2.31437	0.0174306	CUTA, DCC, TRIP4, NMI, E2F6, CREB1, NFKBIB, MAML1, TAF7, RB1, NR0B2, PAWR, RBM9, TMF1, NCOA2, DRAP1, PSMC3, DR1, SMARCD1, SIAH2, USP16, MKL1, APEX1, MYST3	785	276	15075	1.6699	1	0.705219	24.3675
node_17_node_15	GOTERM_MF_FAT	GO:0031406~carboxylic acid binding	19	1.83221	0.017463	SOAT1, GLUD1, ADH5, ACACA, EGLN2, PAH, CAD, SLC19A3, HADHA, AZGP1, ACBD3, PLOD1, P4HA2, SH3GLB1, NEDD4, P4HA1, GCSH, GNMT, FABP6	785	201	15075	1.81529	1	0.682515	24.407
node_17_node_15	GOTERM_MF_FAT	GO:0046983~protein dimerization activity	43	4.14658	0.0183652	HLF, CLCN3, S100A6, CD8A, VAPB, TGFB3, ADH5, PAH, MTHFD1L, AMPH, ASGR1, MTMR2, BATF, FOS, IRAK3, ANXA9, PLOD1, SH3GLB1, MAP3K9, GALE, SIM1, DPP4, AXIN1, CUTA, PDK2, IRAK1, CARS, LIMK2, ALDH5A1, CREB1, CEBPG, CIDEA, NR0B2, STAT3, CORO1A, BAX, P2RX3, ATF7, TXNRD2, CRYBA2, IKBKB, HPGD, RNF40	785	579	15075	1.42619	1	0.678945	25.502
node_17_node_15	GOTERM_MF_FAT	GO:0016563~transcription activator activity	28	2.7001	0.0195104	DCC, ELF4, NFKBIB, CYTL1, CDH1, CNOT7, CHD8, GATA5, FOXF2, SMARCD1, NKX3-1, USP16, MKL1, APEX1, MYST3, CUTA, IRAK1, TRIP4, MAML1, TAF7, RB1, AFF1, STAT3, NCOA2, HDAC1, PSMC3, IKBKB, FOXI1	785	341	15075	1.57685	1	0.680372	26.8705
node_17_node_15	GOTERM_MF_FAT	GO:0003723~RNA binding	47	4.5323	0.0229746	SRP14, POLR2G, CHERP, RPL14, RBM15B, TLR3, RPLP2, NUFIP1, OAS2, ZNF638, RBM9, DAZAP1, SMNDC1, EXOSC10, SFRS4, DGCR8, TIA1, PRPF8, PIWIL2, RPL5, LRRFIP1, BAZ2A, EWSR1, RPP25, PABPN1, ALKBH8, CARS, PAIP1, DDX1, SECISBP2, MRPS5, C14ORF156, NXF1, SFRS1, FXR2, SF3A1, SLBP, FXR1, DDX58, MRPL23, DDX56, SLU7, CPSF3, THOC3, TRUB2, EIF2C4, THOC1	785	655	15075	1.37798	1	0.720479	30.868
node_17_node_15	GOTERM_MF_FAT	GO:0043169~cation binding	247	23.8187	0.0243077	S100A6, ATP1B3, ALOXE3, ADCY8, THOP1, SLC9A3, NELL2, ZNF638, HMHA1, ATP2B4, PLOD1, ADAM2, ZNF248, ZNF396, SLC12A6, L3MBTL4, ZNF44, CIZ1, F8, F7, NME7, ZNF37A, ZNF235, F5, BHMT, ZZZ3, NEK4, CRELD1, ZNF77, KCNJ2, SFXN5, PXN, ZNF224, ZNF222, IDH2, FAHD2A, ZNF625, C11ORF54, UPB1, ASXL1, ACACA, KLF17, ZNF585B, S100A13, CYP7B1, RNF7, ZNF212, ZNF213, IDI1, ZNF19, KCNK16, KCNJ15, CYP2J2, KCNAB2, ATP5B, A…	785	4255	15075	1.11477	1	0.722539	32.351
node_17_node_15	GOTERM_MF_FAT	GO:0032393~MHC class I receptor activity	3	0.289296	0.0243186	ULBP3, ULBP1, HLA-F	785	5	15075	11.5223	1	0.705236	32.363
node_17_node_15	GOTERM_MF_FAT	GO:0046914~transition metal ion binding	162	15.622	0.0257547	S100A6, LMO1, ALOXE3, THOP1, ZNF638, MIPEP, MOBKL2C, MOBKL2B, HMHA1, ZNF184, MUTYH, GATA5, PLOD1, ADAM2, ZNF248, MIOX, ZNF396, RNF149, MYST2, PPP4C, MLL4, MYST3, L3MBTL4, CARS, ZNF44, ZNF441, CIZ1, DTX3L, TRIM41, F8, NUPL2, CHPT1, ZNF37A, ZNF235, F5, BHMT, ZZZ3, SLU7, ZNF587, ZC3H3, STK11, ZNF77, PAH, ANAPC11, RRM2B, AGMAT, FTH1, SFXN5, PXN, RABGGTA, TRIM65, ZNF323, ZNF224, ZNF222, IDH2, RNF167, …	785	2691	15075	1.15608	1	0.709403	33.927
node_17_node_15	GOTERM_MF_FAT	GO:0046872~metal ion binding	243	23.433	0.0257764	S100A6, ATP1B3, ALOXE3, ADCY8, THOP1, SLC9A3, NELL2, ZNF638, HMHA1, ATP2B4, PLOD1, ADAM2, ZNF248, ZNF396, SLC12A6, L3MBTL4, ZNF44, CIZ1, F8, F7, NME7, ZNF37A, ZNF235, F5, BHMT, ZZZ3, NEK4, CRELD1, ZNF77, KCNJ2, SFXN5, PXN, ZNF224, ZNF222, IDH2, FAHD2A, ZNF625, C11ORF54, UPB1, ASXL1, ACACA, KLF17, ZNF585B, S100A13, CYP7B1, RNF7, ZNF212, ZNF213, IDI1, ZNF19, KCNK16, KCNJ15, CYP2J2, KCNAB2, ATP5B, A…	785	4185	15075	1.11506	1	0.693672	33.9504
node_17_node_15	GOTERM_MF_FAT	GO:0043167~ion binding	250	24.108	0.0267891	S100A6, ATP1B3, ALOXE3, ADCY8, THOP1, SLC9A3, NELL2, ZNF638, HMHA1, ATP2B4, PLOD1, ADAM2, ZNF248, ZNF396, SLC12A6, L3MBTL4, ZNF44, CIZ1, F8, F7, NME7, ZNF37A, ZNF235, F5, BHMT, ZZZ3, NEK4, CLCN3, CRELD1, ZNF77, KCNJ2, SFXN5, PXN, ZNF224, ZNF222, IDH2, FAHD2A, ZNF625, C11ORF54, UPB1, ASXL1, ACACA, KLF17, ZNF585B, S100A13, CYP7B1, RNF7, ZNF212, ZNF213, IDI1, ZNF19, KCNK16, KCNJ15, CYP2J2, KCNAB2, A…	785	4318	15075	1.11185	1	0.692401	35.0325
node_17_node_15	GOTERM_MF_FAT	GO:0019900~kinase binding	15	1.44648	0.0328371	IRAK1, PFKL, PGAM1, PRKAB1, PTPRR, PRKCDBP, ITGB2, RB1, STAT3, FTH1, TRADD, CORO1A, CDKN2A, CEP250, LCK	785	156	15075	1.84652	1	0.751329	41.1567
node_17_node_15	GOTERM_MF_FAT	GO:0051082~unfolded protein binding	12	1.15718	0.0330851	DNAJC18, TRAP1, AIPL1, TCP1, HSPA2, CRYAA, TOR1B, MKKS, HSPE1, CCT2, DNAJA2, LRPAP1	785	113	15075	2.03934	1	0.740339	41.3959
node_17_node_15	GOTERM_MF_FAT	GO:0003713~transcription coactivator activity	14	1.35005	0.0468847	DCC, CUTA, TRIP4, MAML1, NFKBIB, TAF7, RB1, NCOA2, PSMC3, SMARCD1, MKL1, USP16, APEX1, MYST3	785	149	15075	1.80439	1	0.843264	53.3581
node_17_node_15	GOTERM_MF_FAT	GO:0005158~insulin receptor binding	5	0.48216	0.0491843	INSL3, DOK1, SLC2A2, IGF2, SHC1	785	27	15075	3.55626	1	0.846937	55.1137
node_20_node_17	GOTERM_BP_FAT	GO:0043086~negative regulation of catalytic activity	4	6.45161	0.0433435	CAV1, PSMA3, PDCD4, THY1	48	256	15362	5.00065	1	1	49.2382
node_20_node_17	GOTERM_BP_FAT	GO:0006469~negative regulation of protein kinase activity	3	4.83871	0.0460392	CAV1, PDCD4, THY1	48	112	15362	8.57254	1	1	51.3833
node_20_node_17	GOTERM_BP_FAT	GO:0033673~negative regulation of kinase activity	3	4.83871	0.0482725	CAV1, PDCD4, THY1	48	115	15362	8.34891	1	0.999997	53.096
node_20_node_17	GOTERM_MF_FAT	GO:0019904~protein domain specific binding	5	8.06452	0.0154607	CHMP2A, SON, TJP1, EFS, ERCC1	46	323	15075	5.07302	0.914724	0.914724	17.1169
node_21_node_20	GOTERM_BP_FAT	GO:0006350~transcription	23	15.9722	0.000781753	ZNF263, ENY2, SOX10, ESRRA, RFX4, TFAP4, STAT5B, MYT1, CIC, POLR3E, FRY, ERCC8, HOXC12, MTF1, GATA3, HOXC5, USP21, MNT, IRF1, ZBTB5, THAP1, NFATC2, TBPL1	118	1397	15362	2.14337	0.604467	0.604467	1.25455
node_21_node_20	GOTERM_BP_FAT	GO:0006916~anti-apoptosis	7	4.86111	0.00387463	BAG1, BNIP2, TGFBR1, STAT5B, DAD1, SKP2, HSPA5	118	196	15362	4.64952	0.989991	0.899953	6.07466
node_21_node_20	GOTERM_BP_FAT	GO:0045935~positive regulation of nucleobase, nucleoside, nucleotide and nucleic acid metabolic process	13	9.02778	0.00415186	ENY2, SOX10, ESRRA, RFX4, TGFBR1, STAT5B, ABCA1, OSM, ERCC8, MTF1, IRF1, USP21, NFATC2	118	654	15362	2.5878	0.992805	0.806946	6.49576
node_21_node_20	GOTERM_BP_FAT	GO:0051252~regulation of RNA metabolic process	23	15.9722	0.00458918	ZNF263, ENY2, SOX10, ESRRA, RFX4, TFAP4, STAT5B, MYT1, ZFP36L1, OSM, HOXC12, RNF141, CDKN1B, MTF1, GATA3, HOXC5, USP21, MNT, IRF1, THAP1, NFATC2, ETV5, TBPL1	118	1607	15362	1.86328	0.995726	0.744318	7.15641
node_21_node_20	GOTERM_BP_FAT	GO:0051173~positive regulation of nitrogen compound metabolic process	13	9.02778	0.00557573	ENY2, SOX10, ESRRA, RFX4, TGFBR1, STAT5B, ABCA1, OSM, ERCC8, MTF1, IRF1, USP21, NFATC2	118	679	15362	2.49252	0.998682	0.734533	8.63076
node_21_node_20	GOTERM_BP_FAT	GO:0045449~regulation of transcription	29	20.1389	0.00581646	ENY2, TFAP4, STAT5B, CIC, MYT1, ERCC8, RNF141, GATA3, HOXC5, THAP1, NFATC2, ETV5, TBPL1, RHEBL1, ZNF263, SOX10, ESRRA, RFX4, TGFBR1, NFAM1, FRY, OSM, HOXC12, CDKN1B, MTF1, USP21, IRF1, MNT, ZBTB5	118	2271	15362	1.66244	0.999011	0.684336	8.98717
node_21_node_20	GOTERM_BP_FAT	GO:0006355~regulation of transcription, DNA-dependent	22	15.2778	0.00739039	ZNF263, ENY2, SOX10, ESRRA, RFX4, TFAP4, STAT5B, MYT1, OSM, HOXC12, RNF141, CDKN1B, MTF1, GATA3, HOXC5, USP21, MNT, IRF1, THAP1, NFATC2, ETV5, TBPL1	118	1571	15362	1.82311	0.999849	0.715435	11.2855
node_21_node_20	GOTERM_BP_FAT	GO:0045893~positive regulation of transcription, DNA-dependent	10	6.94444	0.00776852	OSM, ENY2, SOX10, ESRRA, RFX4, MTF1, STAT5B, USP21, IRF1, NFATC2	118	453	15362	2.87387	0.999904	0.685314	11.8295
node_21_node_20	GOTERM_BP_FAT	GO:0051254~positive regulation of RNA metabolic process	10	6.94444	0.00866086	OSM, ENY2, SOX10, ESRRA, RFX4, MTF1, STAT5B, USP21, IRF1, NFATC2	118	461	15362	2.824	0.999967	0.682183	13.1008
node_21_node_20	GOTERM_BP_FAT	GO:0016579~protein deubiquitination	3	2.08333	0.00903654	ENY2, USP21, USP20	118	19	15362	20.5558	0.999979	0.65925	13.6309
node_21_node_20	GOTERM_BP_FAT	GO:0070646~protein modification by small protein removal	3	2.08333	0.00999098	ENY2, USP21, USP20	118	20	15362	19.528	0.999993	0.661295	14.9641
node_21_node_20	GOTERM_BP_FAT	GO:0045941~positive regulation of transcription	11	7.63889	0.0117057	OSM, ENY2, SOX10, ESRRA, RFX4, MTF1, TGFBR1, STAT5B, USP21, IRF1, NFATC2	118	570	15362	2.51237	0.999999	0.687685	17.3108
node_21_node_20	GOTERM_BP_FAT	GO:0010628~positive regulation of gene expression	11	7.63889	0.015577	OSM, ENY2, SOX10, ESRRA, RFX4, MTF1, TGFBR1, STAT5B, USP21, IRF1, NFATC2	118	596	15362	2.40277	1	0.761238	22.3873
node_21_node_20	GOTERM_BP_FAT	GO:0045944~positive regulation of transcription from RNA polymerase II promoter	8	5.55556	0.0216124	OSM, SOX10, ESRRA, RFX4, MTF1, STAT5B, IRF1, NFATC2	118	365	15362	2.8534	1	0.842913	29.7223
node_21_node_20	GOTERM_BP_FAT	GO:0031328~positive regulation of cellular biosynthetic process	12	8.33333	0.0219591	OSM, ENY2, SOX10, ESRRA, RFX4, MTF1, TGFBR1, STAT5B, USP21, IRF1, ABCA1, NFATC2	118	723	15362	2.16077	1	0.827193	30.1233
node_21_node_20	GOTERM_BP_FAT	GO:0009891~positive regulation of biosynthetic process	12	8.33333	0.0248582	OSM, ENY2, SOX10, ESRRA, RFX4, MTF1, TGFBR1, STAT5B, USP21, IRF1, ABCA1, NFATC2	118	737	15362	2.11972	1	0.845244	33.393
node_21_node_20	GOTERM_BP_FAT	GO:0051726~regulation of cell cycle	7	4.86111	0.0312663	OSM, TRIM35, CDKN1B, STAT5B, SKP2, MNT, THAP1	118	310	15362	2.93969	1	0.890968	40.1179
node_21_node_20	GOTERM_BP_FAT	GO:0070647~protein modification by small protein conjugation or removal	5	3.47222	0.0339726	ENY2, ERCC8, USP21, USP20, TRIM23	118	160	15362	4.06833	1	0.897441	42.7621
node_21_node_20	GOTERM_BP_FAT	GO:0045884~regulation of survival gene product expression	3	2.08333	0.0371699	TGFBR1, STAT5B, SKP2	118	40	15362	9.76398	1	0.905995	45.7449
node_21_node_20	GOTERM_BP_FAT	GO:0010557~positive regulation of macromolecule biosynthetic process	11	7.63889	0.0406201	OSM, ENY2, SOX10, ESRRA, RFX4, MTF1, TGFBR1, STAT5B, USP21, IRF1, NFATC2	118	699	15362	2.04871	1	0.914485	48.7996
node_21_node_20	GOTERM_BP_FAT	GO:0007422~peripheral nervous system development	3	2.08333	0.0497831	OSM, SOX10, ALDH3A2	118	47	15362	8.30977	1	0.944087	56.1478
node_21_node_20	GOTERM_CC_FAT	GO:0031226~intrinsic to plasma membrane	16	11.1111	0.00360321	SLC12A4, TGFBR1, GPR109B, PCDHB15, ABCA1, EPHA1, GPRC5A, PCDHAC2, OSM, ADRB3, EPHA7, GPC6, SLC16A8, RYR1, PRIMA1, HTR5A	103	888	13075	2.28724	0.515944	0.515944	4.42712
node_21_node_20	GOTERM_CC_FAT	GO:0005887~integral to plasma membrane	15	10.4167	0.00713114	SLC12A4, TGFBR1, GPR109B, PCDHB15, ABCA1, EPHA1, GPRC5A, PCDHAC2, OSM, ADRB3, EPHA7, GPC6, SLC16A8, RYR1, HTR5A	103	865	13075	2.2013	0.762715	0.512881	8.58631
node_21_node_20	GOTERM_CC_FAT	GO:0005829~cytosol	17	11.8056	0.00915885	STIL, LDHA, STAT5B, GALT, RIC8B, AIP, ZFP36L1, AP2B1, CDKN1B, BAG1, PSME1, RPL22, EIF4A1, HSPA5, NFATC2, PLCB2, GEMIN5	103	1079	13075	2.00001	0.84267	0.460154	10.9008
node_21_node_20	GOTERM_CC_FAT	GO:0000267~cell fraction	15	10.4167	0.0197063	IK, RAB5B, SLC12A4, GALT, ABCA1, PCDHAC2, AIP, ADRB3, ERCC8, FBLN5, SLC16A8, CYP26B1, RYR1, DPM1, DNAJC4	103	980	13075	1.94299	0.981694	0.632168	22.0941
node_21_node_20	GOTERM_CC_FAT	GO:0044459~plasma membrane part	24	16.6667	0.0358164	RAB5B, PHKB, GPR109B, TGFBR1, SLC12A4, SYT12, PCDHB15, ABCA1, GPRC5A, EPHA1, ALDH3A2, PCDHAC2, OSM, ADRB3, EPHA7, AP2B1, GPC6, PRICKLE2, SLC16A8, RYR1, PRIMA1, CACNA1D, HTR5A, RHEBL1	103	2016	13075	1.51121	0.999345	0.769207	36.7156
node_21_node_20	GOTERM_MF_FAT	GO:0003713~transcription coactivator activity	8	5.55556	0.000108857	ENY2, SOX10, TFAP4, MTF1, USP21, MNT, TBPL1, AIP	111	149	15075	7.29186	0.0340262	0.0340262	0.146659
node_21_node_20	GOTERM_MF_FAT	GO:0003712~transcription cofactor activity	9	6.25	0.000932946	ENY2, SOX10, TFAP4, MTF1, USP21, MNT, LDB2, TBPL1, AIP	111	276	15075	4.42861	0.256819	0.13792	1.25047
node_21_node_20	GOTERM_MF_FAT	GO:0030528~transcription regulator activity	22	15.2778	0.00239231	ZNF263, ENY2, SOX10, ESRRA, RFX4, TFAP4, STAT5B, LDB2, MYT1, AIP, ZFP36L1, HOXC12, MTF1, GATA3, HOXC5, USP21, MNT, IRF1, THAP1, NFATC2, ETV5, TBPL1	111	1492	15075	2.00257	0.533112	0.224222	3.17752
node_21_node_20	GOTERM_MF_FAT	GO:0016563~transcription activator activity	9	6.25	0.00350265	ENY2, SOX10, TFAP4, MTF1, USP21, MNT, NFATC2, TBPL1, AIP	111	341	15075	3.58445	0.672346	0.243422	4.62032
node_21_node_20	GOTERM_MF_FAT	GO:0008134~transcription factor binding	10	6.94444	0.00460816	ENY2, SOX10, TFAP4, MTF1, GATA3, USP21, MNT, LDB2, TBPL1, AIP	111	436	15075	3.11493	0.769794	0.254542	6.03703
node_21_node_20	GOTERM_MF_FAT	GO:0003677~DNA binding	26	18.0556	0.00491188	TFAP4, STAT5B, RBM6, MLH3, MYT1, CIC, ZFP36L1, RNF141, RAD51L1, GATA3, HOXC5, THAP1, NFATC2, ETV5, TBPL1, ZNF263, SOX10, ESRRA, RFX4, HOXC12, MTF1, IRF1, MNT, HIST1H3B, ZBTB5, ADAR	111	2016	15075	1.75153	0.791085	0.229697	6.42283
node_22_node_21	GOTERM_BP_FAT	GO:0045449~regulation of transcription	21	25.6098	0.00181166	EVX1, SMAD6, OTX1, CNOT3, ADNP, IRF2BP1, MXD1, SIX6, JUNB, PCGF1, ARNT, PURA, MYCL1, RPS6KA5, ASCL1, SUMO1, GMCL1, POU4F3, LHX6, PAF1, FOXB1	70	2271	15362	2.02933	0.736257	0.736257	2.7149
node_22_node_21	GOTERM_BP_FAT	GO:0051252~regulation of RNA metabolic process	15	18.2927	0.0110865	EVX1, SMAD6, OTX1, ADNP, IGF2BP1, SIX6, JUNB, ARNT, PURA, MYCL1, RPS6KA5, ASCL1, POU4F3, LHX6, FOXB1	70	1607	15362	2.04845	0.999724	0.983378	15.5679
node_22_node_21	GOTERM_BP_FAT	GO:0048663~neuron fate commitment	3	3.65854	0.0132368	ASCL1, EVX1, LHX6	70	39	15362	16.8813	0.999944	0.96179	18.3121
node_22_node_21	GOTERM_BP_FAT	GO:0006350~transcription	13	15.8537	0.0207803	SMAD6, ADNP, CNOT3, IRF2BP1, MXD1, PCGF1, JUNB, PURA, ARNT, ASCL1, LHX6, FOXB1, PAF1	70	1397	15362	2.04219	1	0.978903	27.2943
node_22_node_21	GOTERM_BP_FAT	GO:0006355~regulation of transcription, DNA-dependent	14	17.0732	0.0213589	EVX1, SMAD6, OTX1, ADNP, SIX6, JUNB, ARNT, PURA, MYCL1, RPS6KA5, ASCL1, POU4F3, LHX6, FOXB1	70	1571	15362	1.9557	1	0.958155	27.9436
node_22_node_21	GOTERM_BP_FAT	GO:0006261~DNA-dependent DNA replication	3	3.65854	0.0253364	TOP1, WRN, PURA	70	55	15362	11.9704	1	0.956877	32.2631
node_22_node_21	GOTERM_BP_FAT	GO:0007601~visual perception	5	6.09756	0.0256398	LRAT, POU4F3, CABP4, SIX6, ROM1	70	249	15362	4.40677	1	0.934604	32.5825
node_22_node_21	GOTERM_BP_FAT	GO:0050953~sensory perception of light stimulus	5	6.09756	0.0259707	LRAT, POU4F3, CABP4, SIX6, ROM1	70	250	15362	4.38914	1	0.910864	32.9292
node_22_node_21	GOTERM_BP_FAT	GO:0048232~male gamete generation	5	6.09756	0.03549	GMCL1, DUSP13, SPAG4, TUBD1, SPA17	70	276	15362	3.97567	1	0.947714	42.2183
node_22_node_21	GOTERM_BP_FAT	GO:0007283~spermatogenesis	5	6.09756	0.03549	GMCL1, DUSP13, SPAG4, TUBD1, SPA17	70	276	15362	3.97567	1	0.947714	42.2183
node_22_node_21	GOTERM_BP_FAT	GO:0030031~cell projection assembly	3	3.65854	0.0436512	WASF2, DYNC2LI1, DNAI2	70	74	15362	8.89691	1	0.96239	49.2106
node_22_node_21	GOTERM_CC_FAT	GO:0043232~intracellular non-membrane-bounded organelle	21	25.6098	0.000503262	SHMT2, NEK2, DYNC2LI1, WASF2, ADNP, IGF2BP1, ESPL1, WRN, DNAI2, JUNB, PCGF1, PURA, JUP, FNTB, TOP1, CA9, SPAG4, TGM1, TUBD1, RPL3L, MRPL44	56	2246	13075	2.18305	0.0898389	0.0898389	0.622054
node_22_node_21	GOTERM_CC_FAT	GO:0043228~non-membrane-bounded organelle	21	25.6098	0.000503262	SHMT2, NEK2, DYNC2LI1, WASF2, ADNP, IGF2BP1, ESPL1, WRN, DNAI2, JUNB, PCGF1, PURA, JUP, FNTB, TOP1, CA9, SPAG4, TGM1, TUBD1, RPL3L, MRPL44	56	2246	13075	2.18305	0.0898389	0.0898389	0.622054
node_22_node_21	GOTERM_CC_FAT	GO:0031981~nuclear lumen	13	15.8537	0.00210447	NEK2, SMAD6, ADNP, IGF2BP1, WRN, PCGF1, JUNB, RPS6KA5, TOP1, SUMO1, GMCL1, CA9, PAF1	56	1125	13075	2.69802	0.325612	0.178789	2.57763
node_22_node_21	GOTERM_CC_FAT	GO:0005730~nucleolus	8	9.7561	0.00211142	TOP1, CA9, NEK2, ADNP, IGF2BP1, WRN, PCGF1, JUNB	56	432	13075	4.32374	0.32649	0.123441	2.58604
node_22_node_21	GOTERM_CC_FAT	GO:0015630~microtubule cytoskeleton	8	9.7561	0.00300277	FNTB, NEK2, SPAG4, DYNC2LI1, TUBD1, ESPL1, WRN, DNAI2	56	460	13075	4.06056	0.430139	0.131155	3.65919
node_22_node_21	GOTERM_CC_FAT	GO:0070013~intracellular organelle lumen	14	17.0732	0.0101512	SHMT2, NEK2, SMAD6, ADNP, IGF2BP1, WRN, PCGF1, JUNB, RPS6KA5, TOP1, SUMO1, GMCL1, CA9, PAF1	56	1542	13075	2.11981	0.851619	0.317228	11.8805
node_22_node_21	GOTERM_CC_FAT	GO:0005930~axoneme	3	3.65854	0.0116535	SPAG4, DYNC2LI1, DNAI2	56	39	13075	17.9602	0.888308	0.306036	13.5241
node_22_node_21	GOTERM_CC_FAT	GO:0043233~organelle lumen	14	17.0732	0.0129065	SHMT2, NEK2, SMAD6, ADNP, IGF2BP1, WRN, PCGF1, JUNB, RPS6KA5, TOP1, SUMO1, GMCL1, CA9, PAF1	56	1589	13075	2.05711	0.911894	0.293217	14.8733
node_22_node_21	GOTERM_CC_FAT	GO:0005856~cytoskeleton	11	13.4146	0.016105	FNTB, JUP, NEK2, SPAG4, WASF2, TGM1, DYNC2LI1, TUBD1, ESPL1, WRN, DNAI2	56	1109	13075	2.31587	0.951981	0.315809	18.2301
node_22_node_21	GOTERM_CC_FAT	GO:0031974~membrane-enclosed lumen	14	17.0732	0.0165281	SHMT2, NEK2, SMAD6, ADNP, IGF2BP1, WRN, PCGF1, JUNB, RPS6KA5, TOP1, SUMO1, GMCL1, CA9, PAF1	56	1640	13075	1.99314	0.955692	0.29269	18.6649
node_22_node_21	GOTERM_CC_FAT	GO:0005813~centrosome	4	4.87805	0.0255826	NEK2, TUBD1, ESPL1, WRN	56	151	13075	6.18496	0.992142	0.384069	27.4756
node_22_node_21	GOTERM_CC_FAT	GO:0005815~microtubule organizing center	4	4.87805	0.0405078	NEK2, TUBD1, ESPL1, WRN	56	181	13075	5.15983	0.999562	0.504887	40.1055
node_22_node_21	GOTERM_CC_FAT	GO:0044430~cytoskeletal part	8	9.7561	0.0429589	FNTB, NEK2, SPAG4, DYNC2LI1, TUBD1, ESPL1, WRN, DNAI2	56	776	13075	2.40703	0.999728	0.495531	41.9748
node_22_node_21	GOTERM_CC_FAT	GO:0042995~cell projection	7	8.53659	0.0432433	NCAM1, CA9, SPAG4, WASF2, DYNC2LI1, CABP4, DNAI2	56	614	13075	2.66185	0.999743	0.470535	42.1881
node_22_node_21	GOTERM_CC_FAT	GO:0044463~cell projection part	4	4.87805	0.0456836	SPAG4, DYNC2LI1, CABP4, DNAI2	56	190	13075	4.91541	0.999841	0.464514	43.9897
node_22_node_21	GOTERM_MF_FAT	GO:0003700~transcription factor activity	14	17.0732	6.35011e-05	EVX1, SMAD6, OTX1, ADNP, MXD1, SIX6, JUNB, ARNT, PURA, MYCL1, ASCL1, POU4F3, LHX6, FOXB1	63	904	15075	3.70575	0.0138736	0.0138736	0.080803
node_22_node_21	GOTERM_MF_FAT	GO:0043565~sequence-specific DNA binding	11	13.4146	0.000400092	ASCL1, EVX1, OTX1, POU4F3, ADNP, LHX6, FOXB1, SIX6, JUNB, ARNT, PURA	63	676	15075	3.8937	0.0842739	0.0430642	0.5081
node_22_node_21	GOTERM_MF_FAT	GO:0030528~transcription regulator activity	15	18.2927	0.00250029	EVX1, SMAD6, OTX1, ADNP, CNOT3, MXD1, SIX6, JUNB, ARNT, PURA, MYCL1, ASCL1, POU4F3, LHX6, FOXB1	63	1492	15075	2.40569	0.423485	0.167718	3.13647
node_22_node_21	GOTERM_MF_FAT	GO:0003677~DNA binding	16	19.5122	0.0148136	EVX1, SMAD6, OTX1, ADNP, WRN, MXD1, SIX6, JUNB, ARNT, PURA, MYCL1, ASCL1, TOP1, POU4F3, LHX6, FOXB1	63	2016	15075	1.89909	0.962498	0.55994	17.3023
node_23_node_22	GOTERM_BP_FAT	GO:0010605~negative regulation of macromolecule metabolic process	8	20.5128	0.00065995	PSMB5, RPS26, BMP2, HOXA7, GRLF1, HR, RPS13, PGGT1B	35	689	15362	5.09625	0.267241	0.267241	0.938251
node_23_node_22	GOTERM_BP_FAT	GO:0045934~negative regulation of nucleobase, nucleoside, nucleotide and nucleic acid metabolic process	6	15.3846	0.00397679	RPS26, BMP2, HOXA7, GRLF1, HR, RPS13	35	484	15362	5.44109	0.846921	0.608747	5.53109
node_23_node_22	GOTERM_BP_FAT	GO:0051172~negative regulation of nitrogen compound metabolic process	6	15.3846	0.0044127	RPS26, BMP2, HOXA7, GRLF1, HR, RPS13	35	496	15362	5.30945	0.875442	0.50059	6.11975
node_23_node_22	GOTERM_BP_FAT	GO:0006350~transcription	9	23.0769	0.00974794	BAZ1A, MITF, HOXA7, GBX2, GRLF1, NEUROD2, RDBP, HR, ETV4	35	1397	15362	2.82765	0.990086	0.684454	13.0535
node_23_node_22	GOTERM_BP_FAT	GO:0033119~negative regulation of RNA splicing	2	5.12821	0.0110188	RPS26, RPS13	35	5	15362	175.566	0.994585	0.647863	14.6334
node_23_node_22	GOTERM_BP_FAT	GO:0051252~regulation of RNA metabolic process	9	23.0769	0.0214815	RPS26, BMP2, MITF, HOXA7, GBX2, NEUROD2, HR, RPS13, ETV4	35	1607	15362	2.45814	0.999964	0.818168	26.6616
node_23_node_22	GOTERM_BP_FAT	GO:0043484~regulation of RNA splicing	2	5.12821	0.0240859	RPS26, RPS13	35	11	15362	79.8026	0.99999	0.806112	29.4001
node_23_node_22	GOTERM_BP_FAT	GO:0010558~negative regulation of macromolecule biosynthetic process	5	12.8205	0.0256515	BMP2, HOXA7, GRLF1, HR, PGGT1B	35	512	15362	4.28627	0.999995	0.783452	31.0003
node_23_node_22	GOTERM_BP_FAT	GO:0009890~negative regulation of biosynthetic process	5	12.8205	0.0333567	BMP2, HOXA7, GRLF1, HR, PGGT1B	35	556	15362	3.94707	1	0.830592	38.3957
node_23_node_22	GOTERM_BP_FAT	GO:0035239~tube morphogenesis	3	7.69231	0.0392515	BMP2, GBX2, GRLF1	35	142	15362	9.27284	1	0.848323	43.5482
node_23_node_22	GOTERM_BP_FAT	GO:0051253~negative regulation of RNA metabolic process	4	10.2564	0.0405192	RPS26, BMP2, HOXA7, RPS13	35	346	15362	5.07415	1	0.829852	44.6026
node_23_node_22	GOTERM_CC_FAT	GO:0043228~non-membrane-bounded organelle	11	28.2051	0.0187119	HIST1H2BB, PPAN, RPS26, KIF12, BAZ1A, TRIM54, ACTL7A, GRLF1, RDBP, RPS13, ETV4	30	2246	13075	2.13454	0.839946	0.839946	18.8162
node_23_node_22	GOTERM_CC_FAT	GO:0043232~intracellular non-membrane-bounded organelle	11	28.2051	0.0187119	HIST1H2BB, PPAN, RPS26, KIF12, BAZ1A, TRIM54, ACTL7A, GRLF1, RDBP, RPS13, ETV4	30	2246	13075	2.13454	0.839946	0.839946	18.8162
node_23_node_22	GOTERM_MF_FAT	GO:0016564~transcription repressor activity	4	10.2564	0.0136283	BMP2, HOXA7, GRLF1, HR	32	245	15075	7.69133	0.832013	0.832013	14.7686
node_23_node_22	GOTERM_MF_FAT	GO:0030528~transcription regulator activity	8	20.5128	0.0289366	BMP2, MITF, HOXA7, GBX2, GRLF1, NEUROD2, HR, ETV4	32	1492	15075	2.52597	0.978012	0.851717	28.9618
node_23_node_22	GOTERM_MF_FAT	GO:0003700~transcription factor activity	6	15.3846	0.0355695	MITF, HOXA7, GBX2, NEUROD2, HR, ETV4	32	904	15075	3.12673	0.99098	0.791835	34.4116
