# Supplementary material for: Ancient evolutionary origins of epigenetic regulation associated with posttraumatic stress disorder
Source: Front Hum Neurosci. 2014 May 13;8:284. doi: 10.3389/fnhum.2014.00284 (PMC4026723; doi:10.3389/fnhum.2014.00284)
Supplement: Supplemental Table 3 — Gene enrichment: functional annotation clustering (all). [file DataSheet3.XLSX]

## Sheet: Sheet1
node_change	AnnotationCluster	EnrichmentScore	Category	Term	Count	%	PValue	Genes	List Total	Pop Hits	Pop Total	Fold Enrichment	Bonferroni	Benjamini	FDR
HumanDescent_All	Annotation Cluster 1	2.34041	KEGG_PATHWAY	hsa00590:Arachidonic acid metabolism	6	3.37079	7.12105e-08	AKR1C3, CYP2J2, PTGIS, PLA2G12B, GGT1, PLA2G2F	47	26	10730	52.6841	6.55134e-06	6.55134e-06	7.77962e-05
HumanDescent_All	Annotation Cluster 1	2.34041	GOTERM_BP_FAT	GO:0006690~icosanoid metabolic process	3	1.68539	0.160246	AKR1C3, CYP2J2, PTGIS	140	79	15362	4.16691	1	0.999802	94.0105
HumanDescent_All	Annotation Cluster 1	2.34041	GOTERM_BP_FAT	GO:0033559~unsaturated fatty acid metabolic process	3	1.68539	0.166632	AKR1C3, CYP2J2, PTGIS	140	81	15362	4.06402	1	0.999634	94.7039		Gene Enrichment: Functional Annotation Clustering of PTSD-associated CpG sites
HumanDescent_All	Annotation Cluster 1	2.34041	GOTERM_BP_FAT	GO:0006631~fatty acid metabolic process	5	2.80899	0.228709	AKR1C3, CYP2J2, PTGIS, ACOT12, ACSBG2	140	270	15362	2.03201	1	0.999668	98.4793		Category: gene ontology category; either biological process (BP), cellular component (CC), or molecular function (MF)
HumanDescent_All	Annotation Cluster 2	2.04673	GOTERM_CC_FAT	GO:0005887~integral to plasma membrane	19	10.6742	0.00244296	AQP9, IL29, CMKLR1, SLC6A12, PCDHB15, TLR3, SLC7A9, ATP1A1, IL11RA, MIP, GABRR2, P2RY11, ITGB7, CNTN2, ADRA1A, SLC22A6, CD79B, GPR17, ENTPD1	132	865	13075	2.17573	0.421833	0.421833	3.07432		Term: specific gene ontology term
HumanDescent_All	Annotation Cluster 2	2.04673	GOTERM_CC_FAT	GO:0031226~intrinsic to plasma membrane	19	10.6742	0.00323752	AQP9, IL29, CMKLR1, SLC6A12, PCDHB15, TLR3, SLC7A9, ATP1A1, IL11RA, MIP, GABRR2, P2RY11, ITGB7, CNTN2, ADRA1A, SLC22A6, CD79B, GPR17, ENTPD1	132	888	13075	2.11938	0.516343	0.304546	4.05529		Fold Enrichment: measure of enrichment of gene ontology term within subset.
HumanDescent_All	Annotation Cluster 2	2.04673	GOTERM_CC_FAT	GO:0005886~plasma membrane	46	25.8427	0.0123354	AQP9, PCDHB15, TLR3, SLC7A9, PCDHGC5, SDCBP2, PTPRCAP, OR2L13, MIP, RGS11, MTMR1, ITGB7, MAPKAP1, TGM1, GALR2, SERPINC1, NPC1L1, SLC22A6, SLC39A5, ENTPD1, OR2C3, HTR3C, DPP4, AP2M1, IL29, CMKLR1, MAOA, SLC6A12, F8, MRGPRF, ATP1A1, PROKR1, NUPL1, IL11RA, GDPD2, GABRR2, P2RY11, SLC7A3, CATSPER1, CNTN2, ADRA1A, CD79B, GPR17, TREM1, GFRA2, GBP1	132	3303	13075	1.37949	0.937981	0.500966	14.654
HumanDescent_All	Annotation Cluster 2	2.04673	GOTERM_CC_FAT	GO:0044459~plasma membrane part	28	15.7303	0.0666467	AQP9, PCDHB15, SLC7A9, TLR3, MIP, RGS11, MTMR1, ITGB7, TGM1, SLC22A6, SLC39A5, ENTPD1, DPP4, AP2M1, IL29, CMKLR1, SLC6A12, MAOA, ATP1A1, NUPL1, IL11RA, GABRR2, P2RY11, CNTN2, ADRA1A, CD79B, GPR17, GBP1	132	2016	13075	1.37574	1	0.923841	58.5429
HumanDescent_All	Annotation Cluster 3	1.57648	SP_PIR_KEYWORDS	tpr repeat	7	3.93258	0.001583	TTC13, ZC3H7A, P4HA2, C10ORF92, IFT172, GPSM2, SH3TC2	178	116	16470	5.58359	0.360303	0.0854765	2.07523			node_change KEY
HumanDescent_All	Annotation Cluster 3	1.57648	UP_SEQ_FEATURE	repeat:TPR 2	6	3.37079	0.00680243	TTC13, ZC3H7A, C10ORF92, IFT172, GPSM2, SH3TC2	178	94	13986	5.0153	0.984765	0.566917	9.61625			node_change	Branch
HumanDescent_All	Annotation Cluster 3	1.57648	UP_SEQ_FEATURE	repeat:TPR 1	6	3.37079	0.00680243	TTC13, ZC3H7A, C10ORF92, IFT172, GPSM2, SH3TC2	178	94	13986	5.0153	0.984765	0.566917	9.61625			HumanDescent_All	All of Human descent studied here
HumanDescent_All	Annotation Cluster 3	1.57648	UP_SEQ_FEATURE	repeat:TPR 7	4	2.24719	0.00894136	TTC13, IFT172, GPSM2, SH3TC2	178	34	13986	9.24389	0.995936	0.60053	12.457			node_13_human	Human terminal
HumanDescent_All	Annotation Cluster 3	1.57648	UP_SEQ_FEATURE	repeat:TPR 6	4	2.24719	0.00969002	TTC13, IFT172, GPSM2, SH3TC2	178	35	13986	8.97978	0.997443	0.573741	13.4315			node_14_node_13	Human/chimpanzee stem
HumanDescent_All	Annotation Cluster 3	1.57648	UP_SEQ_FEATURE	repeat:TPR 5	4	2.24719	0.0159386	TTC13, IFT172, GPSM2, SH3TC2	178	42	13986	7.48315	0.999947	0.708038	21.1792			node_15_node_14	Ape stem
HumanDescent_All	Annotation Cluster 3	1.57648	UP_SEQ_FEATURE	repeat:TPR 3	5	2.80899	0.0263587	TTC13, ZC3H7A, IFT172, GPSM2, SH3TC2	178	89	13986	4.41422	1	0.837878	32.6777			node_17_node_15	Primate stem
HumanDescent_All	Annotation Cluster 3	1.57648	UP_SEQ_FEATURE	repeat:TPR 4	4	2.24719	0.0386601	TTC13, IFT172, GPSM2, SH3TC2	178	59	13986	5.32699	1	0.866556	44.2347			node_20_node_17	Euarchontoglires stem
HumanDescent_All	Annotation Cluster 3	1.57648	UP_SEQ_FEATURE	repeat:TPR 8	3	1.68539	0.0454555	IFT172, GPSM2, SH3TC2	178	27	13986	8.73034	1	0.869575	49.797			node_21_node_20	Placental stem
HumanDescent_All	Annotation Cluster 3	1.57648	INTERPRO	IPR011990:Tetratricopeptide-like helical	5	2.80899	0.0528845	TTC13, ZC3H7A, P4HA2, GPSM2, SH3TC2	161	155	17614	3.52915	1	0.998936	52.8396			node_22_node_21	Theria stem
HumanDescent_All	Annotation Cluster 3	1.57648	SMART	SM00028:TPR	4	2.24719	0.0670056	TTC13, P4HA2, GPSM2, SH3TC2	79	112	9335	4.22016	0.997765	0.997765	52.8217			node_23_node_22	Mammal stem
HumanDescent_All	Annotation Cluster 3	1.57648	INTERPRO	IPR019734:Tetratricopeptide repeat	4	2.24719	0.0820915	TTC13, P4HA2, GPSM2, SH3TC2	161	112	17614	3.90728	1	0.999695	69.4229
HumanDescent_All	Annotation Cluster 3	1.57648	INTERPRO	IPR001440:Tetratricopeptide TPR-1	3	1.68539	0.230318	TTC13, GPSM2, SH3TC2	161	100	17614	3.28211	1	0.999999	97.325
HumanDescent_All	Annotation Cluster 3	1.57648	INTERPRO	IPR013026:Tetratricopeptide region	3	1.68539	0.270667	TTC13, P4HA2, GPSM2	161	112	17614	2.93046	1	1	98.7299
HumanDescent_All	Annotation Cluster 4	1.52354	UP_SEQ_FEATURE	topological domain:Extracellular	42	23.5955	0.00109584	RARRES1, AQP9, PCDHB15, SLC7A9, PCDHGC5, GGT1, SLC19A3, ATP10D, GPR143, AMN, OR2L13, MIP, ITGB7, GALR2, NPC1L1, CLEC4C, SLC22A6, SLC39A5, ENTPD1, OR2C3, HTR3C, DPP4, PRAF2, BTNL8, MS4A3, CMKLR1, SLC6A12, PROKR1, MRGPRF, DCST2, IL11RA, GDPD2, LRRC25, GABRR2, P2RY11, THSD1, SLC7A3, CATSPER1, ADRA1A, CD79B, GPR17, TREM1	178	2009	13986	1.64264	0.489373	0.200716	1.61099
HumanDescent_All	Annotation Cluster 4	1.52354	SP_PIR_KEYWORDS	glycoprotein	59	33.1461	0.00116769	GDF3, RARRES1, HM13, NDST1, PGLYRP1, TLR3, GGT1, AMN, MMRN1, P4HA2, GALR2, DPEP3, NPC1L1, CLEC4C, SLC22A6, DPP4, BTNL8, CTSZ, IL29, CMKLR1, F8, C10ORF99, ARTN, MRGPRF, PROKR1, NUPL1, IL11RA, LRRC25, GABRR2, KIAA1199, LACRT, CNTN2, GPR17, TREM1, PLA2G2F, SERPINA10, PCDHB15, HCFC1, PCDHGC5, SLC19A3, GPR143, OR2L13, B3GNT4, ITGB7, SERPINC1, SLC39A5, ENTPD1, OR2C3, ANGPTL5, RNASE1, SLC6A12, DCST2, GD…	178	3722	16470	1.46673	0.280703	0.0790692	1.53466
HumanDescent_All	Annotation Cluster 4	1.52354	UP_SEQ_FEATURE	topological domain:Cytoplasmic	49	27.5281	0.00430043	HM13, RARRES1, NDST1, AQP9, SLC7A9, TLR3, GGT1, ATP10D, AMN, GALR2, NPC1L1, CLEC4C, SLC22A6, GOLGA5, DPP4, BTNL8, CMKLR1, MS4A3, MRGPRF, PROKR1, IL11RA, LRRC25, GABRR2, CATSPER1, GPR17, TREM1, PCDHB15, PCDHGC5, SLC19A3, GPR143, OR2L13, MIP, B3GNT4, ITGB7, SLC39A5, ENTPD1, OR2C3, HTR3C, PRAF2, SLC6A12, MAOA, ATP1A1, DCST2, GDPD2, P2RY11, SLC7A3, THSD1, ADRA1A, CD79B	178	2637	13986	1.46002	0.928771	0.483388	6.18429
HumanDescent_All	Annotation Cluster 4	1.52354	SP_PIR_KEYWORDS	cell membrane	29	16.2921	0.00726398	PCDHB15, PCDHGC5, OR2L13, MIP, MTMR1, MAPKAP1, GALR2, NPC1L1, SLC22A6, SLC39A5, OR2C3, DPP4, HTR3C, AP2M1, CMKLR1, PROKR1, MRGPRF, GDPD2, GABRR2, P2RY11, SLC7A3, CATSPER1, CNTN2, ADRA1A, CD79B, GPR17, TREM1, GFRA2, GBP1	178	1610	16470	1.66666	0.872025	0.290115	9.19931
HumanDescent_All	Annotation Cluster 4	1.52354	SP_PIR_KEYWORDS	membrane	72	40.4494	0.0103532	CYP3A5, RARRES1, CYP2J2, HM13, AQP9, NDST1, TLR3, SLC7A9, GGT1, ATP10D, ARHGAP15, AMN, SLC35A2, PTGIS, MAPKAP1, GALR2, DPEP3, NPC1L1, PIWIL2, CLEC4C, SLC22A6, GOLGA5, DPP4, BTNL8, MS4A3, CMKLR1, MRGPRF, PROKR1, NUPL1, IL11RA, LRRC25, GABRR2, EBPL, CATSPER1, CNTN2, TREM1, GPR17, GBP1, LST1, AMAC1L2, PCDHB15, ACSBG2, PCDHGC5, SLC19A3, TIMM13, PTPRCAP, GPR143, OR2L13, MIP, MTMR1, B3GNT4, ITGB7, TGM1…	178	5214	16470	1.27772	0.94686	0.342467	12.8691
HumanDescent_All	Annotation Cluster 4	1.52354	GOTERM_CC_FAT	GO:0031224~intrinsic to membrane	64	35.9551	0.0106524	RARRES1, HM13, AQP9, NDST1, TLR3, SLC7A9, GGT1, ATP10D, AMN, SLC35A2, PTGIS, GALR2, DPEP3, PIWIL2, NPC1L1, CLEC4C, SLC22A6, GOLGA5, DPP4, BTNL8, IL29, MS4A3, CMKLR1, MRGPRF, PROKR1, NUPL1, IL11RA, LRRC25, GABRR2, EBPL, CATSPER1, CNTN2, TREM1, GPR17, LST1, AMAC1L2, PCDHB15, PCDHGC5, SLC19A3, GPR143, PTPRCAP, OR2L13, MIP, B3GNT4, ITGB7, TGM1, SLC39A5, ENTPD1, OR2C3, HTR3C, PRAF2, NDUFA3, MAOA, SLC6…	132	4955	13075	1.27939	0.909186	0.550513	12.7787
HumanDescent_All	Annotation Cluster 4	1.52354	GOTERM_CC_FAT	GO:0005886~plasma membrane	46	25.8427	0.0123354	AQP9, PCDHB15, TLR3, SLC7A9, PCDHGC5, SDCBP2, PTPRCAP, OR2L13, MIP, RGS11, MTMR1, ITGB7, MAPKAP1, TGM1, GALR2, SERPINC1, NPC1L1, SLC22A6, SLC39A5, ENTPD1, OR2C3, HTR3C, DPP4, AP2M1, IL29, CMKLR1, MAOA, SLC6A12, F8, MRGPRF, ATP1A1, PROKR1, NUPL1, IL11RA, GDPD2, GABRR2, P2RY11, SLC7A3, CATSPER1, CNTN2, ADRA1A, CD79B, GPR17, TREM1, GFRA2, GBP1	132	3303	13075	1.37949	0.937981	0.500966	14.654
HumanDescent_All	Annotation Cluster 4	1.52354	GOTERM_CC_FAT	GO:0016021~integral to membrane	61	34.2697	0.0131819	RARRES1, HM13, AQP9, NDST1, TLR3, SLC7A9, GGT1, ATP10D, AMN, SLC35A2, PTGIS, GALR2, PIWIL2, NPC1L1, CLEC4C, SLC22A6, GOLGA5, DPP4, BTNL8, IL29, MS4A3, CMKLR1, MRGPRF, PROKR1, NUPL1, IL11RA, LRRC25, GABRR2, EBPL, CATSPER1, CNTN2, TREM1, GPR17, LST1, AMAC1L2, PCDHB15, PCDHGC5, SLC19A3, GPR143, PTPRCAP, OR2L13, MIP, B3GNT4, ITGB7, SLC39A5, ENTPD1, OR2C3, HTR3C, PRAF2, NDUFA3, MAOA, SLC6A12, ATP1A1, …	132	4712	13075	1.28231	0.948818	0.448148	15.5831
HumanDescent_All	Annotation Cluster 4	1.52354	SP_PIR_KEYWORDS	transmembrane	58	32.5843	0.0161916	RARRES1, HM13, AQP9, NDST1, TLR3, SLC7A9, GGT1, ATP10D, AMN, SLC35A2, PTGIS, GALR2, PIWIL2, NPC1L1, CLEC4C, SLC22A6, GOLGA5, DPP4, BTNL8, MS4A3, CMKLR1, MRGPRF, PROKR1, IL11RA, LRRC25, GABRR2, EBPL, CATSPER1, GPR17, TREM1, LST1, AMAC1L2, PCDHB15, PCDHGC5, SLC19A3, GPR143, PTPRCAP, OR2L13, MIP, B3GNT4, ITGB7, SLC39A5, ENTPD1, OR2C3, HTR3C, PRAF2, NDUFA3, MAOA, SLC6A12, ATP1A1, DCST2, GDPD2, IFI27,…	178	4094	16470	1.31085	0.989982	0.400399	19.433
HumanDescent_All	Annotation Cluster 4	1.52354	UP_SEQ_FEATURE	transmembrane region	58	32.5843	0.0285429	RARRES1, HM13, AQP9, NDST1, TLR3, SLC7A9, GGT1, ATP10D, AMN, SLC35A2, PTGIS, GALR2, PIWIL2, NPC1L1, CLEC4C, SLC22A6, GOLGA5, DPP4, BTNL8, MS4A3, CMKLR1, MRGPRF, PROKR1, IL11RA, LRRC25, GABRR2, EBPL, CATSPER1, GPR17, TREM1, LST1, AMAC1L2, PCDHB15, PCDHGC5, SLC19A3, GPR143, PTPRCAP, OR2L13, MIP, B3GNT4, ITGB7, SLC39A5, ENTPD1, OR2C3, HTR3C, PRAF2, NDUFA3, MAOA, SLC6A12, ATP1A1, DCST2, GDPD2, IFI27,…	178	3582	13986	1.27226	1	0.830539	34.8804
HumanDescent_All	Annotation Cluster 4	1.52354	UP_SEQ_FEATURE	glycosylation site:N-linked (GlcNAc...)	57	32.0225	0.0309053	GDF3, RARRES1, HM13, NDST1, PGLYRP1, TLR3, GGT1, AMN, MMRN1, P4HA2, GALR2, DPEP3, NPC1L1, CLEC4C, SLC22A6, DPP4, BTNL8, CTSZ, IL29, CMKLR1, F8, C10ORF99, ARTN, MRGPRF, PROKR1, IL11RA, LRRC25, GABRR2, KIAA1199, LACRT, CNTN2, GPR17, TREM1, PLA2G2F, SERPINA10, PCDHB15, PCDHGC5, SLC19A3, GPR143, OR2L13, B3GNT4, ITGB7, SERPINC1, SLC39A5, ENTPD1, OR2C3, ANGPTL5, RNASE1, SLC6A12, DCST2, GDPD2, P2RY11, S…	178	3524	13986	1.2709	1	0.82613	37.1872
HumanDescent_All	Annotation Cluster 4	1.52354	SP_PIR_KEYWORDS	disulfide bond	38	21.3483	0.0803904	GDF3, NDST1, PGLYRP1, TLR3, SLC7A9, TIMM13, MMRN1, INSL6, OR2L13, ITGB7, GALR2, SERPINC1, DPEP3, CLEC4C, ENTPD1, OR2C3, ANGPTL5, DPP4, HTR3C, DPT, RNASE1, CTSZ, BTNL8, IL8, CMKLR1, F8, ARTN, PROKR1, IL11RA, GABRR2, P2RY11, THSD1, CNTN2, ADRA1A, CD79B, GPR17, TREM1, PLA2G2F	178	2744	16470	1.28137	1	0.883339	67.022
HumanDescent_All	Annotation Cluster 4	1.52354	SP_PIR_KEYWORDS	signal	40	22.4719	0.199717	GDF3, SERPINA10, PGLYRP1, CYTL1, PCDHB15, TLR3, PCDHGC5, AMN, MMRN1, INSL6, OTOS, P4HA2, ITGB7, PLA2G12B, SERPINC1, DPEP3, NPC1L1, SLC39A5, HTR3C, ANGPTL5, DPT, RNASE1, CTSZ, BTNL8, IL29, IL8, F8, ARTN, C10ORF99, IL11RA, LRRC25, GABRR2, KIAA1199, THSD1, LACRT, CNTN2, CD79B, TREM1, GFRA2, PLA2G2F	178	3176	16470	1.16534	1	0.963362	94.761
HumanDescent_All	Annotation Cluster 4	1.52354	UP_SEQ_FEATURE	disulfide bond	36	20.2247	0.387459	GDF3, NDST1, PGLYRP1, TLR3, TIMM13, MMRN1, INSL6, OR2L13, ITGB7, GALR2, SERPINC1, DPEP3, CLEC4C, OR2C3, ANGPTL5, DPP4, HTR3C, DPT, RNASE1, CTSZ, BTNL8, IL8, CMKLR1, F8, ARTN, PROKR1, IL11RA, GABRR2, P2RY11, THSD1, CNTN2, ADRA1A, CD79B, GPR17, TREM1, PLA2G2F	178	2617	13986	1.08087	1	0.999996	99.9297
HumanDescent_All	Annotation Cluster 4	1.52354	SP_PIR_KEYWORDS	Secreted	22	12.3596	0.441744	GDF3, RNASE1, SERPINA10, IL8, IL29, CYTL1, PGLYRP1, F8, C10ORF99, ARTN, MMRN1, INSL6, OTOS, THSD1, PLA2G12B, LACRT, SERPINC1, TREM1, DPP4, ANGPTL5, DPT, PLA2G2F	178	1862	16470	1.09324	1	0.989604	99.9554
HumanDescent_All	Annotation Cluster 4	1.52354	UP_SEQ_FEATURE	signal peptide	40	22.4719	0.612762	GDF3, SERPINA10, PGLYRP1, CYTL1, PCDHB15, TLR3, PCDHGC5, AMN, MMRN1, INSL6, OTOS, P4HA2, ITGB7, PLA2G12B, SERPINC1, DPEP3, NPC1L1, SLC39A5, HTR3C, ANGPTL5, DPT, RNASE1, CTSZ, BTNL8, IL29, IL8, F8, ARTN, C10ORF99, IL11RA, LRRC25, GABRR2, KIAA1199, THSD1, LACRT, CNTN2, CD79B, TREM1, GFRA2, PLA2G2F	178	3174	13986	0.990208	1	1	99.9999
HumanDescent_All	Annotation Cluster 4	1.52354	GOTERM_CC_FAT	GO:0005576~extracellular region	23	12.9213	0.730043	GDF3, RNASE1, SERPINA10, IL8, IL29, CYTL1, PGLYRP1, F8, C10ORF99, ARTN, MMRN1, INSL6, OTOS, THSD1, PLA2G12B, LACRT, SERPINC1, TREM1, ENTPD1, DPP4, ANGPTL5, DPT, PLA2G2F	132	2423	13075	0.940248	1	0.999073	100
HumanDescent_All	Annotation Cluster 5	1.40418	GOTERM_BP_FAT	GO:0046942~carboxylic acid transport	7	3.93258	0.00608215	MIP, PRAF2, AQP9, SLC7A3, SLC6A12, SLC7A9, SLC22A6	140	181	15362	4.24365	0.999215	0.999215	9.3658
HumanDescent_All	Annotation Cluster 5	1.40418	GOTERM_BP_FAT	GO:0015849~organic acid transport	7	3.93258	0.00624381	MIP, PRAF2, AQP9, SLC7A3, SLC6A12, SLC7A9, SLC22A6	140	182	15362	4.22033	0.999351	0.974532	9.60313
HumanDescent_All	Annotation Cluster 5	1.40418	GOTERM_MF_FAT	GO:0005275~amine transmembrane transporter activity	4	2.24719	0.0505158	AQP9, SLC7A3, SLC6A12, SLC7A9	130	97	15075	4.78192	1	0.985294	51.5599
HumanDescent_All	Annotation Cluster 5	1.40418	GOTERM_BP_FAT	GO:0015837~amine transport	5	2.80899	0.0522583	PRAF2, AQP9, SLC7A3, SLC6A12, SLC7A9	140	155	15362	3.53963	1	0.999875	57.902
HumanDescent_All	Annotation Cluster 5	1.40418	GOTERM_MF_FAT	GO:0015179~L-amino acid transmembrane transporter activity	3	1.68539	0.0855557	SLC7A3, SLC6A12, SLC7A9	130	57	15075	6.10324	1	0.982484	71.368
HumanDescent_All	Annotation Cluster 5	1.40418	GOTERM_BP_FAT	GO:0006865~amino acid transport	4	2.24719	0.0898585	PRAF2, SLC7A3, SLC6A12, SLC7A9	140	117	15362	3.7514	1	0.999623	78.0785
HumanDescent_All	Annotation Cluster 5	1.40418	GOTERM_MF_FAT	GO:0015171~amino acid transmembrane transporter activity	3	1.68539	0.192244	SLC7A3, SLC6A12, SLC7A9	130	94	15075	3.7009	1	0.993972	94.9479
node_13_human	Annotation Cluster 1	3.30184	GOTERM_CC_FAT	GO:0016023~cytoplasmic membrane-bounded vesicle	15	10.4167	0.00019966	BSG, SLA2, ABCA2, CSPG5, PIGR, ATM, SLC17A8, CYBA, SLC17A5, NTS, TPP1, LACRT, CAPG, FASN, GOLGA5	107	570	13075	3.21569	0.039149	0.0197699	0.249965
node_13_human	Annotation Cluster 1	3.30184	GOTERM_CC_FAT	GO:0031988~membrane-bounded vesicle	15	10.4167	0.000299511	BSG, SLA2, ABCA2, CSPG5, PIGR, ATM, SLC17A8, CYBA, SLC17A5, NTS, TPP1, LACRT, CAPG, FASN, GOLGA5	107	593	13075	3.09097	0.0581518	0.0148662	0.374758
node_13_human	Annotation Cluster 1	3.30184	GOTERM_CC_FAT	GO:0031410~cytoplasmic vesicle	15	10.4167	0.000759273	BSG, SLA2, ABCA2, CSPG5, PIGR, ATM, SLC17A8, CYBA, SLC17A5, NTS, TPP1, LACRT, CAPG, FASN, GOLGA5	107	651	13075	2.81558	0.140936	0.0299256	0.947515
node_13_human	Annotation Cluster 1	3.30184	GOTERM_CC_FAT	GO:0031982~vesicle	15	10.4167	0.00136629	BSG, SLA2, ABCA2, CSPG5, PIGR, ATM, SLC17A8, CYBA, SLC17A5, NTS, TPP1, LACRT, CAPG, FASN, GOLGA5	107	692	13075	2.64876	0.239245	0.0383104	1.69907
node_13_human	Annotation Cluster 2	2.9823	GOTERM_CC_FAT	GO:0005887~integral to plasma membrane	19	13.1944	0.000188338	IL1R1, MICB, AQP9, IL29, IL27RA, TSPAN4, MFI2, EPHA10, MAL, RCE1, CSPG5, PIGR, SIRPB1, CYBA, SLC17A5, CD81, PSEN2, CEACAM8, FUT1	107	865	13075	2.68408	0.0369703	0.0369703	0.235806
node_13_human	Annotation Cluster 2	2.9823	GOTERM_CC_FAT	GO:0031226~intrinsic to plasma membrane	19	13.1944	0.000260267	IL1R1, MICB, AQP9, IL29, IL27RA, TSPAN4, MFI2, EPHA10, MAL, RCE1, CSPG5, PIGR, SIRPB1, CYBA, SLC17A5, CD81, PSEN2, CEACAM8, FUT1	107	888	13075	2.61456	0.0507282	0.0172037	0.325728
node_13_human	Annotation Cluster 2	2.9823	GOTERM_CC_FAT	GO:0005886~plasma membrane	43	29.8611	0.000771411	LYPD2, PHKA2, FGF6, MICB, IL1R1, AQP9, IL27RA, GPR62, TSPAN4, GNG13, TNFSF14, PCDHGC5, EPHA10, RCE1, PAQR8, CSPG5, OR2L13, SIRPB1, ATP2B3, ACSL1, CEACAM8, GPSM1, FUT1, OR2C3, FGFBP1, OR2C1, BSG, IL29, SLA2, MFI2, CACNG6, PSD4, MAL, PIGR, TMPRSS6, ARHGEF11, CYBA, SLC17A8, SLC17A5, CGN, PSEN2, CD81, PLA2G5	107	3303	13075	1.59081	0.143021	0.0253956	0.962594
node_13_human	Annotation Cluster 2	2.9823	GOTERM_CC_FAT	GO:0044459~plasma membrane part	25	17.3611	0.0311286	PHKA2, IL1R1, MICB, IL27RA, AQP9, TSPAN4, GNG13, RCE1, EPHA10, CSPG5, SIRPB1, CEACAM8, GPSM1, FUT1, IL29, CACNG6, MFI2, MAL, PIGR, SLC17A8, CYBA, SLC17A5, CGN, CD81, PSEN2	107	2016	13075	1.51533	0.998208	0.504774	32.724
node_13_human	Annotation Cluster 3	1.47205	GOTERM_CC_FAT	GO:0005886~plasma membrane	43	29.8611	0.000771411	LYPD2, PHKA2, FGF6, MICB, IL1R1, AQP9, IL27RA, GPR62, TSPAN4, GNG13, TNFSF14, PCDHGC5, EPHA10, RCE1, PAQR8, CSPG5, OR2L13, SIRPB1, ATP2B3, ACSL1, CEACAM8, GPSM1, FUT1, OR2C3, FGFBP1, OR2C1, BSG, IL29, SLA2, MFI2, CACNG6, PSD4, MAL, PIGR, TMPRSS6, ARHGEF11, CYBA, SLC17A8, SLC17A5, CGN, PSEN2, CD81, PLA2G5	107	3303	13075	1.59081	0.143021	0.0253956	0.962594
node_13_human	Annotation Cluster 3	1.47205	SP_PIR_KEYWORDS	membrane	60	41.6667	0.00946777	LYPD2, MICB, AQP9, IL27RA, TSPAN3, TSPAN4, S100A9, C17ORF56, TNFSF14, GGT1, RCE1, CSPG5, SIRPB1, C20ORF141, ASGR2, ATP2B3, TMEM9B, PRRT2, CEACAM8, GOLGA5, BSG, C17ORF61, SLA2, CACNG6, MFI2, PSD4, PIGR, CYP1A2, ARHGEF11, CD81, PSEN2, CYP2A7, PHKA2, IL1R1, GPR62, GNG13, PCDHGC5, EPHA10, ABCA2, PAQR8, OR2L13, NPDC1, ACSL1, GPSM1, DULLARD, FUT1, OR2C3, FGFBP1, INPP5A, SLC30A6, OR2C1, GIMAP2, YIPF6, M…	144	5214	16470	1.31617	0.911591	0.384399	11.659
node_13_human	Annotation Cluster 3	1.47205	GOTERM_CC_FAT	GO:0031224~intrinsic to membrane	51	35.4167	0.0314697	LYPD2, MICB, AQP9, IL27RA, TSPAN3, TSPAN4, C17ORF56, TNFSF14, RCE1, GGT1, CSPG5, SIRPB1, C20ORF141, ASGR2, ATP2B3, TMEM9B, PRRT2, CEACAM8, GOLGA5, BSG, C17ORF61, IL29, CACNG6, MFI2, PIGR, CD81, PSEN2, IL1R1, GPR62, PCDHGC5, ABCA2, PAQR8, EPHA10, OR2L13, NPDC1, ACSL1, DULLARD, FUT1, OR2C3, SLC30A6, INPP5A, OR2C1, GIMAP2, YIPF6, MAL, TMPRSS6, SLC17A8, CYBA, GGT6, SLC17A5, APOL1	107	4955	13075	1.25772	0.99833	0.47245	33.0203
node_13_human	Annotation Cluster 3	1.47205	GOTERM_CC_FAT	GO:0016021~integral to membrane	48	33.3333	0.047286	MICB, IL1R1, AQP9, IL27RA, GPR62, TSPAN3, TSPAN4, C17ORF56, TNFSF14, PCDHGC5, EPHA10, ABCA2, GGT1, RCE1, PAQR8, CSPG5, OR2L13, SIRPB1, C20ORF141, NPDC1, ASGR2, ATP2B3, ACSL1, TMEM9B, PRRT2, CEACAM8, DULLARD, FUT1, GOLGA5, OR2C3, SLC30A6, OR2C1, GIMAP2, BSG, C17ORF61, IL29, YIPF6, MFI2, CACNG6, MAL, PIGR, TMPRSS6, CYBA, SLC17A8, SLC17A5, GGT6, PSEN2, CD81	107	4712	13075	1.24478	0.999938	0.525379	45.5099
node_13_human	Annotation Cluster 3	1.47205	UP_SEQ_FEATURE	topological domain:Extracellular	28	19.4444	0.0801762	IL1R1, MICB, AQP9, IL27RA, TSPAN3, GPR62, TSPAN4, PCDHGC5, TNFSF14, PAQR8, GGT1, EPHA10, CSPG5, SIRPB1, OR2L13, ASGR2, ATP2B3, PRRT2, OR2C3, SLC30A6, OR2C1, BSG, C17ORF61, MAL, PIGR, TMPRSS6, GGT6, CD81	144	2009	13986	1.35366	1	0.983065	69.8618
node_13_human	Annotation Cluster 3	1.47205	SP_PIR_KEYWORDS	transmembrane	44	30.5556	0.0901347	MICB, IL1R1, AQP9, IL27RA, GPR62, TSPAN3, TSPAN4, C17ORF56, TNFSF14, PCDHGC5, EPHA10, ABCA2, GGT1, RCE1, PAQR8, CSPG5, OR2L13, SIRPB1, C20ORF141, NPDC1, ASGR2, ATP2B3, ACSL1, TMEM9B, PRRT2, DULLARD, FUT1, GOLGA5, OR2C3, SLC30A6, OR2C1, GIMAP2, BSG, C17ORF61, YIPF6, CACNG6, MAL, PIGR, TMPRSS6, SLC17A8, SLC17A5, GGT6, PSEN2, CD81	144	4094	16470	1.22924	1	0.778079	70.7979
node_13_human	Annotation Cluster 3	1.47205	UP_SEQ_FEATURE	transmembrane region	44	30.5556	0.129669	MICB, IL1R1, AQP9, IL27RA, GPR62, TSPAN3, TSPAN4, C17ORF56, TNFSF14, PCDHGC5, EPHA10, ABCA2, GGT1, RCE1, PAQR8, CSPG5, OR2L13, SIRPB1, C20ORF141, NPDC1, ASGR2, ATP2B3, ACSL1, TMEM9B, PRRT2, DULLARD, FUT1, GOLGA5, OR2C3, SLC30A6, OR2C1, GIMAP2, BSG, C17ORF61, YIPF6, CACNG6, MAL, PIGR, TMPRSS6, SLC17A8, SLC17A5, GGT6, PSEN2, CD81	144	3582	13986	1.19305	1	0.994557	86.3732
node_13_human	Annotation Cluster 3	1.47205	UP_SEQ_FEATURE	topological domain:Cytoplasmic	33	22.9167	0.164315	IL1R1, MICB, AQP9, IL27RA, TSPAN3, GPR62, TSPAN4, PCDHGC5, TNFSF14, EPHA10, PAQR8, GGT1, CSPG5, SIRPB1, OR2L13, ASGR2, ATP2B3, ACSL1, PRRT2, FUT1, GOLGA5, OR2C3, SLC30A6, OR2C1, BSG, C17ORF61, MAL, PIGR, TMPRSS6, SLC17A8, GGT6, CD81, PSEN2	144	2637	13986	1.21544	1	0.9923	92.3929
node_13_human	Annotation Cluster 4	1.44916	PIR_SUPERFAMILY	PIRSF002419:CD9 antigen	3	2.08333	0.0188817	TSPAN3, TSPAN4, CD81	72	26	8682	13.9135	0.760611	0.510726	18.1317
node_13_human	Annotation Cluster 4	1.44916	INTERPRO	IPR018503:Tetraspanin, conserved site	3	2.08333	0.0383086	TSPAN3, TSPAN4, CD81	134	41	17614	9.61813	0.999999	0.998792	41.3079
node_13_human	Annotation Cluster 4	1.44916	INTERPRO	IPR000301:Tetraspanin, subgroup	3	2.08333	0.0417786	TSPAN3, TSPAN4, CD81	134	43	17614	9.17077	1	0.913428	44.1318
node_13_human	Annotation Cluster 4	1.44916	INTERPRO	IPR018499:Tetraspanin	3	2.08333	0.0528514	TSPAN3, TSPAN4, CD81	134	49	17614	8.04782	1	0.874499	52.3234
node_13_human	Annotation Cluster 5	1.30136	GOTERM_BP_FAT	GO:0006955~immune response	16	11.1111	0.00215816	MSH6, IL1R1, MICB, CARD9, AQP9, IL29, IL27RA, SLA2, TNFSF14, CXCL6, CYBA, APOL1, FCN3, FCN2, CEACAM8, PSEN2	117	865	15362	2.42865	0.901124	0.901124	3.38474
node_13_human	Annotation Cluster 5	1.30136	GOTERM_BP_FAT	GO:0050778~positive regulation of immune response	8	5.55556	0.00373067	MICB, CARD9, IL27RA, IL29, FCN3, FCN2, SLA2, PSEN2	117	262	15362	4.00913	0.98174	0.864869	5.78303
node_13_human	Annotation Cluster 5	1.30136	GOTERM_BP_FAT	GO:0048584~positive regulation of response to stimulus	9	6.25	0.00803073	MICB, CARD9, IL27RA, IL29, FCN3, FCN2, SLA2, PSEN2, MAPK8IP2	117	379	15362	3.11792	0.999822	0.884549	12.0594
node_13_human	Annotation Cluster 5	1.30136	GOTERM_BP_FAT	GO:0002684~positive regulation of immune system process	9	6.25	0.012012	MICB, CARD9, IL27RA, IL29, FCN3, FCN2, SLA2, PSEN2, TNFSF14	117	407	15362	2.90342	0.999998	0.842599	17.5191
node_13_human	Annotation Cluster 5	1.30136	GOTERM_BP_FAT	GO:0002252~immune effector process	6	4.16667	0.0359813	MSH6, CARD9, IL29, FCN3, FCN2, SLA2	117	241	15362	3.26886	1	0.951148	44.2356
node_13_human	Annotation Cluster 5	1.30136	GOTERM_BP_FAT	GO:0002253~activation of immune response	5	3.47222	0.0406489	MICB, FCN3, FCN2, SLA2, PSEN2	117	171	15362	3.83916	1	0.958189	48.3866
node_13_human	Annotation Cluster 5	1.30136	GOTERM_BP_FAT	GO:0002429~immune response-activating cell surface receptor signaling pathway	3	2.08333	0.0980887	MICB, SLA2, PSEN2	117	70	15362	5.62711	1	0.987999	80.7066
node_13_human	Annotation Cluster 5	1.30136	GOTERM_BP_FAT	GO:0002768~immune response-regulating cell surface receptor signaling pathway	3	2.08333	0.0980887	MICB, SLA2, PSEN2	117	70	15362	5.62711	1	0.987999	80.7066
node_13_human	Annotation Cluster 5	1.30136	GOTERM_BP_FAT	GO:0002764~immune response-regulating signal transduction	3	2.08333	0.150606	MICB, SLA2, PSEN2	117	91	15362	4.32854	1	0.993228	92.5843
node_13_human	Annotation Cluster 5	1.30136	GOTERM_BP_FAT	GO:0002757~immune response-activating signal transduction	3	2.08333	0.150606	MICB, SLA2, PSEN2	117	91	15362	4.32854	1	0.993228	92.5843
node_13_human	Annotation Cluster 5	1.30136	GOTERM_BP_FAT	GO:0042110~T cell activation	4	2.77778	0.158848	MICB, SLA2, PSEN2, TNFSF14	117	182	15362	2.8857	1	0.990261	93.6516
node_13_human	Annotation Cluster 5	1.30136	GOTERM_BP_FAT	GO:0046649~lymphocyte activation	5	3.47222	0.167658	MSH6, MICB, SLA2, PSEN2, TNFSF14	117	284	15362	2.3116	1	0.988516	94.6323
node_13_human	Annotation Cluster 5	1.30136	GOTERM_BP_FAT	GO:0045321~leukocyte activation	5	3.47222	0.257131	MSH6, MICB, SLA2, PSEN2, TNFSF14	117	341	15362	1.92521	1	0.99136	99.1238
node_13_human	Annotation Cluster 5	1.30136	GOTERM_BP_FAT	GO:0001775~cell activation	5	3.47222	0.355669	MSH6, MICB, SLA2, PSEN2, TNFSF14	117	399	15362	1.64535	1	0.993316	99.9093
node_14_node_13	Annotation Cluster 1	3.20162	KEGG_PATHWAY	hsa05200:Pathways in cancer	12	3.62538	5.82386e-09	DCC, CCND1, BCR, RAC1, FGF23, BAD, CCNA1, PIK3R1, ITGA2B, RBX1, CSF1R, FLT3LG	96	117	10730	11.4637	7.45453e-07	7.45453e-07	6.76344e-06
node_14_node_13	Annotation Cluster 1	3.20162	KEGG_PATHWAY	hsa04370:VEGF signaling pathway	6	1.81269	3.38566e-06	RAC1, NFAT5, PLA2G2A, BAD, PIK3R1, PLA2G2F	96	27	10730	24.838	0.000433271	0.000144445	0.00393181
node_14_node_13	Annotation Cluster 1	3.20162	KEGG_PATHWAY	hsa05210:Colorectal cancer	5	1.51057	0.000171478	DCC, CCND1, RAC1, BAD, PIK3R1	96	32	10730	17.4642	0.0217118	0.00243603	0.198962
node_14_node_13	Annotation Cluster 1	3.20162	KEGG_PATHWAY	hsa04510:Focal adhesion	6	1.81269	0.000246967	CCND1, ITGB7, RAC1, BAD, PIK3R1, ITGA2B	96	64	10730	10.4785	0.0311212	0.00287003	0.286436
node_14_node_13	Annotation Cluster 1	3.20162	KEGG_PATHWAY	hsa05221:Acute myeloid leukemia	4	1.20846	0.000687157	CCND1, BAD, CCNA1, PIK3R1	96	20	10730	22.3542	0.0842266	0.00730538	0.795115
node_14_node_13	Annotation Cluster 1	3.20162	KEGG_PATHWAY	hsa05218:Melanoma	4	1.20846	0.00134265	CCND1, FGF23, BAD, PIK3R1	96	25	10730	17.8833	0.158	0.0113995	1.5482
node_14_node_13	Annotation Cluster 1	3.20162	KEGG_PATHWAY	hsa05212:Pancreatic cancer	4	1.20846	0.0015081	CCND1, RAC1, BAD, PIK3R1	96	26	10730	17.1955	0.175668	0.0120013	1.73745
node_14_node_13	Annotation Cluster 1	3.20162	KEGG_PATHWAY	hsa05220:Chronic myeloid leukemia	4	1.20846	0.00207917	CCND1, BCR, BAD, PIK3R1	96	29	10730	15.4167	0.233876	0.0146916	2.38815
node_14_node_13	Annotation Cluster 1	3.20162	KEGG_PATHWAY	hsa04722:Neurotrophin signaling pathway	4	1.20846	0.00388519	RAC1, BAD, TP73, PIK3R1	96	36	10730	12.419	0.392421	0.0246059	4.42012
node_14_node_13	Annotation Cluster 1	3.20162	KEGG_PATHWAY	hsa05223:Non-small cell lung cancer	3	0.906344	0.00967496	CCND1, BAD, PIK3R1	96	17	10730	19.7243	0.711893	0.0450438	10.6765
node_14_node_13	Annotation Cluster 1	3.20162	KEGG_PATHWAY	hsa05213:Endometrial cancer	3	0.906344	0.0120261	CCND1, BAD, PIK3R1	96	19	10730	17.648	0.787469	0.0538078	13.1084
node_14_node_13	Annotation Cluster 1	3.20162	KEGG_PATHWAY	hsa05215:Prostate cancer	3	0.906344	0.0269677	CCND1, BAD, PIK3R1	96	29	10730	11.5625	0.969781	0.0978005	27.2023
node_14_node_13	Annotation Cluster 1	3.20162	BIOCARTA	h_RacCycDPathway:Influence of Ras and Rho proteins on G1 to S Transition	3	0.906344	0.0812647	CCND1, RAC1, PIK3R1	41	11	906	6.02661	0.999982	0.935003	62.6815
node_14_node_13	Annotation Cluster 2	3.16626	KEGG_PATHWAY	hsa04370:VEGF signaling pathway	6	1.81269	3.38566e-06	RAC1, NFAT5, PLA2G2A, BAD, PIK3R1, PLA2G2F	96	27	10730	24.838	0.000433271	0.000144445	0.00393181
node_14_node_13	Annotation Cluster 2	3.16626	KEGG_PATHWAY	hsa04662:B cell receptor signaling pathway	4	1.20846	0.00134265	RAC1, NFAT5, CD79B, PIK3R1	96	25	10730	17.8833	0.158	0.0113995	1.5482
node_14_node_13	Annotation Cluster 2	3.16626	KEGG_PATHWAY	hsa04650:Natural killer cell mediated cytotoxicity	3	0.906344	0.0697634	RAC1, NFAT5, PIK3R1	96	49	10730	6.84311	0.999905	0.18972	56.8218
node_14_node_13	Annotation Cluster 3	2.85301	KEGG_PATHWAY	hsa04664:Fc epsilon RI signaling pathway	5	1.51057	0.000115583	MAP2K3, RAC1, PLA2G2A, PIK3R1, PLA2G2F	96	29	10730	19.2708	0.0146865	0.0021114	0.134148
node_14_node_13	Annotation Cluster 3	2.85301	KEGG_PATHWAY	hsa04010:MAPK signaling pathway	6	1.81269	0.000737374	MAP2K3, RAC1, PLA2G2A, FGF23, HSPA1B, PLA2G2F	96	81	10730	8.27932	0.0900983	0.00723667	0.852994
node_14_node_13	Annotation Cluster 3	2.85301	KEGG_PATHWAY	hsa04912:GnRH signaling pathway	3	0.906344	0.0323885	MAP2K3, PLA2G2A, PLA2G2F	96	32	10730	10.4785	0.985218	0.104975	31.7754
node_14_node_13	Annotation Cluster 4	2.37701	KEGG_PATHWAY	hsa04370:VEGF signaling pathway	6	1.81269	3.38566e-06	RAC1, NFAT5, PLA2G2A, BAD, PIK3R1, PLA2G2F	96	27	10730	24.838	0.000433271	0.000144445	0.00393181
node_14_node_13	Annotation Cluster 4	2.37701	KEGG_PATHWAY	hsa04664:Fc epsilon RI signaling pathway	5	1.51057	0.000115583	MAP2K3, RAC1, PLA2G2A, PIK3R1, PLA2G2F	96	29	10730	19.2708	0.0146865	0.0021114	0.134148
node_14_node_13	Annotation Cluster 4	2.37701	GOTERM_BP_FAT	GO:0006644~phospholipid metabolic process	3	0.906344	0.884253	PLA2G2A, PIK3R1, PLA2G2F	250	226	15362	0.815681	1	0.999961	100
node_14_node_13	Annotation Cluster 4	2.37701	GOTERM_BP_FAT	GO:0019637~organophosphate metabolic process	3	0.906344	0.897119	PLA2G2A, PIK3R1, PLA2G2F	250	235	15362	0.784443	1	0.999971	100
node_14_node_13	Annotation Cluster 5	2.08503	KEGG_PATHWAY	hsa04514:Cell adhesion molecules (CAMs)	6	1.81269	0.000130821	PTPRF, SELL, ITGB7, CD274, HLA-DPB1, HLA-DRA	96	56	10730	11.9754	0.0166067	0.00209108	0.151821
node_14_node_13	Annotation Cluster 5	2.08503	KEGG_PATHWAY	hsa04672:Intestinal immune network for IgA production	3	0.906344	0.0235816	ITGB7, HLA-DPB1, HLA-DRA	96	27	10730	12.419	0.952859	0.0910421	24.2053
node_14_node_13	Annotation Cluster 5	2.08503	SP_PIR_KEYWORDS	heterodimer	4	1.20846	0.180166	ITGB7, HLA-DPB1, ITGA2B, HLA-DRA	331	73	16470	2.72648	1	0.830109	93.377
node_14_node_13	Annotation Cluster 6	1.90626	INTERPRO	IPR007087:Zinc finger, C2H2-type	17	5.13595	0.000225686	GTF3A, ZBTB32, ZNF552, ZC3H7A, FBN1, ZHX3, CTCFL, ZNF684, ZFP3, ZSCAN4, ZNF10, PMS2L3, PRIC285, ZBTB3, ZNF445, ZNF551, ZNF562	297	341	17614	2.95662	0.128036	0.0336717	0.333331
node_14_node_13	Annotation Cluster 6	1.90626	INTERPRO	IPR015880:Zinc finger, C2H2-like	16	4.83384	0.000949154	GTF3A, ZBTB32, ZNF552, ZC3H7A, ZHX3, CTCFL, ZNF684, ZFP3, ZSCAN4, ZNF10, PMS2L3, PRIC285, ZBTB3, ZNF445, ZNF551, ZNF562	297	352	17614	2.69575	0.438088	0.108885	1.3949
node_14_node_13	Annotation Cluster 6	1.90626	UP_SEQ_FEATURE	zinc finger region:C2H2-type 2	13	3.92749	0.00297326	GTF3A, ZBTB32, CTCFL, ZNF684, ZHX3, ZFP3, ZNF10, ZSCAN4, PMS2L3, ZBTB3, ZNF445, ZNF551, ZNF562	331	201	13986	2.73283	0.945318	0.516428	4.5818
node_14_node_13	Annotation Cluster 6	1.90626	INTERPRO	IPR013087:Zinc finger, C2H2-type/integrase, DNA-binding	12	3.62538	0.00346214	ZBTB32, GTF3A, ZNF552, CTCFL, ZNF684, ZFP3, ZSCAN4, ZNF551, ZNF445, ZNF10, ZNF562, PMS2L3	297	250	17614	2.84671	0.878174	0.295918	5.00094
node_14_node_13	Annotation Cluster 6	1.90626	SMART	SM00355:ZnF_C2H2	16	4.83384	0.00383899	GTF3A, ZBTB32, ZNF552, ZC3H7A, ZHX3, CTCFL, ZNF684, ZFP3, ZSCAN4, ZNF10, PMS2L3, PRIC285, ZBTB3, ZNF445, ZNF551, ZNF562	184	352	9335	2.30608	0.411866	0.233101	4.42595
node_14_node_13	Annotation Cluster 6	1.90626	UP_SEQ_FEATURE	zinc finger region:C2H2-type 8	10	3.02115	0.00387262	GTF3A, ZNF552, CTCFL, ZNF684, ZFP3, ZNF551, ZNF445, ZNF10, ZNF562, PMS2L3	331	131	13986	3.22548	0.977337	0.531118	5.92852
node_14_node_13	Annotation Cluster 6	1.90626	UP_SEQ_FEATURE	zinc finger region:C2H2-type 1	12	3.62538	0.00398432	ZBTB32, GTF3A, ZNF552, CTCFL, ZHX3, ZNF684, ZFP3, ZSCAN4, ZNF551, ZNF445, ZBTB3, PMS2L3	331	182	13986	2.78596	0.979686	0.477646	6.09452
node_14_node_13	Annotation Cluster 6	1.90626	UP_SEQ_FEATURE	zinc finger region:C2H2-type 7	10	3.02115	0.00683971	GTF3A, ZNF552, CTCFL, ZNF684, ZFP3, ZNF551, ZNF445, ZNF10, ZNF562, PMS2L3	331	143	13986	2.95481	0.998767	0.615929	10.2463
node_14_node_13	Annotation Cluster 6	1.90626	UP_SEQ_FEATURE	zinc finger region:C2H2-type 6	10	3.02115	0.00814165	GTF3A, ZNF552, CTCFL, ZNF684, ZFP3, ZNF551, ZNF445, ZNF10, ZNF562, PMS2L3	331	147	13986	2.87441	0.999657	0.587917	12.0817
node_14_node_13	Annotation Cluster 6	1.90626	INTERPRO	IPR001909:Krueppel-associated box	7	2.1148	0.0120945	ZNF552, ZNF684, ZNF551, ZNF445, ZNF10, ZNF562, PMS2L3	297	113	17614	3.67385	0.99938	0.522224	16.4731
node_14_node_13	Annotation Cluster 6	1.90626	UP_SEQ_FEATURE	zinc finger region:C2H2-type 5	10	3.02115	0.0142178	GTF3A, ZNF552, CTCFL, ZNF684, ZFP3, ZNF551, ZNF445, ZNF10, ZNF562, PMS2L3	331	161	13986	2.62446	0.999999	0.752815	20.1922
node_14_node_13	Annotation Cluster 6	1.90626	UP_SEQ_FEATURE	domain:KRAB	7	2.1148	0.0216021	ZNF552, ZNF684, ZNF551, ZNF445, ZNF10, ZNF562, PMS2L3	331	92	13986	3.21496	1	0.830724	29.1056
node_14_node_13	Annotation Cluster 6	1.90626	SMART	SM00349:KRAB	7	2.1148	0.0235205	ZNF552, ZNF684, ZNF551, ZNF445, ZNF10, ZNF562, PMS2L3	184	113	9335	3.1428	0.962545	0.560076	24.4311
node_14_node_13	Annotation Cluster 6	1.90626	SP_PIR_KEYWORDS	zinc-finger	27	8.1571	0.0546226	ZBTB32, GTF3A, ING4, ZNF552, CTCFL, ZNF10, RBX1, PMS2L3, GATAD2A, ZNF445, ZNF562, ZDHHC4, ZC3H7A, ANKMY2, ZHX3, SMYD4, TRIM26, ZNF684, VPS41, ZFP3, ZSCAN4, ZBED4, TCF19, PRIC285, ZNF551, ZBTB3, CHFR	331	930	16470	1.4446	1	0.662427	53.5868
node_14_node_13	Annotation Cluster 6	1.90626	UP_SEQ_FEATURE	zinc finger region:C2H2-type 9	7	2.1148	0.0548417	GTF3A, ZNF552, CTCFL, ZFP3, ZNF551, ZNF445, ZNF10	331	115	13986	2.57197	1	0.944829	58.8682
node_14_node_13	Annotation Cluster 6	1.90626	UP_SEQ_FEATURE	zinc finger region:C2H2-type 3	10	3.02115	0.0559695	ZBTB32, GTF3A, CTCFL, ZNF684, ZFP3, ZSCAN4, ZNF551, ZNF445, ZNF10, PMS2L3	331	206	13986	2.05115	1	0.939838	59.6345
node_14_node_13	Annotation Cluster 6	1.90626	UP_SEQ_FEATURE	zinc finger region:C2H2-type 4	9	2.71903	0.0573161	CTCFL, ZNF684, ZFP3, ZSCAN4, ZNF551, ZNF445, ZNF10, ZNF562, PMS2L3	331	176	13986	2.1607	1	0.935637	60.532
node_14_node_13	Annotation Cluster 6	1.90626	UP_SEQ_FEATURE	zinc finger region:C2H2-type 10	5	1.51057	0.21571	CTCFL, ZFP3, ZNF551, ZNF445, ZNF10	331	101	13986	2.09177	1	0.999065	97.8227
node_14_node_13	Annotation Cluster 6	1.90626	SP_PIR_KEYWORDS	zinc finger	3	0.906344	0.458617	ZNF551, ZNF10, PMS2L3	331	77	16470	1.93864	1	0.95267	99.9772
node_14_node_13	Annotation Cluster 7	1.88847	SP_PIR_KEYWORDS	Immunoglobulin domain	23	6.94864	9.29506e-06	DCC, TYRO3, LAIR1, BTNL9, MYBPC2, PTPRF, SIGLEC12, PSG1, CD84, BTN3A1, LILRA2, SEMA4F, SEMA3G, CD33, CD274, LILRA5, CEACAM7, IGLL1, FAIM3, CD79B, AMICA1, CEACAM1, CSF1R	331	381	16470	3.00378	0.00322947	0.000808347	0.0127011
node_14_node_13	Annotation Cluster 7	1.88847	INTERPRO	IPR003599:Immunoglobulin subtype	19	5.74018	1.45085e-05	DCC, TYRO3, LAIR1, BTNL9, MYBPC2, SIGLEC12, PSG1, CD84, BTN3A1, LILRA2, SEMA3G, CD33, CD274, CEACAM7, FAIM3, CD79B, AMICA1, CEACAM1, CSF1R	297	333	17614	3.38385	0.00876806	0.00876806	0.0214598
node_14_node_13	Annotation Cluster 7	1.88847	INTERPRO	IPR013783:Immunoglobulin-like fold	23	6.94864	2.57467e-05	DCC, TYRO3, LAIR1, BTNL9, MYBPC2, PTPRF, F13A1, SIGLEC12, PSG1, BTN3A1, LILRA2, CD33, CD274, NFAT5, CEACAM7, IGLL1, FAIM3, CD79B, HLA-DPB1, AMICA1, CEACAM1, CSF1R, HLA-DRA	297	485	17614	2.81247	0.015507	0.00778377	0.0380795
node_14_node_13	Annotation Cluster 7	1.88847	INTERPRO	IPR007110:Immunoglobulin-like	21	6.34441	5.33634e-05	DCC, TYRO3, BTNL9, MYBPC2, PTPRF, SIGLEC12, PSG1, CD84, BTN3A1, LILRA2, SEMA3G, CD33, CD274, CEACAM7, IGLL1, CD79B, HLA-DPB1, AMICA1, CEACAM1, CSF1R, HLA-DRA	297	437	17614	2.84996	0.0318735	0.0107394	0.0789098
node_14_node_13	Annotation Cluster 7	1.88847	SMART	SM00409:IG	19	5.74018	9.0725e-05	DCC, TYRO3, LAIR1, BTNL9, MYBPC2, SIGLEC12, PSG1, CD84, BTN3A1, LILRA2, SEMA3G, CD33, CD274, CEACAM7, FAIM3, CD79B, AMICA1, CEACAM1, CSF1R	184	333	9335	2.89472	0.0124426	0.0124426	0.106724
node_14_node_13	Annotation Cluster 7	1.88847	INTERPRO	IPR013106:Immunoglobulin V-set	10	3.02115	0.00641232	BTN3A1, BTNL9, CD33, CEACAM7, CD79B, SIGLEC12, PSG1, AMICA1, CEACAM1, CSF1R	297	198	17614	2.99527	0.979855	0.42755	9.07733
node_14_node_13	Annotation Cluster 7	1.88847	INTERPRO	IPR013151:Immunoglobulin	10	3.02115	0.00727304	TYRO3, LILRA2, CD33, CD274, LILRA5, FAIM3, SIGLEC12, PSG1, CEACAM1, CSF1R	297	202	17614	2.93596	0.988096	0.425272	10.2355
node_14_node_13	Annotation Cluster 7	1.88847	UP_SEQ_FEATURE	domain:Ig-like C2-type 2	10	3.02115	0.00746902	DCC, TYRO3, MYBPC2, PTPRF, LILRA2, LILRA5, SIGLEC12, PSG1, CEACAM1, CSF1R	331	145	13986	2.91405	0.999336	0.599339	11.1379
node_14_node_13	Annotation Cluster 7	1.88847	UP_SEQ_FEATURE	domain:Ig-like C2-type 1	10	3.02115	0.00746902	DCC, TYRO3, MYBPC2, PTPRF, LILRA2, LILRA5, SIGLEC12, PSG1, CEACAM1, CSF1R	331	145	13986	2.91405	0.999336	0.599339	11.1379
node_14_node_13	Annotation Cluster 7	1.88847	INTERPRO	IPR003598:Immunoglobulin subtype 2	9	2.71903	0.00899245	DCC, TYRO3, MYBPC2, PTPRF, LILRA5, SIGLEC12, PSG1, CEACAM1, CSF1R	297	173	17614	3.0853	0.995844	0.456233	12.5081
node_14_node_13	Annotation Cluster 7	1.88847	SMART	SM00408:IGc2	9	2.71903	0.0204653	DCC, TYRO3, MYBPC2, PTPRF, LILRA5, SIGLEC12, PSG1, CEACAM1, CSF1R	184	173	9335	2.63933	0.942358	0.613711	21.601
node_14_node_13	Annotation Cluster 7	1.88847	UP_SEQ_FEATURE	domain:Ig-like C2-type 3	7	2.1148	0.024849	DCC, MYBPC2, PTPRF, LILRA2, PSG1, CEACAM1, CSF1R	331	95	13986	3.11344	1	0.848801	32.722
node_14_node_13	Annotation Cluster 7	1.88847	UP_SEQ_FEATURE	domain:Ig-like V-type	7	2.1148	0.0733623	BTNL9, CD33, CD274, CEACAM7, CD79B, PSG1, CEACAM1	331	124	13986	2.38529	1	0.965959	69.8834
node_14_node_13	Annotation Cluster 7	1.88847	UP_SEQ_FEATURE	domain:Ig-like C2-type 4	4	1.20846	0.0989028	DCC, MYBPC2, LILRA2, CSF1R	331	47	13986	3.59607	1	0.982849	80.6082
node_14_node_13	Annotation Cluster 7	1.88847	INTERPRO	IPR003962:Fibronectin, type III subdomain	3	0.906344	0.174696	DCC, MYBPC2, PTPRF	297	45	17614	3.95376	1	0.996112	94.1589
node_14_node_13	Annotation Cluster 7	1.88847	UP_SEQ_FEATURE	domain:Fibronectin type-III 3	3	0.906344	0.390676	DCC, MYBPC2, PTPRF	331	57	13986	2.22388	1	0.999891	99.9592
node_14_node_13	Annotation Cluster 7	1.88847	UP_SEQ_FEATURE	domain:Fibronectin type-III 2	4	1.20846	0.476755	DCC, TYRO3, MYBPC2, PTPRF	331	109	13986	1.5506	1	0.999973	99.9963
node_14_node_13	Annotation Cluster 7	1.88847	UP_SEQ_FEATURE	domain:Fibronectin type-III 1	4	1.20846	0.476755	DCC, TYRO3, MYBPC2, PTPRF	331	109	13986	1.5506	1	0.999973	99.9963
node_14_node_13	Annotation Cluster 7	1.88847	INTERPRO	IPR013098:Immunoglobulin I-set	3	0.906344	0.481542	DCC, MYBPC2, PTPRF	297	96	17614	1.85332	1	0.999925	99.994
node_14_node_13	Annotation Cluster 7	1.88847	INTERPRO	IPR008957:Fibronectin, type III-like fold	5	1.51057	0.501502	DCC, TYRO3, MYBPC2, PTPRF, F13A1	297	219	17614	1.35403	1	0.999916	99.9966
node_14_node_13	Annotation Cluster 7	1.88847	INTERPRO	IPR003961:Fibronectin, type III	4	1.20846	0.675965	DCC, TYRO3, MYBPC2, PTPRF	297	206	17614	1.15158	1	0.999987	100
node_14_node_13	Annotation Cluster 7	1.88847	SMART	SM00060:FN3	4	1.20846	0.773603	DCC, TYRO3, MYBPC2, PTPRF	184	206	9335	0.98512	1	0.999805	100
node_14_node_13	Annotation Cluster 8	1.79677	SP_PIR_KEYWORDS	glycoprotein	104	31.4199	0.000166668	GNPTG, C6ORF27, TSPAN3, F13A1, PGLYRP1, NOV, LILRA2, PLOD3, SLC2A2, CLEC4G, LILRA5, VNN1, TYRO3, SLC12A9, C20ORF114, PTPRF, C10ORF99, FGF23, MRGPRF, C1ORF101, SLC34A3, AADAC, GABRR2, PDDC1, BTN3A1, CD320, SERPINF2, LRP12, CD33, F2, MFAP2, CHGB, ADAMTS4, ITGA2B, HLA-DRA, PLA2G2F, OLFM4, MFNG, SERPINA12, RBP3, HCRTR1, ECE1, ITGB7, ADAM30, SCARB1, HLA-DPB1, SFTPB, ANGPTL5, B4GALT4, CSF1R, SLC6A12, N…	331	3722	16470	1.39034	0.056355	0.011534	0.227514
node_14_node_13	Annotation Cluster 8	1.79677	SP_PIR_KEYWORDS	signal	90	27.1903	0.000371501	GNPTG, C6ORF27, PGLYRP1, SPINK4, AMN, FLT3LG, NOV, TMEM109, LILRA2, SEMA3G, PLOD3, LILRA5, CEACAM7, CLUL1, DPEP3, VNN1, IGLL1, ITIH3, KLK14, CEACAM1, LAIR1, TYRO3, CTSZ, BTNL9, C20ORF114, EGFL7, PTPRF, APOA1BP, CPXM2, C10ORF99, FGF23, C1ORF101, SIGLEC12, PSG1, LRRC25, GABRR2, CD84, TNS4, DDR1, MUC3B, PDDC1, BTN3A1, CD320, SERPINF2, SEMA4F, LRP12, CD33, F2, DEFA3, PLA2G2A, FAIM3, MFAP2, CHGB, C7OR…	331	3176	16470	1.41003	0.121295	0.0213205	0.506469
node_14_node_13	Annotation Cluster 8	1.79677	SP_PIR_KEYWORDS	disulfide bond	76	22.9607	0.00246836	GNPTG, PGLYRP1, SPINK4, FLT3LG, NOV, LILRA2, SEMA3G, OXER1, CLEC4G, LILRA5, CLUL1, CEACAM7, DPEP3, IGLL1, KLK14, CEACAM1, TYRO3, LAIR1, CTSZ, BTNL9, EGFL7, PTPRF, FGF23, CPXM2, SIGLEC12, PSG1, SLC34A3, GABRR2, AADAC, CD84, DDR1, MUC3B, BTN3A1, CD320, SERPINF2, SEMA4F, LRP12, CD33, F2, DEFA3, PLA2G2A, FAIM3, MFAP2, CHGB, ADAMTS4, PLA2G2F, HLA-DRA, ITGA2B, DCC, OLFM4, PRSSL1, ECE1, REN, ITGB7, PRSS…	331	2744	16470	1.37815	0.576859	0.115616	3.32082
node_14_node_13	Annotation Cluster 8	1.79677	SP_PIR_KEYWORDS	Secreted	52	15.71	0.0126472	C6ORF27, GNPTG, F13A1, PGLYRP1, SPINK4, FLT3LG, NOV, SEMA3G, LILRA5, CLUL1, IGLL1, ITIH3, KLK14, CEACAM1, EGFL7, C20ORF114, APOA1BP, FGF23, C10ORF99, CPXM2, PSG1, MUC3B, DDR1, PDDC1, SERPINF2, F2, DEFA3, MFAP2, CHGB, C7ORF34, ADAMTS4, PLA2G2F, OLFM4, PRSSL1, SERPINA12, RBP3, OTOS, C1QTNF4, REN, PRSS3, TEPP, SERPINC1, TFF3, ANGPTL5, SFTPB, LCN12, FBN1, DNASE1, TSLP, SOST, C1RL, TGFBR3	331	1862	16470	1.3896	0.988077	0.357848	15.9643
node_14_node_13	Annotation Cluster 8	1.79677	UP_SEQ_FEATURE	signal peptide	90	27.1903	0.0370196	GNPTG, C6ORF27, PGLYRP1, SPINK4, AMN, FLT3LG, NOV, TMEM109, LILRA2, SEMA3G, PLOD3, LILRA5, CEACAM7, CLUL1, DPEP3, VNN1, IGLL1, ITIH3, KLK14, CEACAM1, LAIR1, TYRO3, CTSZ, BTNL9, C20ORF114, EGFL7, PTPRF, APOA1BP, CPXM2, C10ORF99, FGF23, C1ORF101, SIGLEC12, PSG1, LRRC25, GABRR2, CD84, TNS4, DDR1, MUC3B, PDDC1, BTN3A1, CD320, SERPINF2, SEMA4F, LRP12, CD33, F2, DEFA3, PLA2G2A, FAIM3, MFAP2, CHGB, C7OR…	331	3174	13986	1.19812	1	0.91409	44.7971
node_14_node_13	Annotation Cluster 8	1.79677	UP_SEQ_FEATURE	disulfide bond	75	22.6586	0.0489188	PGLYRP1, SPINK4, FLT3LG, NOV, LILRA2, SEMA3G, OXER1, CLEC4G, LILRA5, CLUL1, CEACAM7, DPEP3, IGLL1, KLK14, CEACAM1, TYRO3, LAIR1, CTSZ, BTNL9, EGFL7, PTPRF, FGF23, CPXM2, SIGLEC12, PSG1, SLC34A3, GABRR2, AADAC, CD84, DDR1, MUC3B, BTN3A1, CD320, SERPINF2, SEMA4F, LRP12, CD33, F2, DEFA3, PLA2G2A, FAIM3, MFAP2, CHGB, ADAMTS4, PLA2G2F, HLA-DRA, ITGA2B, DCC, OLFM4, PRSSL1, ECE1, REN, ITGB7, PRSS3, SERP…	331	2617	13986	1.21094	1	0.943839	54.6152
node_14_node_13	Annotation Cluster 8	1.79677	GOTERM_CC_FAT	GO:0005576~extracellular region	56	16.9184	0.0561206	C6ORF27, GNPTG, F13A1, PGLYRP1, SPINK4, FLT3LG, NOV, SEMA3G, LILRA5, CLUL1, IGLL1, ITIH3, KLK14, CEACAM1, EGFL7, C20ORF114, APOA1BP, FGF23, C10ORF99, CPXM2, PSG1, MUC3B, DDR1, PDDC1, SERPINF2, F2, DEFA3, PLA2G2A, MFAP2, TNFAIP2, CHGB, C7ORF34, ADAMTS4, PLA2G2F, OLFM4, MFNG, PRSSL1, SERPINA12, RBP3, OTOS, C1QTNF4, REN, PRSS3, SERPINC1, TEPP, TFF3, SFTPB, ANGPTL5, LCN12, RNASE2, FBN1, TSLP, DNASE1,…	243	2423	13075	1.24357	1	0.773708	53.4637
node_14_node_13	Annotation Cluster 8	1.79677	UP_SEQ_FEATURE	glycosylation site:N-linked (GlcNAc...)	96	29.003	0.0740566	GNPTG, C6ORF27, LRRC8E, TSPAN3, F13A1, LRRC8D, PGLYRP1, ALG5, ANPEP, AMN, FLT3LG, NOV, LILRA2, OXER1, SEMA3G, PLOD3, CLEC4G, SLC2A2, LILRA5, CEACAM7, CLUL1, DPEP3, VNN1, ITIH3, CEACAM1, LAIR1, TYRO3, CTSZ, BTNL9, SLC12A9, C20ORF114, PTPRF, CPXM2, C10ORF99, C1ORF101, MRGPRF, SIGLEC12, PSG1, SLC34A3, LRRC25, GABRR2, CD84, AADAC, DDR1, PDDC1, BTN3A1, CD320, SERPINF2, SEMA4F, LRP12, CD33, F2, ADAMTS4…	331	3524	13986	1.15107	1	0.961804	70.2369
node_14_node_13	Annotation Cluster 8	1.79677	GOTERM_CC_FAT	GO:0005615~extracellular space	22	6.64653	0.164114	MFNG, OLFM4, EGFL7, FBN1, FGF23, FLT3LG, TSLP, SOST, SERPINF2, REN, F2, PRSS3, PLA2G2A, C1RL, DEFA3, SERPINC1, TGFBR3, TNFAIP2, KLK14, ANGPTL5, SFTPB, ADAMTS4	243	902	13075	1.31236	1	0.857898	90.6909
node_14_node_13	Annotation Cluster 8	1.79677	GOTERM_CC_FAT	GO:0044421~extracellular region part	26	7.85498	0.451124	MFNG, OLFM4, RBP3, FLT3LG, NOV, REN, PRSS3, SERPINC1, TFF3, KLK14, ANGPTL5, SFTPB, EGFL7, FBN1, FGF23, TSLP, SOST, SERPINF2, F2, PLA2G2A, DEFA3, C1RL, TGFBR3, MFAP2, TNFAIP2, ADAMTS4	243	1300	13075	1.07613	1	0.977008	99.9646
node_14_node_13	Annotation Cluster 9	1.59282	GOTERM_BP_FAT	GO:0006350~transcription	41	12.3867	0.000274996	ZBTB32, COPS2, GTF3A, ZNF552, RBM15B, CTCFL, APOBEC3G, TRRAP, ZNF10, PMS2L3, POU5F1, NFAT5, GATAD2A, ZNF445, ALX4, ZNF562, HELLS, GMEB2, C17ORF81, ZNF684, ZHX3, ZFP3, ZSCAN4, IFI16, MAFK, POLR3C, USF1, MCM5, TP73, NOTCH3, ATF3, TCEB3C, MED18, TCF19, PRIC285, TGFB1I1, ZBTB3, ZNF551, MESP1, NCOR1, NHLH1	250	1397	15362	1.80341	0.372607	0.372607	0.462659
node_14_node_13	Annotation Cluster 9	1.59282	GOTERM_MF_FAT	GO:0003677~DNA binding	46	13.8973	0.00476036	ZBTB32, GTF3A, LENEP, ZNF552, ANKRD30A, CTCFL, ZNF10, PMS2L3, MEN1, PROP1, POU5F1, NFAT5, MUS81, GATAD2A, ZNF445, RAD51L3, ALX4, ZNF562, TLX2, HELLS, HIST1H2BD, GMEB2, ZNF684, TRIM26, ZHX3, ZFP3, ZSCAN4, IFI16, MAFK, POLR3C, USF1, NCL, MCM5, TP73, MPG, ATF3, TCEB3C, ZBED4, TCF19, PRIC285, ZBTB3, ZNF551, MESP1, OGG1, NCOR1, NHLH1	230	2016	15075	1.49554	0.902568	0.539849	6.6188
node_14_node_13	Annotation Cluster 9	1.59282	GOTERM_BP_FAT	GO:0045449~regulation of transcription	52	15.71	0.00874239	COPS2, ZBTB32, GTF3A, RBM15B, ZNF10, PMS2L3, MEN1, PROP1, POU5F1, ZNF445, ALX4, GMEB2, TLE6, ZNF684, ZHX3, IFI16, MCM5, MED18, KCNH6, PRIC285, TGFB1I1, ZNF551, LRCH4, ING4, ZNF552, ANKRD30A, CTCFL, TRRAP, NFAT5, GATAD2A, ZNF562, TLX2, HELLS, MAP2K3, C17ORF81, SIRT5, ZFP3, ZSCAN4, POLR3C, MAFK, USF1, TP73, NOTCH3, ATF3, TCEB3C, TGFBR3, TCF19, ZBTB3, ID3, MESP1, NCOR1, NHLH1	250	2271	15362	1.407	1	0.949039	13.7614
node_14_node_13	Annotation Cluster 9	1.59282	GOTERM_MF_FAT	GO:0030528~transcription regulator activity	34	10.2719	0.0177726	DCC, ZBTB32, COPS2, GTF3A, ING4, ANKRD30A, CTCFL, TRRAP, MEN1, PROP1, POU5F1, NFAT5, GATAD2A, ZNF445, ALX4, TLX2, GMEB2, ZHX3, ZSCAN4, IFI16, MAFK, USF1, TP73, ATF3, TCEB3C, MED18, TCF19, PRIC285, ID3, LRCH4, TGFB1I1, MESP1, NCOR1, NHLH1	230	1492	15075	1.49362	0.999842	0.713536	22.6904
node_14_node_13	Annotation Cluster 9	1.59282	SP_PIR_KEYWORDS	Transcription	39	11.7825	0.017811	ZBTB32, GTF3A, ZNF552, RBM15B, CTCFL, TRRAP, ZNF10, PMS2L3, POU5F1, NFAT5, GATAD2A, ZNF445, ALX4, ZNF562, HELLS, GMEB2, C17ORF81, ZNF684, ZHX3, ZFP3, ZSCAN4, IFI16, MAFK, POLR3C, USF1, MCM5, TP73, NOTCH3, ATF3, TCEB3C, MED18, TCF19, PRIC285, ZBTB3, ZNF551, TRIP6, MESP1, NCOR1, NHLH1	331	1336	16470	1.45253	0.998077	0.433655	21.7752
node_14_node_13	Annotation Cluster 9	1.59282	SP_PIR_KEYWORDS	transcription regulation	38	11.4804	0.0181491	ZBTB32, GTF3A, ZNF552, RBM15B, CTCFL, TRRAP, ZNF10, PMS2L3, POU5F1, NFAT5, GATAD2A, ZNF445, ALX4, ZNF562, HELLS, GMEB2, C17ORF81, ZNF684, ZHX3, ZFP3, ZSCAN4, IFI16, MAFK, USF1, MCM5, TP73, NOTCH3, ATF3, TCEB3C, MED18, TCF19, PRIC285, ZBTB3, ZNF551, TRIP6, MESP1, NCOR1, NHLH1	331	1296	16470	1.45896	0.998295	0.412077	22.1424
node_14_node_13	Annotation Cluster 9	1.59282	GOTERM_BP_FAT	GO:0051252~regulation of RNA metabolic process	35	10.574	0.0638118	ZBTB32, ING4, ZNF552, RBM15B, ANKRD30A, ZNF10, PMS2L3, MEN1, PROP1, POU5F1, NFAT5, GATAD2A, ZNF445, ALX4, ZNF562, TLX2, HELLS, MAP2K3, ZNF684, SIRT5, ZHX3, ZSCAN4, IFI16, MAFK, POLR3C, USF1, TP73, ATF3, MED18, KCNH6, TCF19, ID3, TGFB1I1, ZNF551, NCOR1	250	1607	15362	1.33832	1	0.969581	67.103
node_14_node_13	Annotation Cluster 9	1.59282	GOTERM_BP_FAT	GO:0006355~regulation of transcription, DNA-dependent	34	10.2719	0.0726936	ZBTB32, ING4, ZNF552, ANKRD30A, ZNF10, PMS2L3, MEN1, PROP1, POU5F1, NFAT5, GATAD2A, ZNF445, ALX4, ZNF562, TLX2, HELLS, MAP2K3, ZNF684, SIRT5, ZHX3, ZSCAN4, IFI16, MAFK, POLR3C, USF1, TP73, ATF3, MED18, KCNH6, TCF19, ID3, TGFB1I1, ZNF551, NCOR1	250	1571	15362	1.32987	1	0.962375	71.9874
node_14_node_13	Annotation Cluster 9	1.59282	SP_PIR_KEYWORDS	nucleus	73	22.0544	0.1492	GTF3A, COPS2, ZBTB32, RBM15B, COPS3, APOBEC3G, ZNF10, SART1, MAGEC2, PMS2L3, MEN1, TMEM109, PROP1, PPAPDC3, POU5F1, ACIN1, ZNF445, ALX4, CCNA1, ZC3H7A, GMEB2, TPX2, PRPF39, ZHX3, ZNF684, IFI16, NCL, MCM5, BCL2L10, MED18, PRIC285, ZNF551, TGFB1I1, CHFR, CPSF1, ING4, ZNF552, LANCL1, CTCFL, CHEK1, TRRAP, RBX1, MUS81, GATAD2A, NFAT5, RAD51L3, TLX2, ZNF562, HELLS, HIST1H2BD, ZFP3, ZSCAN4, POLR3C, MAFK…	331	3199	16470	1.13547	1	0.81803	89.0078
node_14_node_13	Annotation Cluster 9	1.59282	SP_PIR_KEYWORDS	dna-binding	33	9.96979	0.165519	ZBTB32, GTF3A, ZNF552, CTCFL, ZNF10, PMS2L3, PROP1, POU5F1, NFAT5, ZNF445, RAD51L3, ALX4, ZNF562, TLX2, HIST1H2BD, GMEB2, ZNF684, ZHX3, ZFP3, ZSCAN4, IFI16, MAFK, USF1, NCL, MCM5, TP73, ATF3, PRIC285, ZNF551, ZBTB3, MESP1, NCOR1, NHLH1	331	1333	16470	1.23183	1	0.834555	91.5639
node_14_node_13	Annotation Cluster 9	1.59282	GOTERM_MF_FAT	GO:0003700~transcription factor activity	16	4.83384	0.400027	ANKRD30A, ZHX3, ZSCAN4, MAFK, USF1, TP73, ATF3, PROP1, POU5F1, NFAT5, GATAD2A, TCF19, ZNF445, ALX4, TLX2, NCOR1	230	904	15075	1.16006	1	0.988343	99.9345
node_14_node_13	Annotation Cluster 10	1.39905	KEGG_PATHWAY	hsa04110:Cell cycle	6	1.81269	3.60971e-05	CCND1, CDKN2C, CHEK1, CCNA1, MCM5, RBX1	96	43	10730	15.5959	0.00460986	0.000923676	0.0419128
node_14_node_13	Annotation Cluster 10	1.39905	GOTERM_MF_FAT	GO:0019899~enzyme binding	16	4.83384	0.00375515	GNAT1, TYRO3, CHEK1, BAD, USF1, CCND1, ANK1, SERPINF2, CDKN2C, RAC1, SERPINC1, ACIN1, TRIP6, NCOR1, PIK3R1, ADAMTS4	230	450	15075	2.33043	0.84054	0.84054	5.25607
node_14_node_13	Annotation Cluster 10	1.39905	GOTERM_MF_FAT	GO:0019900~kinase binding	8	2.41692	0.00984016	GNAT1, TYRO3, CCND1, CDKN2C, CHEK1, BAD, TRIP6, USF1	230	156	15075	3.3612	0.99198	0.552598	13.2307
node_14_node_13	Annotation Cluster 10	1.39905	GOTERM_MF_FAT	GO:0019901~protein kinase binding	6	1.81269	0.0362123	GNAT1, CCND1, CDKN2C, CHEK1, BAD, USF1	230	120	15075	3.27717	1	0.776861	41.1003
node_14_node_13	Annotation Cluster 10	1.39905	GOTERM_BP_FAT	GO:0000079~regulation of cyclin-dependent protein kinase activity	4	1.20846	0.0677701	MEN1, CCND1, CDKN2C, CHEK1	250	58	15362	4.23779	1	0.969756	69.3712
node_14_node_13	Annotation Cluster 10	1.39905	BIOCARTA	h_cellcyclePathway:Cyclins and Cell Cycle Regulation	3	0.906344	0.109054	CCND1, CDKN2C, CCNA1	41	13	906	5.09944	1	0.949164	73.8905
node_14_node_13	Annotation Cluster 10	1.39905	SP_PIR_KEYWORDS	cyclin	3	0.906344	0.316938	CCND1, CDKN2C, CCNA1	331	57	16470	2.61886	1	0.914259	99.4531
node_14_node_13	Annotation Cluster 10	1.39905	GOTERM_BP_FAT	GO:0051329~interphase of mitotic cell cycle	3	0.906344	0.430005	CCND1, CDKN2C, CHEK1	250	90	15362	2.04827	1	0.995545	99.9923
node_14_node_13	Annotation Cluster 10	1.39905	GOTERM_BP_FAT	GO:0051325~interphase	3	0.906344	0.441059	CCND1, CDKN2C, CHEK1	250	92	15362	2.00374	1	0.995155	99.9945
node_14_node_13	Annotation Cluster 10	1.39905	GOTERM_BP_FAT	GO:0000278~mitotic cell cycle	7	2.1148	0.476349	CCND1, CDKN2C, TPX2, CHEK1, CHFR, CCNA1, HELLS	250	340	15362	1.26511	1	0.996387	99.9982
node_14_node_13	Annotation Cluster 11	1.38062	GOTERM_CC_FAT	GO:0031981~nuclear lumen	34	10.2719	0.00542918	ZBTB32, COPS2, ING4, RBM15B, CHEK1, APOBEC3G, TRRAP, MEN1, TMEM109, PROP1, MUS81, GATAD2A, ACIN1, ALX4, ADARB1, TPX2, PRPF39, IFI16, POLR3C, USF1, NCL, MCM5, MPG, CCND1, CCT5, ATF3, LRP12, MED18, LRCH4, TGFB1I1, CHFR, OGG1, NCOR1, CPSF1	243	1125	13075	1.62615	0.785757	0.319659	6.95626
node_14_node_13	Annotation Cluster 11	1.38062	GOTERM_CC_FAT	GO:0005654~nucleoplasm	23	6.94864	0.0291442	ING4, ZBTB32, ADARB1, RBM15B, CHEK1, TRRAP, IFI16, POLR3C, USF1, NCL, MCM5, MEN1, MPG, CCND1, PROP1, MED18, GATAD2A, LRCH4, CHFR, OGG1, ALX4, NCOR1, CPSF1	243	772	13075	1.60305	0.999768	0.648764	32.411
node_14_node_13	Annotation Cluster 11	1.38062	GOTERM_CC_FAT	GO:0005730~nucleolus	15	4.53172	0.0302685	COPS2, ADARB1, RBM15B, TPX2, PRPF39, APOBEC3G, IFI16, NCL, CCT5, TMEM109, ATF3, LRP12, GATAD2A, MUS81, ACIN1	243	432	13075	1.86828	0.999833	0.619579	33.4403
node_14_node_13	Annotation Cluster 11	1.38062	GOTERM_CC_FAT	GO:0043233~organelle lumen	40	12.0846	0.0393451	ING4, ZBTB32, COPS2, RBM15B, F13A1, CHEK1, APOBEC3G, ANPEP, TRRAP, MEN1, TMEM109, PROP1, MUS81, GATAD2A, ACIN1, ALX4, ADARB1, NDUFA9, TPX2, PRPF39, SIRT5, IFI16, POLR3C, USF1, NCL, MCM5, MPG, CCND1, CCT5, ATF3, C1QBP, SERPINF2, LRP12, MED18, LRCH4, TGFB1I1, CHFR, OGG1, NCOR1, CPSF1	243	1589	13075	1.35448	0.999988	0.678887	41.2347
node_14_node_13	Annotation Cluster 11	1.38062	GOTERM_CC_FAT	GO:0031974~membrane-enclosed lumen	40	12.0846	0.0588655	ING4, ZBTB32, COPS2, RBM15B, F13A1, CHEK1, APOBEC3G, ANPEP, TRRAP, MEN1, TMEM109, PROP1, MUS81, GATAD2A, ACIN1, ALX4, ADARB1, NDUFA9, TPX2, PRPF39, SIRT5, IFI16, POLR3C, USF1, NCL, MCM5, MPG, CCND1, CCT5, ATF3, C1QBP, SERPINF2, LRP12, MED18, LRCH4, TGFB1I1, CHFR, OGG1, NCOR1, CPSF1	243	1640	13075	1.31236	1	0.760878	55.2245
node_14_node_13	Annotation Cluster 11	1.38062	GOTERM_CC_FAT	GO:0070013~intracellular organelle lumen	37	11.1782	0.0838152	ING4, ZBTB32, COPS2, RBM15B, CHEK1, APOBEC3G, TRRAP, MEN1, TMEM109, PROP1, MUS81, GATAD2A, ACIN1, ALX4, ADARB1, NDUFA9, TPX2, SIRT5, PRPF39, IFI16, POLR3C, USF1, NCL, MCM5, MPG, CCND1, CCT5, ATF3, C1QBP, LRP12, MED18, LRCH4, TGFB1I1, CHFR, OGG1, NCOR1, CPSF1	243	1542	13075	1.29108	1	0.728514	68.631
node_14_node_13	Annotation Cluster 11	1.38062	GOTERM_CC_FAT	GO:0044451~nucleoplasm part	13	3.92749	0.232967	ING4, TRRAP, POLR3C, USF1, MEN1, PROP1, MED18, GATAD2A, LRCH4, ALX4, CHFR, NCOR1, CPSF1	243	509	13075	1.37423	1	0.90421	97.0183
node_14_node_13	Annotation Cluster 12	1.37861	GOTERM_MF_FAT	GO:0017046~peptide hormone binding	4	1.20846	0.00695046	HCRTR1, ECE1, MAS1, PIK3R1	230	26	15075	10.0836	0.966749	0.493754	9.52493
node_14_node_13	Annotation Cluster 12	1.37861	GOTERM_MF_FAT	GO:0042562~hormone binding	4	1.20846	0.062992	HCRTR1, ECE1, MAS1, PIK3R1	230	60	15075	4.36957	1	0.896473	60.6919
node_14_node_13	Annotation Cluster 12	1.37861	GOTERM_MF_FAT	GO:0042277~peptide binding	8	2.41692	0.167055	HCRTR1, PREP, ECE1, MAS1, ANPEP, PIK3R1, HLA-DRA, OPRD1	230	298	15075	1.75956	1	0.932998	92.7431
node_14_node_13	Annotation Cluster 13	1.3718	GOTERM_CC_FAT	GO:0031226~intrinsic to plasma membrane	33	9.96979	0.000216687	PALM, FFAR2, LANCL1, ANPEP, FLT3LG, HCRTR1, ITGB7, SLC2A2, MAS1, SCARB1, CEACAM1, CSF1R, TYRO3, PTPRF, SELL, SLC12A3, SLC6A12, GABRR2, NOTCH3, CD84, BSND, DDR1, P2RY11, SEMA4F, CD33, LRP12, KCNH6, TGFBR3, CD79B, TRIP6, ITGA2B, HLA-DRA, OPRD1	243	888	13075	1.99957	0.0594864	0.0594864	0.286602
node_14_node_13	Annotation Cluster 13	1.3718	GOTERM_CC_FAT	GO:0005887~integral to plasma membrane	32	9.66767	0.000301436	PALM, FFAR2, LANCL1, ANPEP, HCRTR1, ITGB7, SLC2A2, MAS1, SCARB1, CEACAM1, CSF1R, TYRO3, PTPRF, SELL, SLC12A3, SLC6A12, GABRR2, NOTCH3, CD84, BSND, DDR1, P2RY11, SEMA4F, CD33, LRP12, KCNH6, TGFBR3, CD79B, TRIP6, ITGA2B, HLA-DRA, OPRD1	243	865	13075	1.99053	0.0817809	0.0417625	0.398489
node_14_node_13	Annotation Cluster 13	1.3718	GOTERM_CC_FAT	GO:0044459~plasma membrane part	55	16.6163	0.00267875	RHOJ, ANPEP, FLT3LG, DYSF, ANK1, SLC2A2, CEACAM1, TYRO3, PTPRF, SLC34A3, TNS4, CD84, GABRR2, MUC3B, BSND, DDR1, GNB1, SEMA4F, CD33, LRP12, RAB17, KCNH6, FAIM3, TGFB1I1, HLA-DRA, ITGA2B, PALM, FFAR2, LANCL1, COMT, HCRTR1, RGS11, ECE1, ITGB7, RAC1, MAS1, SCARB1, HLA-DPB1, AMICA1, EHD2, CSF1R, SELL, SLC12A3, SLC6A12, RGS19, NOTCH3, SLC17A7, P2RY11, ABCG5, CD274, TSC2, TGFBR3, CD79B, TRIP6, OPRD1	243	2016	13075	1.46794	0.531913	0.223559	3.49015
node_14_node_13	Annotation Cluster 13	1.3718	SP_PIR_KEYWORDS	transmembrane protein	19	5.74018	0.0372715	DCC, CYP3A5, PTPRF, SELL, SLC6A12, ANPEP, COMT, IFI27, ITGB7, CD33, MAS1, TGFBR3, CD79B, SCARB1, HLA-DPB1, CEACAM1, CSF1R, HLA-DRA, ITGA2B	331	567	16470	1.66739	0.999998	0.610998	40.4917
node_14_node_13	Annotation Cluster 13	1.3718	UP_SEQ_FEATURE	topological domain:Extracellular	60	18.1269	0.0418906	SLC16A14, TSPAN3, SYT8, AMN, FLT3LG, DYSF, LILRA2, PPAPDC3, OXER1, SLC2A2, CLEC4G, LILRA5, CEACAM1, TYRO3, LAIR1, SLC12A9, BTNL9, PTPRF, C1ORF101, MRGPRF, SIGLEC12, SLC34A3, LRRC25, GABRR2, CD84, BSND, DDR1, BTN3A1, CD320, SEMA4F, ATP9A, CD33, LRP12, FAIM3, HLA-DRA, ITGA2B, DCC, FFAR2, HCRTR1, ECE1, ITGB7, MAS1, ADAM30, SCARB1, HLA-DPB1, AMICA1, CSF1R, SELL, SLC6A12, TSPAN16, GIMAP1, GDPD2, NOTCH…	331	2009	13986	1.26193	1	0.926494	49.0349
node_14_node_13	Annotation Cluster 13	1.3718	GOTERM_CC_FAT	GO:0005886~plasma membrane	72	21.7523	0.0825032	RHOJ, SLC16A14, SYT8, ANPEP, ZNF10, SDCBP2, FLT3LG, ANK1, DYSF, OXER1, SLC2A2, CEACAM7, VNN1, CEACAM1, TYRO3, LAIR1, SLC12A9, PTPRF, MRGPRF, SLC34A3, GABRR2, TNS4, CD84, DDR1, MUC3B, BSND, C1QBP, SEMA4F, GNB1, LRP12, CD33, RAB17, F2, KCNH6, FAIM3, TGFB1I1, HLA-DRA, ITGA2B, PALM, FFAR2, LANCL1, COMT, HCRTR1, RGS11, ECE1, ITGB7, RAC1, SERPINC1, MAS1, SCARB1, OSTALPHA, HLA-DPB1, AMICA1, EHD2, CSF1R,…	243	3303	13075	1.1729	1	0.741738	68.0308
node_14_node_13	Annotation Cluster 13	1.3718	GOTERM_CC_FAT	GO:0016021~integral to membrane	98	29.6073	0.105276	TSPAN3, SYT8, DYSF, PPAPDC3, LILRA2, SLC2A2, CLEC4G, LILRA5, VNN1, SCD5, TMEM14C, TYRO3, SLC12A9, PTPRF, C1ORF101, MRGPRF, SLC34A3, BCL2L10, AADAC, GABRR2, BTN3A1, AAAS, CD320, ATP9A, LRP12, CD33, ITGA2B, HLA-DRA, PALM, MFNG, HCRTR1, ECE1, ITGB7, SCARB1, ADAM30, HLA-DPB1, OSTALPHA, B4GALT4, CSF1R, SLC6A12, NOTCH3, IFI27, ABCG5, TCEB3C, CD274, TGFBR3, CD79B, TRIP6, LRRC8E, SLC16A14, AMAC1, LRRC8D,…	243	4712	13075	1.11907	1	0.776666	77.0825
node_14_node_13	Annotation Cluster 13	1.3718	GOTERM_CC_FAT	GO:0031224~intrinsic to membrane	102	30.8157	0.120223	TSPAN3, SYT8, DYSF, LILRA2, PPAPDC3, SLC2A2, CLEC4G, LILRA5, VNN1, SCD5, TMEM14C, TYRO3, SLC12A9, PTPRF, C1ORF101, MRGPRF, SLC34A3, BCL2L10, GABRR2, AADAC, BTN3A1, AAAS, CD320, ATP9A, LRP12, CD33, ITGA2B, HLA-DRA, PALM, MFNG, HCRTR1, ECE1, ITGB7, ADAM30, SCARB1, HLA-DPB1, OSTALPHA, B4GALT4, CSF1R, SLC6A12, NOTCH3, IFI27, ABCG5, TCEB3C, CD274, GRK7, TGFBR3, CD79B, TRIP6, LRRC8E, SLC16A14, AMAC1, L…	243	4955	13075	1.10762	1	0.779169	81.6656
node_14_node_13	Annotation Cluster 13	1.3718	SP_PIR_KEYWORDS	membrane	115	34.7432	0.140397	CYP3A5, TSPAN3, SYT8, ANK1, DYSF, LILRA2, PPAPDC3, PLOD3, SLC2A2, CLEC4G, LILRA5, VNN1, SCD5, TMEM14C, TYRO3, SLC12A9, PTPRF, MRGPRF, C1ORF101, SLC34A3, BCL2L10, GABRR2, AADAC, BTN3A1, CD320, ATP9A, LRP12, CD33, RAB17, PLA2G2A, ITGA2B, SH3GL1, HLA-DRA, PALM, MFNG, ACSBG2, HCRTR1, ECE1, ITGB7, RAC1, ADAM30, SCARB1, HLA-DPB1, OSTALPHA, B4GALT4, CSF1R, SLC6A12, NOTCH3, IFI27, ABCG5, CD274, TSC2, GRK…	331	5214	16470	1.09747	1	0.817004	87.3476
node_14_node_13	Annotation Cluster 13	1.3718	SP_PIR_KEYWORDS	transmembrane	91	27.4924	0.167984	LRRC8E, SLC16A14, TSPAN3, AMAC1, LRRC8D, SYT8, ALG5, ANPEP, AMN, TMEM61, RTN2, FLT3LG, TMEM109, DYSF, LILRA2, PPAPDC3, OXER1, CLEC4G, SLC2A2, LILRA5, SCD5, TMEM14C, CEACAM1, TMEM105, LAIR1, TYRO3, ZDHHC4, BTNL9, SLC12A9, PTPRF, C1ORF101, MRGPRF, SIGLEC12, SLC34A3, LRRC25, BCL2L10, GABRR2, CD84, AADAC, DDR1, BSND, MUC3B, BTN3A1, MANEAL, CD320, SEMA4F, LRP12, CD33, ATP9A, KCNH6, FAIM3, ITGA2B, HLA-…	331	4094	16470	1.10601	1	0.830979	91.8981
node_14_node_13	Annotation Cluster 13	1.3718	UP_SEQ_FEATURE	topological domain:Cytoplasmic	70	21.148	0.184757	SLC16A14, TSPAN3, SYT8, ALG5, ANPEP, AMN, FLT3LG, DYSF, LILRA2, PPAPDC3, OXER1, CLEC4G, SLC2A2, LILRA5, CEACAM1, TYRO3, LAIR1, BTNL9, SLC12A9, PTPRF, C1ORF101, MRGPRF, SIGLEC12, SLC34A3, LRRC25, GABRR2, AADAC, CD84, DDR1, BSND, BTN3A1, MANEAL, CD320, SEMA4F, LRP12, CD33, ATP9A, KCNH6, FAIM3, HLA-DRA, ITGA2B, DCC, MFNG, FFAR2, BET1, HCRTR1, ECE1, ITGB7, MAS1, ADAM30, SCARB1, HLA-DPB1, AMICA1, B4GA…	331	2637	13986	1.12164	1	0.998389	95.9941
node_14_node_13	Annotation Cluster 13	1.3718	SP_PIR_KEYWORDS	cell membrane	38	11.4804	0.21159	RHOJ, SLC16A14, PALM, FFAR2, SYT8, ANPEP, COMT, FLT3LG, HCRTR1, ECE1, DYSF, OXER1, RAC1, MAS1, CEACAM7, VNN1, SCARB1, OSTALPHA, AMICA1, EHD2, CEACAM1, LAIR1, TYRO3, SLC12A9, MRGPRF, GDPD2, GABRR2, NOTCH3, CD84, BSND, P2RY11, CD33, RAB17, CD274, TGFBR3, CD79B, GFRA2, OPRD1	331	1610	16470	1.17442	1	0.85398	96.1176
node_14_node_13	Annotation Cluster 13	1.3718	UP_SEQ_FEATURE	transmembrane region	91	27.4924	0.260517	LRRC8E, SLC16A14, TSPAN3, AMAC1, LRRC8D, SYT8, ALG5, ANPEP, AMN, TMEM61, RTN2, FLT3LG, TMEM109, DYSF, LILRA2, PPAPDC3, OXER1, CLEC4G, SLC2A2, LILRA5, SCD5, TMEM14C, CEACAM1, TMEM105, LAIR1, TYRO3, ZDHHC4, BTNL9, SLC12A9, PTPRF, C1ORF101, MRGPRF, SIGLEC12, SLC34A3, LRRC25, BCL2L10, GABRR2, CD84, AADAC, DDR1, BSND, MUC3B, BTN3A1, MANEAL, CD320, SEMA4F, LRP12, CD33, ATP9A, KCNH6, FAIM3, ITGA2B, HLA-…	331	3582	13986	1.07345	1	0.999242	99.138
node_14_node_13	Annotation Cluster 13	1.3718	SP_PIR_KEYWORDS	receptor	25	7.55287	0.910042	DCC, FFAR2, HCRTR1, LILRA2, OXER1, ITGB7, LILRA5, MAS1, SCARB1, CSF1R, LAIR1, TYRO3, PTPRF, MRGPRF, CD84, NOTCH3, DDR1, P2RY11, LRP12, CD274, TGFBR3, NCOR1, GFRA2, ITGA2B, OPRD1	331	1515	16470	0.821094	1	0.999226	100
node_14_node_13	Annotation Cluster 14	1.33287	GOTERM_CC_FAT	GO:0000267~cell fraction	30	9.06344	0.00806864	GNPTG, CYP3A5, ACSBG2, ANPEP, COMT, FLT3LG, MEN1, ECE1, SLC2A2, RAC1, DPEP3, SCARB1, EHD2, CEACAM1, PTPRF, SLC12A3, RGS19, VPS41, GYG2, GYG1, CYP4F12, BCL2L10, AADAC, SLC17A7, ABCG5, SEMA4F, TSC2, F2, CRYBA4, OPRD1	243	980	13075	1.64714	0.899005	0.367792	10.174
node_14_node_13	Annotation Cluster 14	1.33287	GOTERM_CC_FAT	GO:0005624~membrane fraction	23	6.94864	0.0171372	GNPTG, CYP3A5, PTPRF, SLC12A3, ACSBG2, RGS19, VPS41, CYP4F12, COMT, BCL2L10, SLC17A7, AADAC, ABCG5, ECE1, SEMA4F, SLC2A2, TSC2, RAC1, DPEP3, SCARB1, EHD2, CEACAM1, OPRD1	243	732	13075	1.69064	0.992493	0.557498	20.4619
node_14_node_13	Annotation Cluster 14	1.33287	GOTERM_CC_FAT	GO:0005626~insoluble fraction	23	6.94864	0.0266765	GNPTG, CYP3A5, PTPRF, SLC12A3, ACSBG2, RGS19, VPS41, CYP4F12, COMT, BCL2L10, SLC17A7, AADAC, ABCG5, ECE1, SEMA4F, SLC2A2, TSC2, RAC1, DPEP3, SCARB1, EHD2, CEACAM1, OPRD1	243	765	13075	1.61771	0.999525	0.664838	30.1
node_14_node_13	Annotation Cluster 14	1.33287	GOTERM_CC_FAT	GO:0005792~microsome	8	2.41692	0.228078	AADAC, GNPTG, CYP3A5, PTPRF, TSC2, ACSBG2, CYP4F12, COMT	243	268	13075	1.60617	1	0.905886	96.7565
node_14_node_13	Annotation Cluster 14	1.33287	GOTERM_CC_FAT	GO:0042598~vesicular fraction	8	2.41692	0.257458	AADAC, GNPTG, CYP3A5, PTPRF, TSC2, ACSBG2, CYP4F12, COMT	243	277	13075	1.55398	1	0.909908	98.0599
node_15_node_14	Annotation Cluster 1	3.7481	INTERPRO	IPR007087:Zinc finger, C2H2-type	27	5.52147	6.11968e-07	ZNF614, ZNF79, ZBTB9, GLIS2, ZNF530, ZNF232, ZNF511, DUSP12, ZNF345, ZNF696, ZNF683, ZNF681, ZNF329, ZNF540, ZNF496, NR1H3, ZNF267, KLF8, ZNF264, ZNF621, ZNF333, ZNF526, ZNF236, ZNF672, ZNF239, ZNF256, ZNF436	446	341	17614	3.12703	0.000514533	0.000257299	0.000945536
node_15_node_14	Annotation Cluster 1	3.7481	GOTERM_MF_FAT	GO:0043167~ion binding	138	28.2209	8.21628e-05	APOBEC2, CDIPT, ADCY7, SYT5, AIF1, SLC9A2, NT5C3L, MMP2, APOBEC3B, APOA2, PTGIS, GATA5, KCNK6, GATA4, DDAH1, OMA1, POLL, RARG, PDXK, PDXP, CYP26A1, CYP2E1, PPP1CB, PKD2L1, PTHLH, RNF130, ZNF236, CAMK4, MLLT10, CATSPER1, ZNF239, RYR2, RNF135, UNC13B, ZNF436, ZNF614, CRELD2, ZNF79, NEK3, AMZ2, CA5B, ZNF232, ZNF511, DUSP12, ACAT1, MUT, DOCK2, ZNF696, ZNF329, RNF11, ENTPD1, ENTPD2, NR1H3, B4GALT5, OS…	363	4318	15075	1.32723	0.0556608	0.0556608	0.123764
node_15_node_14	Annotation Cluster 1	3.7481	GOTERM_MF_FAT	GO:0046872~metal ion binding	134	27.4029	0.000104691	APOBEC2, CDIPT, ADCY7, SYT5, AIF1, SLC9A2, NT5C3L, MMP2, APOBEC3B, PTGIS, GATA5, KCNK6, GATA4, DDAH1, OMA1, POLL, RARG, PDXK, PDXP, CYP26A1, CYP2E1, PPP1CB, PKD2L1, PTHLH, RNF130, ZNF236, CAMK4, MLLT10, CATSPER1, ZNF239, RYR2, RNF135, UNC13B, ZNF436, ZNF614, CRELD2, ZNF79, NEK3, AMZ2, CA5B, ZNF232, ZNF511, DUSP12, ACAT1, MUT, DOCK2, ZNF696, ZNF329, RNF11, ENTPD1, ENTPD2, NR1H3, B4GALT5, OSGEP, KL…	363	4185	15075	1.32972	0.0703744	0.035829	0.157673
node_15_node_14	Annotation Cluster 1	3.7481	SP_PIR_KEYWORDS	zinc-finger	49	10.0204	0.000130093	ZNF530, CBFA2T3, ZNF345, GATA5, ZNF683, ZNF681, GATA4, NR2F6, ZCCHC9, ZNF540, ZNF496, RARG, ZDHHC7, ZNF333, RNF130, ZNF236, MLLT10, ZNF239, RNF135, UNC13B, ZNF436, ZNF614, ZNF79, ZBTB9, GLIS2, FHL3, ZNF232, ZNF511, NR3C1, MTMR3, ZNF696, ZNF329, RNF11, THAP2, NR1H3, ZNF267, KLF8, ZNF264, ZNF621, RAF1, ZNF526, PLEKHF1, ZNF672, PLEKHF2, RNF2, SMYD5, ZNF259, ZNF256, RNF113B	489	930	16470	1.77459	0.0563738	0.0115379	0.184169
node_15_node_14	Annotation Cluster 1	3.7481	GOTERM_MF_FAT	GO:0043169~cation binding	135	27.6074	0.000150174	APOBEC2, CDIPT, ADCY7, SYT5, AIF1, SLC9A2, NT5C3L, MMP2, APOBEC3B, APOA2, PTGIS, GATA5, KCNK6, GATA4, DDAH1, OMA1, POLL, RARG, PDXK, PDXP, CYP26A1, CYP2E1, PPP1CB, PKD2L1, PTHLH, RNF130, ZNF236, CAMK4, MLLT10, CATSPER1, ZNF239, RYR2, RNF135, UNC13B, ZNF436, ZNF614, CRELD2, ZNF79, NEK3, AMZ2, CA5B, ZNF232, ZNF511, DUSP12, ACAT1, MUT, DOCK2, ZNF696, ZNF329, RNF11, ENTPD1, ENTPD2, NR1H3, B4GALT5, OS…	363	4255	15075	1.3176	0.0993864	0.0342912	0.226102
node_15_node_14	Annotation Cluster 1	3.7481	SP_PIR_KEYWORDS	metal-binding	104	21.2679	0.000287577	APOBEC2, ADCY7, SYT5, NT5C3L, MMP2, APOBEC3B, PTGIS, GATA5, GATA4, DDAH1, OMA1, POLL, PDXK, RARG, PDXP, CYP26A1, CYP2E1, PPP1CB, RNF130, ZNF236, MLLT10, ZNF239, RNF135, UNC13B, ZNF436, ZNF614, ZNF79, NEK3, CA5B, AMZ2, ZNF511, ZNF232, DUSP12, ACAT1, MUT, ZNF696, ZNF329, RNF11, NR1H3, B4GALT5, OSGEP, KLF8, ZNF621, PMF1, ZNF526, B3GAT1, NOTCH1, ATP2A2, RNF2, SMYD5, FOXK2, ZNF530, CBFA2T3, ZNF345, ZN…	489	2513	16470	1.39388	0.120391	0.0211527	0.406693
node_15_node_14	Annotation Cluster 1	3.7481	SP_PIR_KEYWORDS	zinc	70	14.3149	0.000903378	APOBEC2, ZNF530, CBFA2T3, MMP2, ZNF345, APOBEC3B, GATA5, ZNF683, ZNF681, GATA4, ZCCHC9, NR2F6, ZNF540, MICAL1, MAN2B1, ZNF496, DDAH1, OMA1, PDXK, RARG, SP100, ZDHHC7, MMP15, ZNF333, PPP1CB, MAN2A2, RNF130, ZNF236, FOLH1, MLLT10, ITGB1BP2, ZNF239, RNF135, UNC13B, PMPCB, ZNF436, ZNF614, ZNF79, GLIS2, ZBTB9, CA5B, AMZ2, FHL3, ZNF511, ZNF232, DUSP12, NR3C1, MTMR3, ZNF696, ZNF329, RNF11, SLC39A5, THAP…	489	1599	16470	1.47446	0.331747	0.0559575	1.2724
node_15_node_14	Annotation Cluster 1	3.7481	GOTERM_MF_FAT	GO:0008270~zinc ion binding	70	14.3149	0.00188261	APOBEC2, AEBP1, ZNF530, CBFA2T3, MMP2, ZNF345, APOBEC3B, GATA5, ZNF683, ZNF681, GATA4, ZCCHC9, NR2F6, ZNF540, MICAL1, MAN2B1, ZNF496, DDAH1, OMA1, PDXK, RARG, SP100, ZDHHC7, MMP15, ZNF333, MAN2A2, RNF130, ZNF236, FOLH1, MLLT10, ITGB1BP2, ZNF239, RNF135, UNC13B, PMPCB, ZNF436, ZNF614, ZNF79, GLIS2, ZBTB9, CA5B, AMZ2, FHL3, ZNF511, ZNF232, DUSP12, NR3C1, MTMR3, ZNF696, ZNF329, RNF11, SLC39A5, THAP2…	363	2043	15075	1.42292	0.731101	0.279892	2.80019
node_15_node_14	Annotation Cluster 1	3.7481	GOTERM_MF_FAT	GO:0046914~transition metal ion binding	86	17.5869	0.00367787	APOBEC2, CDIPT, AEBP1, ZNF530, CBFA2T3, ZNF345, MMP2, APOBEC3B, PTGIS, GATA5, ZNF683, GATA4, ZNF681, NDUFS8, ZCCHC9, NR2F6, ZNF540, ALOX12B, MICAL1, MAN2B1, ZNF496, DDAH1, OMA1, POLL, SUOX, SP100, PDXK, RARG, ZDHHC7, CYP26A1, CYP2E1, MMP15, ZNF333, PPP1CB, MAN2A2, RNF130, ZNF236, FOLH1, CYP27A1, MLLT10, ITGB1BP2, ZNF239, RNF135, UNC13B, PMPCB, ZNF436, ZNF614, ZNF79, GLIS2, ZBTB9, AMZ2, CA5B, FHL3…	363	2691	15075	1.3272	0.923327	0.348211	5.4021
node_15_node_14	Annotation Cluster 2	3.50682	GOTERM_CC_FAT	GO:0005887~integral to plasma membrane	44	8.99796	5.93633e-05	SLC15A1, OPN1LW, ADCY7, IL6ST, LRRC32, GLRA3, CLCNKB, ITGB5, BCAM, TMEM11, SLC1A4, CLEC2B, KCNK6, CCR10, DLG4, CLEC4A, FCER1G, PSENEN, CEACAM4, ENTPD1, RAMP1, LYN, ICAM5, CMKLR1, NOXA1, MMP15, AGER, ABCG1, TRPM2, IGSF6, EPHA5, FOLH1, ATP2A2, TFRC, NLGN4X, SLC16A8, PEBP1, LRMP, ABCC1, SLC5A6, NMBR, KCTD14, KIR3DL1, SMPD2	351	865	13075	1.89483	0.0210866	0.0210866	0.0814656
node_15_node_14	Annotation Cluster 2	3.50682	GOTERM_CC_FAT	GO:0031226~intrinsic to plasma membrane	44	8.99796	0.000108224	SLC15A1, OPN1LW, ADCY7, IL6ST, LRRC32, GLRA3, CLCNKB, ITGB5, BCAM, TMEM11, SLC1A4, CLEC2B, KCNK6, CCR10, DLG4, CLEC4A, FCER1G, PSENEN, CEACAM4, ENTPD1, RAMP1, LYN, ICAM5, CMKLR1, NOXA1, MMP15, AGER, ABCG1, TRPM2, IGSF6, EPHA5, FOLH1, ATP2A2, TFRC, NLGN4X, SLC16A8, PEBP1, LRMP, ABCC1, SLC5A6, NMBR, KCTD14, KIR3DL1, SMPD2	351	888	13075	1.84576	0.0381095	0.0192398	0.148472
node_15_node_14	Annotation Cluster 2	3.50682	GOTERM_CC_FAT	GO:0044459~plasma membrane part	78	15.9509	0.000602281	SLC22A18, ADCY7, SLC15A1, AIF1, IL6ST, SYT5, GLRA3, TMEM11, BCAM, MCF2L, SLC1A4, KCNK6, CCR10, SNPH, CASP8, CLEC4A, DLG4, PSENEN, DLG5, CEACAM4, RAMP1, BCL10, ARC, LYN, ICAM5, CMKLR1, NOXA1, MMP15, TRPM2, IGSF6, BBS1, FOLH1, STXBP5, RAB17, LRMP, PEBP1, UNC13B, GBP2, KIR3DL1, LCP1, GBP1, RAB3C, OPN1LW, LRRC32, ITLN1, ERBB2, CLCNKB, ITGB5, BRSK1, SRC, MTMR1, CLEC2B, TGM1, FCER1G, SLC39A5, HLA-DOA, …	351	2016	13075	1.44125	0.194493	0.0526351	0.823674
node_15_node_14	Annotation Cluster 2	3.50682	GOTERM_CC_FAT	GO:0005886~plasma membrane	113	23.1084	0.00242716	CDIPT, SLC22A18, ADCY7, IL6ST, SYT5, AIF1, TMEM11, IL17RC, SLC7A5, MMP2, AQP11, SLC2A3, KCNK6, CCR10, GALR2, CLEC4A, PSENEN, BCL10, ARC, NOXA1, PROKR1, PKD2L1, IGSF6, RAB17, CATSPER1, RYR2, UNC13B, GBP2, KIR3DL1, GBP1, TNFRSF12A, ERBB2, ITLN1, ITGB5, GPR142, SRC, FCER1G, HLA-DOA, ENTPD1, P4HB, MYO1A, MAP2K1, MAOA, CD276, AGER, ABCG1, EPHA5, NOTCH1, ATP2A2, PKP1, RGS3, NLGN4X, CYFIP2, HSPD1, TREML…	351	3303	13075	1.2744	0.582056	0.160108	3.28112
node_15_node_14	Annotation Cluster 3	3.2881	INTERPRO	IPR013087:Zinc finger, C2H2-type/integrase, DNA-binding	24	4.90798	1.00432e-07	ZNF614, KLF8, ZNF79, ZNF264, GLIS2, ZBTB9, ZNF621, ZNF530, ZNF232, ZNF333, ZNF345, ZNF526, ZNF236, ZNF672, ZNF696, ZNF683, ZNF681, ZNF239, ZNF329, ZNF540, ZNF496, ZNF256, ZNF267, ZNF436	446	250	17614	3.79135	8.44594e-05	8.44594e-05	0.000155175
node_15_node_14	Annotation Cluster 3	3.2881	INTERPRO	IPR007087:Zinc finger, C2H2-type	27	5.52147	6.11968e-07	ZNF614, ZNF79, ZBTB9, GLIS2, ZNF530, ZNF232, ZNF511, DUSP12, ZNF345, ZNF696, ZNF683, ZNF681, ZNF329, ZNF540, ZNF496, NR1H3, ZNF267, KLF8, ZNF264, ZNF621, ZNF333, ZNF526, ZNF236, ZNF672, ZNF239, ZNF256, ZNF436	446	341	17614	3.12703	0.000514533	0.000257299	0.000945536
node_15_node_14	Annotation Cluster 3	3.2881	UP_SEQ_FEATURE	zinc finger region:C2H2-type 1	22	4.49898	1.51432e-06	KLF8, ZNF79, ZNF264, GLIS2, ZBTB9, ZNF621, ZNF530, ZNF232, ZNF511, ZNF333, ZNF345, ZNF526, ZNF236, ZNF672, ZNF696, ZNF683, ZNF239, ZNF329, ZNF540, ZNF256, ZNF267, ZNF436	489	182	13986	3.45729	0.00212989	0.000710467	0.0024968
node_15_node_14	Annotation Cluster 3	3.2881	UP_SEQ_FEATURE	zinc finger region:C2H2-type 9	17	3.47648	2.3428e-06	ZNF614, ZNF79, ZNF264, ZNF530, ZNF333, ZNF345, ZNF526, ZNF236, ZNF672, ZNF696, ZNF681, ZNF239, ZNF329, ZNF540, ZNF256, ZNF267, ZNF436	489	115	13986	4.22801	0.00329324	0.000824328	0.00386278
node_15_node_14	Annotation Cluster 3	3.2881	UP_SEQ_FEATURE	zinc finger region:C2H2-type 4	21	4.29448	3.40451e-06	ZNF614, ZNF79, ZNF264, GLIS2, ZNF621, ZNF530, ZNF232, ZNF333, ZNF345, ZNF526, ZNF236, ZNF672, ZNF696, ZNF683, ZNF239, ZNF329, ZNF540, ZNF496, ZNF256, ZNF267, ZNF436	489	176	13986	3.41265	0.00478209	0.000958253	0.00561326
node_15_node_14	Annotation Cluster 3	3.2881	UP_SEQ_FEATURE	zinc finger region:C2H2-type 7	18	3.68098	1.00619e-05	ZNF614, ZNF79, ZNF264, ZNF530, ZNF621, ZNF333, ZNF345, ZNF526, ZNF236, ZNF672, ZNF696, ZNF681, ZNF239, ZNF329, ZNF540, ZNF256, ZNF267, ZNF436	489	143	13986	3.60015	0.0140674	0.00235843	0.016589
node_15_node_14	Annotation Cluster 3	3.2881	UP_SEQ_FEATURE	zinc finger region:C2H2-type 10	15	3.06748	1.04422e-05	ZNF614, ZNF79, ZNF264, ZNF530, ZNF333, ZNF345, ZNF526, ZNF236, ZNF672, ZNF681, ZNF329, ZNF540, ZNF256, ZNF267, ZNF436	489	101	13986	4.24771	0.0145951	0.00209818	0.0172159
node_15_node_14	Annotation Cluster 3	3.2881	UP_SEQ_FEATURE	zinc finger region:C2H2-type 3	22	4.49898	1.08233e-05	ZNF614, KLF8, ZNF79, ZNF264, GLIS2, ZNF621, ZNF530, ZNF232, ZNF511, ZNF333, ZNF345, ZNF526, ZNF236, ZNF672, ZNF696, ZNF239, ZNF329, ZNF540, ZNF496, ZNF256, ZNF267, ZNF436	489	206	13986	3.0545	0.0151238	0.0019031	0.0178442
node_15_node_14	Annotation Cluster 3	3.2881	INTERPRO	IPR015880:Zinc finger, C2H2-like	25	5.11247	1.13181e-05	ZNF614, ZNF79, ZBTB9, GLIS2, ZNF530, ZNF511, ZNF232, ZNF345, ZNF696, ZNF683, ZNF681, ZNF329, ZNF540, ZNF496, ZNF267, KLF8, ZNF264, ZNF621, ZNF333, ZNF526, ZNF236, ZNF672, ZNF239, ZNF256, ZNF436	446	352	17614	2.80492	0.00947342	0.00316783	0.017486
node_15_node_14	Annotation Cluster 3	3.2881	UP_SEQ_FEATURE	zinc finger region:C2H2-type 8	17	3.47648	1.29604e-05	ZNF614, ZNF79, ZNF264, ZNF530, ZNF333, ZNF345, ZNF526, ZNF236, ZNF672, ZNF696, ZNF681, ZNF239, ZNF329, ZNF540, ZNF256, ZNF267, ZNF436	489	131	13986	3.71161	0.0180829	0.00182317	0.0213671
node_15_node_14	Annotation Cluster 3	3.2881	UP_SEQ_FEATURE	zinc finger region:C2H2-type 5	19	3.88548	1.31172e-05	ZNF614, ZNF79, ZNF264, GLIS2, ZNF530, ZNF621, ZNF232, ZNF333, ZNF345, ZNF526, ZNF236, ZNF696, ZNF239, ZNF329, ZNF540, ZNF496, ZNF256, ZNF267, ZNF436	489	161	13986	3.3753	0.0182997	0.00167761	0.0216257
node_15_node_14	Annotation Cluster 3	3.2881	UP_SEQ_FEATURE	zinc finger region:C2H2-type 11	14	2.86299	1.36748e-05	ZNF614, ZNF79, ZNF264, ZNF530, ZNF345, ZNF526, ZNF236, ZNF672, ZNF681, ZNF329, ZNF540, ZNF256, ZNF267, ZNF436	489	90	13986	4.44908	0.0190701	0.00160324	0.0225449
node_15_node_14	Annotation Cluster 3	3.2881	SMART	SM00355:ZnF_C2H2	25	5.11247	1.5673e-05	ZNF614, ZNF79, ZBTB9, GLIS2, ZNF530, ZNF511, ZNF232, ZNF345, ZNF696, ZNF683, ZNF681, ZNF329, ZNF540, ZNF496, ZNF267, KLF8, ZNF264, ZNF621, ZNF333, ZNF526, ZNF236, ZNF672, ZNF239, ZNF256, ZNF436	245	352	9335	2.70611	0.00267652	0.00267652	0.0191381
node_15_node_14	Annotation Cluster 3	3.2881	UP_SEQ_FEATURE	zinc finger region:C2H2-type 2	21	4.29448	2.50098e-05	KLF8, ZNF79, ZNF264, ZNF621, ZNF530, ZNF232, ZNF511, ZNF333, ZNF345, ZNF526, ZNF236, ZNF672, ZNF696, ZNF683, ZNF681, ZNF239, ZNF329, ZNF540, ZNF496, ZNF256, ZNF436	489	201	13986	2.98819	0.0346014	0.00270512	0.0412285
node_15_node_14	Annotation Cluster 3	3.2881	UP_SEQ_FEATURE	zinc finger region:C2H2-type 12	13	2.65849	4.67368e-05	ZNF614, ZNF264, ZNF530, ZNF345, ZNF526, ZNF236, ZNF672, ZNF681, ZNF329, ZNF540, ZNF256, ZNF436, ZNF267	489	87	13986	4.27375	0.0636884	0.00468946	0.0770324
node_15_node_14	Annotation Cluster 3	3.2881	UP_SEQ_FEATURE	zinc finger region:C2H2-type 6	17	3.47648	5.46725e-05	ZNF614, ZNF79, ZNF264, ZNF530, ZNF621, ZNF333, ZNF345, ZNF526, ZNF236, ZNF672, ZNF696, ZNF239, ZNF329, ZNF540, ZNF256, ZNF267, ZNF436	489	147	13986	3.30762	0.0740925	0.00511892	0.0901066
node_15_node_14	Annotation Cluster 3	3.2881	SP_PIR_KEYWORDS	zinc-finger	49	10.0204	0.000130093	ZNF530, CBFA2T3, ZNF345, GATA5, ZNF683, ZNF681, GATA4, NR2F6, ZCCHC9, ZNF540, ZNF496, RARG, ZDHHC7, ZNF333, RNF130, ZNF236, MLLT10, ZNF239, RNF135, UNC13B, ZNF436, ZNF614, ZNF79, ZBTB9, GLIS2, FHL3, ZNF232, ZNF511, NR3C1, MTMR3, ZNF696, ZNF329, RNF11, THAP2, NR1H3, ZNF267, KLF8, ZNF264, ZNF621, RAF1, ZNF526, PLEKHF1, ZNF672, PLEKHF2, RNF2, SMYD5, ZNF259, ZNF256, RNF113B	489	930	16470	1.77459	0.0563738	0.0115379	0.184169
node_15_node_14	Annotation Cluster 3	3.2881	UP_SEQ_FEATURE	zinc finger region:C2H2-type 13	10	2.04499	0.000400237	ZNF236, ZNF264, ZNF672, ZNF681, ZNF530, ZNF540, ZNF256, ZNF345, ZNF267, ZNF526	489	65	13986	4.40019	0.43087	0.0346146	0.657875
node_15_node_14	Annotation Cluster 3	3.2881	GOTERM_BP_FAT	GO:0006350~transcription	56	11.4519	0.000503435	AEBP1, ZNF530, FOXK2, CBFA2T3, ZNF345, AES, GCOM1, GATA5, ZNF683, GATA4, ZNF681, NR2F6, ZNF540, ZNF496, ALX3, RARG, CDK7, HES6, ZNF333, PPARGC1A, ZNF236, ASCC3, ZNF239, ZNF436, ZNF614, ETV7, STON1, ZNF79, GLIS2, ZBTB9, POLR2J, TFEB, HCFC1, ZNF232, ZNF511, NR3C1, CDYL, ZNF696, ZNF329, PER3, ZNF267, NR1H3, BGLAP, KLF8, ZNF264, CREB3, ZNF621, NEUROG2, ILF3, PMF1, ZNF526, PREB, NOTCH1, ZNF672, RNF2, …	386	1397	15362	1.59534	0.683725	0.437617	0.87544
node_15_node_14	Annotation Cluster 3	3.2881	INTERPRO	IPR001909:Krueppel-associated box	10	2.04499	0.00227544	ZNF614, ZNF264, ZNF79, ZNF621, ZNF530, ZNF540, ZNF333, ZNF496, ZNF267, ZNF436	446	113	17614	3.49498	0.85278	0.380571	3.45853
node_15_node_14	Annotation Cluster 3	3.2881	SMART	SM00349:KRAB	10	2.04499	0.00276358	ZNF614, ZNF264, ZNF79, ZNF621, ZNF530, ZNF540, ZNF333, ZNF496, ZNF267, ZNF436	245	113	9335	3.37186	0.377011	0.210703	3.32306
node_15_node_14	Annotation Cluster 3	3.2881	UP_SEQ_FEATURE	domain:KRAB	10	2.04499	0.00475769	ZNF614, ZNF264, ZNF79, ZNF621, ZNF530, ZNF540, ZNF256, ZNF496, ZNF267, ZNF436	489	92	13986	3.10883	0.998787	0.326313	7.56207
node_15_node_14	Annotation Cluster 3	3.2881	SP_PIR_KEYWORDS	Transcription	57	11.6564	0.0051082	AEBP1, ZNF530, FOXK2, CBFA2T3, ZNF345, AES, GCOM1, GATA5, ZNF683, GATA4, ZNF681, NR2F6, ZNF540, ZNF496, ALX3, RARG, HES6, CDK7, ZNF333, PPARGC1A, ZNF236, ASCC3, MLLT10, ZNF239, ZNF436, ZNF614, ETV7, STON1, ZNF79, GLIS2, ZBTB9, SAV1, POLR2J, TFEB, ZNF232, ZNF511, NR3C1, CDYL, ZNF696, ZNF329, PER3, ZNF267, NR1H3, BGLAP, KLF8, ZNF264, CREB3, WDR5, ZNF621, NEUROG2, ILF3, PMF1, ZNF526, PREB, NOTCH1, Z…	489	1336	16470	1.43699	0.898134	0.187505	6.99928
node_15_node_14	Annotation Cluster 3	3.2881	UP_SEQ_FEATURE	zinc finger region:C2H2-type 14	7	1.43149	0.0061982	ZNF236, ZNF672, ZNF681, ZNF540, ZNF256, ZNF345, ZNF267	489	48	13986	4.17101	0.999842	0.385131	9.74352
node_15_node_14	Annotation Cluster 3	3.2881	UP_SEQ_FEATURE	zinc finger region:C2H2-type 15	6	1.22699	0.00878613	ZNF236, ZNF681, ZNF540, ZNF256, ZNF345, ZNF267	489	37	13986	4.63804	0.999996	0.480026	13.5416
node_15_node_14	Annotation Cluster 3	3.2881	PIR_SUPERFAMILY	PIRSF005559:zinc finger protein ZFP-36	6	1.22699	0.0088511	ZNF614, ZNF264, ZNF681, ZNF530, ZNF345, ZNF436	224	50	8682	4.65107	0.900891	0.900891	10.9711
node_15_node_14	Annotation Cluster 3	3.2881	SP_PIR_KEYWORDS	transcription regulation	54	11.0429	0.0101941	AEBP1, ZNF530, FOXK2, CBFA2T3, ZNF345, AES, GATA5, ZNF683, GATA4, ZNF681, NR2F6, ZNF540, ZNF496, ALX3, RARG, CDK7, HES6, ZNF333, PPARGC1A, ZNF236, ASCC3, MLLT10, ZNF239, ZNF436, ZNF614, ETV7, STON1, ZNF79, GLIS2, ZBTB9, TFEB, ZNF232, ZNF511, NR3C1, CDYL, ZNF696, ZNF329, PER3, ZNF267, NR1H3, BGLAP, KLF8, ZNF264, CREB3, WDR5, ZNF621, NEUROG2, ILF3, PMF1, ZNF526, PREB, NOTCH1, ZNF672, RNF2, ZNF256	489	1296	16470	1.40337	0.989641	0.296391	13.5134
node_15_node_14	Annotation Cluster 3	3.2881	GOTERM_MF_FAT	GO:0003677~DNA binding	64	13.0879	0.0159786	AEBP1, ZNF530, FOXK2, CBFA2T3, ZNF345, KIF2C, GATA5, ZNF683, GATA4, ZNF681, NR2F6, ZNF540, ZNF496, ALX3, POLL, RARG, SP100, HES6, ZNF333, PPARGC1A, ZNF236, RFC3, SYCP3, MLLT10, ZNF239, ZNF436, ZNF614, ETV7, STON1, ZNF79, HIST1H2AA, GLIS2, ZBTB9, POLR2J, TFEB, HCFC1, ZNF232, ZNF511, NR3C1, OBFC2A, SYCP1, APLP2, C12ORF48, ZNF696, ZNF329, RNF11, THAP2, ZNF267, NR1H3, ZNF264, KLF8, CREB3, ZNF621, NEU…	363	2016	15075	1.31838	0.999987	0.6746	21.5551
node_15_node_14	Annotation Cluster 3	3.2881	SP_PIR_KEYWORDS	dna-binding	54	11.0429	0.0172349	AEBP1, ZNF530, FOXK2, ZNF345, GATA5, ZNF683, ZNF681, GATA4, NR2F6, ZNF540, ZNF496, ALX3, POLL, RARG, SP100, ZNF333, RFC3, ZNF236, SYCP3, MLLT10, ZNF239, ZNF436, ZNF614, ETV7, STON1, ZNF79, HIST1H2AA, GLIS2, ZBTB9, TFEB, ZNF232, ZNF511, NR3C1, OBFC2A, SYCP1, APLP2, C12ORF48, ZNF696, ZNF329, THAP2, ZNF267, NR1H3, KLF8, ZNF264, CREB3, ZNF621, NEUROG2, ILF3, ZNF526, PREB, PKNOX1, ZNF672, HIST1H3F, ZN…	489	1333	16470	1.36442	0.999571	0.403644	21.8334
node_15_node_14	Annotation Cluster 3	3.2881	SP_PIR_KEYWORDS	nucleus	103	21.0634	0.219455	SNIP1, MMP2, CLK3, GATA5, GCOM1, RBM8A, GATA4, DDX21, POLL, RARG, HES6, PPP1CB, PPARGC1A, PTHLH, ZNF236, RFC3, CAMK4, SYCP3, MLLT10, ZNF239, ZNF436, BAT1, ZNF614, ZNF79, TFEB, ZNF511, ZNF232, DUSP12, OBFC2A, SYCP1, IFI35, ZNF696, NGRN, ZNF329, RNF11, NR1H3, KLF8, WDR5, ZNF621, NEUROG2, PCNP, PMF1, DPPA2, ZNF526, NOTCH1, PPIG, PKP1, RGS3, RNF2, HIST1H3F, AEBP1, FOXK2, ZNF530, CBFA2T3, ZNF345, KIF2…	489	3199	16470	1.08445	1	0.904737	97.0119
node_15_node_14	Annotation Cluster 3	3.2881	UP_SEQ_FEATURE	zinc finger region:C2H2-type 16	3	0.613497	0.242492	ZNF236, ZNF681, ZNF540	489	27	13986	3.17791	1	0.999943	98.9736
node_15_node_14	Annotation Cluster 3	3.2881	GOTERM_BP_FAT	GO:0045449~regulation of transcription	63	12.8834	0.24745	AEBP1, ZNF530, SNIP1, FOXK2, CBFA2T3, ZNF345, AES, GATA5, ZNF683, GATA4, ZNF681, NR2F6, ZNF540, ZNF496, ALX3, BCL10, RARG, SP100, HES6, CDK7, ZNF333, PPARGC1A, UBE2N, PTHLH, ZNF236, ASCC3, GHRH, ZNF239, ZNF436, ZNF614, ETV7, STON1, ZNF79, GLIS2, ZBTB9, TFEB, HCFC1, ZNF511, ZNF232, NR3C1, CDYL, ZNF696, ZNF329, PER3, ZNF267, NR1H3, BGLAP, ZNF264, KLF8, CREB3, MAP2K1, ZNF621, NEUROG2, ILF3, PMF1, AB…	386	2271	15362	1.10404	1	0.969048	99.3016
node_15_node_14	Annotation Cluster 3	3.2881	GOTERM_MF_FAT	GO:0030528~transcription regulator activity	40	8.17996	0.308468	AEBP1, ETV7, STON1, GLIS2, ZBTB9, FOXK2, TFEB, ZNF232, HCFC1, NR3C1, CBFA2T3, ZNF345, AES, GATA5, GATA4, NR2F6, ZNF496, ALX3, NR1H3, BCL10, BGLAP, RARG, SP100, CREB3, NEUROG2, ILF3, CDK7, HES6, PMF1, PPARGC1A, MSRB2, GPS2, PREB, ZNF236, NOTCH1, PKNOX1, CAMK4, MLLT10, RNF2, RIPK3, ZNF256	363	1492	15075	1.11338	1	0.989005	99.6148
node_15_node_14	Annotation Cluster 3	3.2881	GOTERM_BP_FAT	GO:0051252~regulation of RNA metabolic process	43	8.79346	0.411098	ZNF614, ETV7, ZNF79, SNIP1, ZNF530, FOXK2, TFEB, ZNF232, NR3C1, CBFA2T3, ZNF345, AES, GATA5, GATA4, NR2F6, ZNF540, PER3, ZNF496, ALX3, ZNF267, NR1H3, BCL10, RARG, ZNF264, SP100, MAP2K1, CREB3, ZNF621, ELAVL1, NEUROG2, ILF3, CDK7, HES6, ZNF333, PPARGC1A, GPS2, PREB, ZNF236, NOTCH1, PKNOX1, RNF2, ZNF256, ZNF436	386	1607	15362	1.06491	1	0.985048	99.9903
node_15_node_14	Annotation Cluster 3	3.2881	GOTERM_BP_FAT	GO:0006355~regulation of transcription, DNA-dependent	42	8.58896	0.414564	ZNF614, ETV7, ZNF79, SNIP1, ZNF530, FOXK2, TFEB, ZNF232, NR3C1, CBFA2T3, ZNF345, AES, GATA5, GATA4, NR2F6, ZNF540, PER3, ZNF496, ALX3, ZNF267, NR1H3, BCL10, RARG, ZNF264, SP100, MAP2K1, CREB3, ZNF621, NEUROG2, ILF3, CDK7, HES6, ZNF333, PPARGC1A, GPS2, PREB, ZNF236, NOTCH1, PKNOX1, RNF2, ZNF256, ZNF436	386	1571	15362	1.06398	1	0.984876	99.9913
node_15_node_14	Annotation Cluster 3	3.2881	GOTERM_MF_FAT	GO:0003700~transcription factor activity	23	4.70348	0.509042	AEBP1, ETV7, RARG, CREB3, FOXK2, TFEB, ZNF232, HCFC1, NR3C1, HES6, CBFA2T3, MSRB2, ZNF236, NOTCH1, PKNOX1, GATA5, MLLT10, GATA4, NR2F6, ALX3, ZNF496, ZNF256, NR1H3	363	904	15075	1.0566	1	0.995951	99.9978
node_15_node_14	Annotation Cluster 4	2.6793	KEGG_PATHWAY	hsa04912:GnRH signaling pathway	7	1.43149	5.08292e-06	ADCY7, MAP2K1, PLA2G12B, RAF1, PLA2G3, MMP2, SRC	154	32	10730	15.2415	0.00080278	0.000133841	0.0061242
node_15_node_14	Annotation Cluster 4	2.6793	KEGG_PATHWAY	hsa04664:Fc epsilon RI signaling pathway	6	1.22699	4.9734e-05	MAP2K1, LYN, PLA2G12B, RAF1, FCER1G, PLA2G3	154	29	10730	14.4156	0.00782737	0.000654633	0.0599077
node_15_node_14	Annotation Cluster 4	2.6793	KEGG_PATHWAY	hsa04370:VEGF signaling pathway	5	1.02249	0.000540244	MAP2K1, PLA2G12B, RAF1, PLA2G3, SRC	154	27	10730	12.9028	0.0818381	0.00473219	0.648997
node_15_node_14	Annotation Cluster 4	2.6793	KEGG_PATHWAY	hsa04730:Long-term depression	5	1.02249	0.000623345	MAP2K1, LYN, PLA2G12B, RAF1, PLA2G3	154	28	10730	12.442	0.0938217	0.0051718	0.748483
node_15_node_14	Annotation Cluster 4	2.6793	KEGG_PATHWAY	hsa04662:B cell receptor signaling pathway	4	0.817996	0.00519416	BCL10, MAP2K1, LYN, RAF1	154	25	10730	11.1481	0.560807	0.030015	6.08191
node_15_node_14	Annotation Cluster 4	2.6793	KEGG_PATHWAY	hsa04666:Fc gamma R-mediated phagocytosis	4	0.817996	0.00953868	DOCK2, MAP2K1, LYN, RAF1	154	31	10730	8.99036	0.780048	0.0435622	10.9064
node_15_node_14	Annotation Cluster 4	2.6793	KEGG_PATHWAY	hsa04650:Natural killer cell mediated cytotoxicity	4	0.817996	0.0324894	MAP2K1, RAF1, FCER1G, KIR3DL1	154	49	10730	5.68778	0.994585	0.109496	32.8313
node_15_node_14	Annotation Cluster 4	2.6793	BIOCARTA	h_fcer1Pathway:Fc Epsilon Receptor I Signaling in Mast Cells	4	0.817996	0.0336479	MAP2K1, LYN, RAF1, FCER1G	49	14	906	5.2828	0.990485	0.687677	33.0879
node_15_node_14	Annotation Cluster 4	2.6793	BIOCARTA	h_bcrPathway:BCR Signaling Pathway	3	0.613497	0.166913	MAP2K1, LYN, RAF1	49	14	906	3.9621	1	0.873771	88.2784
node_15_node_14	Annotation Cluster 5	2.46199	KEGG_PATHWAY	hsa04720:Long-term potentiation	5	1.02249	0.000130387	RPS6KA6, CAMK4, MAP2K1, RAF1, PPP1CB	154	19	10730	18.3356	0.0203916	0.00137255	0.156989
node_15_node_14	Annotation Cluster 5	2.46199	KEGG_PATHWAY	hsa04722:Neurotrophin signaling pathway	4	0.817996	0.0143886	RPS6KA6, CAMK4, MAP2K1, RAF1	154	36	10730	7.7417	0.898725	0.0584811	16.023
node_15_node_14	Annotation Cluster 5	2.46199	BIOCARTA	h_nfatPathway:NFAT and Hypertrophy of the heart (Transcription in the broken heart)	4	0.817996	0.0219166	CAMK4, MAP2K1, GATA4, RAF1	49	12	906	6.16327	0.950895	0.633809	22.9056
node_15_node_14	Annotation Cluster 6	2.42896	KEGG_PATHWAY	hsa04270:Vascular smooth muscle contraction	10	2.04499	2.83106e-09	ARHGEF1, ADCY7, MAP2K1, PLA2G12B, MYLK2, RAF1, PLA2G3, RAMP1, PPP1CB, PPP1R14A	154	39	10730	17.8655	4.47308e-07	4.47308e-07	3.41113e-06
node_15_node_14	Annotation Cluster 6	2.42896	KEGG_PATHWAY	hsa04510:Focal adhesion	9	1.84049	3.20307e-06	COL4A1, MAP2K1, ERBB2, COL6A2, MYLK2, RAF1, ITGB5, PPP1CB, SRC	154	64	10730	9.79809	0.000505957	0.000126513	0.00385928
node_15_node_14	Annotation Cluster 6	2.42896	KEGG_PATHWAY	hsa04912:GnRH signaling pathway	7	1.43149	5.08292e-06	ADCY7, MAP2K1, PLA2G12B, RAF1, PLA2G3, MMP2, SRC	154	32	10730	15.2415	0.00080278	0.000133841	0.0061242
node_15_node_14	Annotation Cluster 6	2.42896	KEGG_PATHWAY	hsa04540:Gap junction	5	1.02249	0.000338157	ADCY7, MAP2K1, RAF1, TUBB1, SRC	154	24	10730	14.5157	0.0520351	0.00313847	0.406683
node_15_node_14	Annotation Cluster 6	2.42896	KEGG_PATHWAY	hsa04370:VEGF signaling pathway	5	1.02249	0.000540244	MAP2K1, PLA2G12B, RAF1, PLA2G3, SRC	154	27	10730	12.9028	0.0818381	0.00473219	0.648997
node_15_node_14	Annotation Cluster 6	2.42896	KEGG_PATHWAY	hsa04730:Long-term depression	5	1.02249	0.000623345	MAP2K1, LYN, PLA2G12B, RAF1, PLA2G3	154	28	10730	12.442	0.0938217	0.0051718	0.748483
node_15_node_14	Annotation Cluster 6	2.42896	KEGG_PATHWAY	hsa04012:ErbB signaling pathway	4	0.817996	0.00870526	MAP2K1, ERBB2, RAF1, SRC	154	30	10730	9.29004	0.748786	0.0409981	9.99889
node_15_node_14	Annotation Cluster 6	2.42896	BIOCARTA	h_spryPathway:Sprouty regulation of tyrosine kinase signals	3	0.613497	0.0359774	MAP2K1, RAF1, SRC	49	6	906	9.2449	0.993147	0.630876	34.9571
node_15_node_14	Annotation Cluster 6	2.42896	BIOCARTA	h_bArrestin-srcPathway:Roles of ???-arrestin-dependent Recruitment of Src Kinases in GPCR Signaling	3	0.613497	0.0627511	MAP2K1, RAF1, SRC	49	8	906	6.93367	0.999851	0.769832	53.269
node_15_node_14	Annotation Cluster 6	2.42896	BIOCARTA	h_ecmPathway:Erk and PI-3 Kinase Are Necessary for Collagen Binding in Corneal Epithelia	3	0.613497	0.0780036	MAP2K1, RAF1, SRC	49	9	906	6.16327	0.999984	0.793586	61.456
node_15_node_14	Annotation Cluster 6	2.42896	BIOCARTA	h_sppaPathway:Aspirin Blocks Signaling Pathway Involved in Platelet Activation	3	0.613497	0.0942827	MAP2K1, RAF1, SRC	49	10	906	5.54694	0.999999	0.814273	68.7293
node_15_node_14	Annotation Cluster 6	2.42896	BIOCARTA	h_At1rPathway:Angiotensin II mediated activation of JNK Pathway via Pyk2 dependent signaling	3	0.613497	0.111442	MAP2K1, RAF1, SRC	49	11	906	5.04267	1	0.83228	75.0182
node_15_node_14	Annotation Cluster 6	2.42896	GOTERM_BP_FAT	GO:0007265~Ras protein signal transduction	6	1.22699	0.113251	ARHGEF1, NISCH, MAP2K1, RAF1, SRC, FARP2	386	102	15362	2.34105	1	0.951168	87.7391
node_15_node_14	Annotation Cluster 6	2.42896	BIOCARTA	h_pyk2Pathway:Links between Pyk2 and Map Kinases	3	0.613497	0.129347	MAP2K1, RAF1, SRC	49	12	906	4.62245	1	0.847983	80.3283
node_15_node_14	Annotation Cluster 6	2.42896	BIOCARTA	h_integrinPathway:Integrin Signaling Pathway	3	0.613497	0.147875	MAP2K1, RAF1, SRC	49	13	906	4.26688	1	0.861717	84.718
node_15_node_14	Annotation Cluster 6	2.42896	BIOCARTA	h_erkPathway:Erk1/Erk2 Mapk Signaling pathway	3	0.613497	0.166913	MAP2K1, RAF1, SRC	49	14	906	3.9621	1	0.873771	88.2784
node_15_node_14	Annotation Cluster 6	2.42896	BIOCARTA	h_metPathway:Signaling of Hepatocyte Growth Factor Receptor	3	0.613497	0.166913	MAP2K1, RAF1, SRC	49	14	906	3.9621	1	0.873771	88.2784
node_15_node_14	Annotation Cluster 7	2.1945	GOTERM_BP_FAT	GO:0007267~cell-cell signaling	27	5.52147	2.33158e-05	GAL3ST4, SYT5, GLRA3, PCDHB10, SLC1A4, WISP2, CCL22, WISP1, SNPH, GALR2, GATA4, DLG4, LTB, LYN, MAOA, MYLK2, CHST4, FGF21, CCL16, PTHLH, CAMK4, GHRH, PEBP1, GDF15, UNC13B, CLN8, SMPD3	386	421	15362	2.55236	0.051905	0.051905	0.0407051
node_15_node_14	Annotation Cluster 7	2.1945	GOTERM_BP_FAT	GO:0007268~synaptic transmission	13	2.65849	0.0138322	SYT5, GLRA3, MAOA, MYLK2, PCDHB10, SLC1A4, CAMK4, GALR2, SNPH, DLG4, PEBP1, CLN8, UNC13B	386	231	15362	2.23971	1	0.92959	21.5898
node_15_node_14	Annotation Cluster 7	2.1945	GOTERM_BP_FAT	GO:0019226~transmission of nerve impulse	14	2.86299	0.0259063	SYT5, GLRA3, ERBB2, MAOA, MYLK2, PCDHB10, SLC1A4, CAMK4, GALR2, SNPH, DLG4, PEBP1, UNC13B, CLN8	386	282	15362	1.97578	1	0.95749	36.7658
node_15_node_14	Annotation Cluster 7	2.1945	GOTERM_BP_FAT	GO:0001505~regulation of neurotransmitter levels	5	1.02249	0.199548	MAOA, SNPH, PEBP1, UNC13B, CLN8	386	92	15362	2.16293	1	0.962472	97.9484
node_15_node_14	Annotation Cluster 8	1.91954	KEGG_PATHWAY	hsa05219:Bladder cancer	5	1.02249	8.18616e-05	MAP2K1, IL8, ERBB2, RAF1, MMP2	154	17	10730	20.4927	0.0128514	0.000923478	0.0985899
node_15_node_14	Annotation Cluster 8	1.91954	KEGG_PATHWAY	hsa05200:Pathways in cancer	9	1.84049	0.000261118	COL4A1, MAP2K1, IL8, ERBB2, CASP8, RAF1, FGF21, MMP2, GSTP1	154	117	10730	5.35964	0.0404223	0.00257555	0.314166
node_15_node_14	Annotation Cluster 8	1.91954	KEGG_PATHWAY	hsa05215:Prostate cancer	5	1.02249	0.000715123	CREB3, MAP2K1, ERBB2, RAF1, GSTP1	154	29	10730	12.013	0.106876	0.00563555	0.858251
node_15_node_14	Annotation Cluster 8	1.91954	KEGG_PATHWAY	hsa04012:ErbB signaling pathway	4	0.817996	0.00870526	MAP2K1, ERBB2, RAF1, SRC	154	30	10730	9.29004	0.748786	0.0409981	9.99889
node_15_node_14	Annotation Cluster 8	1.91954	BIOCARTA	h_her2Pathway:Role of ERBB2 in Signal Transduction and Oncology	4	0.817996	0.0170659	MAP2K1, IL6ST, ERBB2, RAF1	49	11	906	6.72356	0.903769	0.689788	18.2959
node_15_node_14	Annotation Cluster 8	1.91954	KEGG_PATHWAY	hsa05223:Non-small cell lung cancer	3	0.613497	0.0238772	MAP2K1, ERBB2, RAF1	154	17	10730	12.2956	0.978037	0.0849709	25.2623
node_15_node_14	Annotation Cluster 8	1.91954	KEGG_PATHWAY	hsa05213:Endometrial cancer	3	0.613497	0.0294711	MAP2K1, ERBB2, RAF1	154	19	10730	11.0014	0.991142	0.101851	30.2626
node_15_node_14	Annotation Cluster 8	1.91954	KEGG_PATHWAY	hsa05212:Pancreatic cancer	3	0.613497	0.0525145	MAP2K1, ERBB2, RAF1	154	26	10730	8.03946	0.999801	0.156725	47.7935
node_15_node_14	Annotation Cluster 8	1.91954	GOTERM_BP_FAT	GO:0007169~transmembrane receptor protein tyrosine kinase signaling pathway	5	1.02249	0.844181	EPHA5, ERBB2, RAF1, STXBP4, SRC	386	235	15362	0.846764	1	0.9998	100
node_15_node_14	Annotation Cluster 8	1.91954	GOTERM_BP_FAT	GO:0007167~enzyme linked receptor protein signaling pathway	7	1.43149	0.900126	EPHA5, IL6ST, ERBB2, RAF1, STXBP4, GDF15, SRC	386	366	15362	0.761163	1	0.999955	100
node_15_node_14	Annotation Cluster 9	1.88467	KEGG_PATHWAY	hsa05410:Hypertrophic cardiomyopathy (HCM)	4	0.817996	0.00717138	ATP2A2, RYR2, ITGB5, PRKAA2	154	28	10730	9.95362	0.679272	0.036018	8.30651
node_15_node_14	Annotation Cluster 9	1.88467	KEGG_PATHWAY	hsa05414:Dilated cardiomyopathy	4	0.817996	0.00870526	ADCY7, ATP2A2, RYR2, ITGB5	154	30	10730	9.29004	0.748786	0.0409981	9.99889
node_15_node_14	Annotation Cluster 9	1.88467	KEGG_PATHWAY	hsa05412:Arrhythmogenic right ventricular cardiomyopathy (ARVC)	3	0.613497	0.03553	ATP2A2, RYR2, ITGB5	154	21	10730	9.95362	0.996707	0.116848	35.331
node_15_node_14	Annotation Cluster 10	1.68628	GOTERM_MF_FAT	GO:0003713~transcription coactivator activity	11	2.24949	0.00321361	BCL10, BGLAP, STON1, SP100, CREB3, ZBTB9, RIPK3, HCFC1, CDK7, PMF1, PPARGC1A, NR1H3	363	149	15075	3.06589	0.893912	0.361541	4.73553
node_15_node_14	Annotation Cluster 10	1.68628	GOTERM_MF_FAT	GO:0016563~transcription activator activity	18	3.68098	0.00374738	BCL10, BGLAP, STON1, SP100, CREB3, GLIS2, ZBTB9, HCFC1, ILF3, CDK7, PMF1, PPARGC1A, PREB, NOTCH1, CAMK4, GATA5, GATA4, RIPK3, NR1H3	363	341	15075	2.19214	0.926966	0.311908	5.50151
node_15_node_14	Annotation Cluster 10	1.68628	GOTERM_MF_FAT	GO:0003712~transcription cofactor activity	14	2.86299	0.0162185	BCL10, BGLAP, STON1, SP100, CREB3, ZBTB9, HCFC1, CDK7, HES6, PMF1, PPARGC1A, GPS2, AES, RIPK3, NR1H3	363	276	15075	2.10654	0.999989	0.645159	21.8428
node_15_node_14	Annotation Cluster 10	1.68628	GOTERM_MF_FAT	GO:0008134~transcription factor binding	17	3.47648	0.0614682	BCL10, BGLAP, STON1, RARG, SP100, CREB3, ZBTB9, SKIV2L, HCFC1, CDK7, HES6, PMF1, PPARGC1A, GPS2, AES, GATA4, RIPK3, NR1H3	363	436	15075	1.61925	1	0.878222	61.5627
node_15_node_14	Annotation Cluster 10	1.68628	GOTERM_MF_FAT	GO:0030528~transcription regulator activity	40	8.17996	0.308468	AEBP1, ETV7, STON1, GLIS2, ZBTB9, FOXK2, TFEB, ZNF232, HCFC1, NR3C1, CBFA2T3, ZNF345, AES, GATA5, GATA4, NR2F6, ZNF496, ALX3, NR1H3, BCL10, BGLAP, RARG, SP100, CREB3, NEUROG2, ILF3, CDK7, HES6, PMF1, PPARGC1A, MSRB2, GPS2, PREB, ZNF236, NOTCH1, PKNOX1, CAMK4, MLLT10, RNF2, RIPK3, ZNF256	363	1492	15075	1.11338	1	0.989005	99.6148
node_15_node_14	Annotation Cluster 11	1.66317	KEGG_PATHWAY	hsa00590:Arachidonic acid metabolism	6	1.22699	2.85153e-05	PTGIS, PLA2G12B, ALOX12B, CYP2E1, CYP4F2, PLA2G3	154	26	10730	16.0789	0.00449534	0.000500483	0.0343524
node_15_node_14	Annotation Cluster 11	1.66317	GOTERM_BP_FAT	GO:0006690~icosanoid metabolic process	3	0.613497	0.592604	PTGIS, ALOX12B, CYP4F2	386	79	15362	1.51131	1	0.994961	100
node_15_node_14	Annotation Cluster 11	1.66317	GOTERM_BP_FAT	GO:0033559~unsaturated fatty acid metabolic process	3	0.613497	0.606258	PTGIS, ALOX12B, CYP4F2	386	81	15362	1.474	1	0.99558	100
node_15_node_14	Annotation Cluster 12	1.61657	SP_PIR_KEYWORDS	ATP	14	2.86299	0.00462011	LYN, MAP2K1, ERBB2, SKIV2L, CDK7, SRC, WARS, ATP2A2, CAMK4, DDX21, ABCC1, PRKAA2, HSPD1, MATK	489	191	16470	2.46876	0.873225	0.186602	6.35072
node_15_node_14	Annotation Cluster 12	1.61657	SP_PIR_KEYWORDS	phosphotransferase	9	1.84049	0.0494769	CAMK4, CLK3, MAP2K1, LYN, ERBB2, CDK7, PRKAA2, SRC, MATK	489	136	16470	2.22889	1	0.659616	51.2745
node_15_node_14	Annotation Cluster 12	1.61657	INTERPRO	IPR017441:Protein kinase, ATP binding site	20	4.08998	0.0618345	MAP2K1, LYN, NEK3, ERBB2, RAF1, MYLK2, CDK7, BRSK1, SRC, EPHA5, RPS6KA6, CAMK4, CLK3, RIPK3, ABCC1, PRKAA2, MAP3K14, TSSK3, TSSK6, MATK	446	512	17614	1.54271	1	0.998781	62.7012
node_15_node_14	Annotation Cluster 13	1.60237	KEGG_PATHWAY	hsa00280:Valine, leucine and isoleucine degradation	6	1.22699	1.47767e-06	BCAT1, ACAA2, MUT, DLD, ACAT1, HADHB	154	15	10730	27.8701	0.000233445	7.7821e-05	0.00178042
node_15_node_14	Annotation Cluster 13	1.60237	KEGG_PATHWAY	hsa00071:Fatty acid metabolism	3	0.613497	0.0238772	ACAA2, ACAT1, HADHB	154	17	10730	12.2956	0.978037	0.0849709	25.2623
node_15_node_14	Annotation Cluster 13	1.60237	INTERPRO	IPR002155:Thiolase	3	0.613497	0.130696	ACAA2, ACAT1, HADHB	446	25	17614	4.73919	1	0.999778	88.5144
node_15_node_14	Annotation Cluster 13	1.60237	PIR_SUPERFAMILY	PIRSF000429:Ac-CoA_Ac_transf	3	0.613497	0.13416	ACAA2, ACAT1, HADHB	224	25	8682	4.65107	1	0.999914	84.786
node_15_node_14	Annotation Cluster 13	1.60237	UP_SEQ_FEATURE	active site:Acyl-thioester intermediate	3	0.613497	0.153037	ACAA2, ACAT1, HADHB	489	20	13986	4.29018	1	0.999164	93.5343
node_15_node_14	Annotation Cluster 13	1.60237	GOTERM_MF_FAT	GO:0016408~C-acyltransferase activity	3	0.613497	0.178775	ACAA2, ACAT1, HADHB	363	32	15075	3.89334	1	0.973019	94.8622
node_15_node_14	Annotation Cluster 13	1.60237	SP_PIR_KEYWORDS	Acyltransferase	7	1.43149	0.35882	ACAA2, CDYL, TGM1, ZDHHC7, HHAT, ACAT1, HADHB	489	164	16470	1.4376	1	0.94109	99.8159
node_15_node_14	Annotation Cluster 14	1.48252	KEGG_PATHWAY	hsa04010:MAPK signaling pathway	7	1.43149	0.0010256	RPS6KA6, MAP2K1, PLA2G12B, RAF1, FGF21, PLA2G3, MAP3K14	154	81	10730	6.02132	0.149667	0.00769063	1.22876
node_15_node_14	Annotation Cluster 14	1.48252	KEGG_PATHWAY	hsa04660:T cell receptor signaling pathway	4	0.817996	0.0133264	BCL10, MAP2K1, RAF1, MAP3K14	154	35	10730	7.96289	0.879935	0.0556796	14.9259
node_15_node_14	Annotation Cluster 14	1.48252	BIOCARTA	h_keratinocytePathway:Keratinocyte Differentiation	3	0.613497	0.166913	MAP2K1, RAF1, MAP3K14	49	14	906	3.9621	1	0.873771	88.2784
node_15_node_14	Annotation Cluster 14	1.48252	BIOCARTA	h_mapkPathway:MAPKinase Signaling Pathway	3	0.613497	0.51491	MAP2K1, RAF1, MAP3K14	49	32	906	1.73342	1	0.999483	99.9795
node_15_node_14	Annotation Cluster 15	1.42496	GOTERM_BP_FAT	GO:0009991~response to extracellular stimulus	14	2.86299	0.00873457	SUOX, SCAMP3, BGLAP, RARG, SP100, LYN, IL6ST, BECN1, SKIV2L, PMF1, PPARGC1A, AES, TFRC, GHRH, RYR2	386	244	15362	2.28349	1	0.981885	14.2032
node_15_node_14	Annotation Cluster 15	1.42496	GOTERM_BP_FAT	GO:0031667~response to nutrient levels	12	2.45399	0.0175795	SUOX, BGLAP, SCAMP3, SP100, RARG, IL6ST, BECN1, SKIV2L, PMF1, PPARGC1A, TFRC, GHRH, RYR2	386	211	15362	2.26339	1	0.944757	26.6329
node_15_node_14	Annotation Cluster 15	1.42496	GOTERM_BP_FAT	GO:0007584~response to nutrient	9	1.84049	0.036513	SUOX, SCAMP3, BGLAP, RARG, SP100, TFRC, IL6ST, SKIV2L, RYR2, PMF1	386	151	15362	2.37206	1	0.962009	47.7695
node_15_node_14	Annotation Cluster 15	1.42496	GOTERM_BP_FAT	GO:0033273~response to vitamin	5	1.02249	0.0633381	SCAMP3, BGLAP, RARG, SP100, TFRC, PMF1	386	60	15362	3.31649	1	0.952766	68.0997
node_15_node_14	Annotation Cluster 15	1.42496	GOTERM_BP_FAT	GO:0032526~response to retinoic acid	4	0.817996	0.0736015	SCAMP3, RARG, SP100, TFRC	386	39	15362	4.08184	1	0.950867	73.6827
node_15_node_14	Annotation Cluster 15	1.42496	GOTERM_BP_FAT	GO:0033189~response to vitamin A	4	0.817996	0.107894	SCAMP3, RARG, SP100, TFRC	386	46	15362	3.46069	1	0.955267	86.3792
node_15_node_14	Annotation Cluster 16	1.33066	KEGG_PATHWAY	hsa05016:Huntington's disease	10	2.04499	1.3168e-07	NDUFS6, NDUFB10, CREB3, POLR2J, NDUFS8, NDUFA7, CASP8, DLG4, PPARGC1A, DCTN1	154	59	10730	11.8094	2.08053e-05	1.04027e-05	0.000158661
node_15_node_14	Annotation Cluster 16	1.33066	KEGG_PATHWAY	hsa05010:Alzheimer's disease	7	1.43149	6.42375e-05	NDUFS6, NDUFB10, ATP2A2, NDUFS8, NDUFA7, CASP8, PSENEN	154	49	10730	9.95362	0.0100985	0.000780453	0.0773718
node_15_node_14	Annotation Cluster 16	1.33066	KEGG_PATHWAY	hsa00190:Oxidative phosphorylation	5	1.02249	0.00267099	NDUFS6, NDUFB10, NDUFS8, NDUFA7, LHPP	154	41	10730	8.49699	0.344647	0.0174534	3.17119
node_15_node_14	Annotation Cluster 16	1.33066	GOTERM_BP_FAT	GO:0006120~mitochondrial electron transport, NADH to ubiquinone	5	1.02249	0.00375148	NDUFS6, NDUFB10, NDUFS8, NDUFA7, DLD	386	26	15362	7.65345	0.999814	0.94296	6.35223
node_15_node_14	Annotation Cluster 16	1.33066	KEGG_PATHWAY	hsa05012:Parkinson's disease	4	0.817996	0.0143886	NDUFS6, NDUFB10, NDUFS8, NDUFA7	154	36	10730	7.7417	0.898725	0.0584811	16.023
node_15_node_14	Annotation Cluster 16	1.33066	GOTERM_BP_FAT	GO:0042775~mitochondrial ATP synthesis coupled electron transport	5	1.02249	0.0189536	NDUFS6, NDUFB10, NDUFS8, NDUFA7, DLD	386	41	15362	4.85341	1	0.945864	28.4042
node_15_node_14	Annotation Cluster 16	1.33066	GOTERM_BP_FAT	GO:0022904~respiratory electron transport chain	6	1.22699	0.0233228	NDUFS6, NDUFB10, NDUFS8, NDUFA7, DLD, PPARGC1A	386	65	15362	3.67365	1	0.96567	33.7726
node_15_node_14	Annotation Cluster 16	1.33066	GOTERM_BP_FAT	GO:0042773~ATP synthesis coupled electron transport	5	1.02249	0.0258065	NDUFS6, NDUFB10, NDUFS8, NDUFA7, DLD	386	45	15362	4.42199	1	0.963864	36.6526
node_15_node_14	Annotation Cluster 16	1.33066	GOTERM_CC_FAT	GO:0005747~mitochondrial respiratory chain complex I	4	0.817996	0.0453041	NDUFS6, NDUFB10, NDUFS8, NDUFA7	351	30	13075	4.96676	1	0.750179	47.0849
node_15_node_14	Annotation Cluster 16	1.33066	GOTERM_CC_FAT	GO:0030964~NADH dehydrogenase complex	4	0.817996	0.0453041	NDUFS6, NDUFB10, NDUFS8, NDUFA7	351	30	13075	4.96676	1	0.750179	47.0849
node_15_node_14	Annotation Cluster 16	1.33066	GOTERM_CC_FAT	GO:0045271~respiratory chain complex I	4	0.817996	0.0453041	NDUFS6, NDUFB10, NDUFS8, NDUFA7	351	30	13075	4.96676	1	0.750179	47.0849
node_15_node_14	Annotation Cluster 16	1.33066	GOTERM_MF_FAT	GO:0008137~NADH dehydrogenase (ubiquinone) activity	4	0.817996	0.0624727	NDUFS6, NDUFB10, NDUFS8, NDUFA7	363	38	15075	4.37147	1	0.870461	62.1781
node_15_node_14	Annotation Cluster 16	1.33066	GOTERM_MF_FAT	GO:0050136~NADH dehydrogenase (quinone) activity	4	0.817996	0.0624727	NDUFS6, NDUFB10, NDUFS8, NDUFA7	363	38	15075	4.37147	1	0.870461	62.1781
node_15_node_14	Annotation Cluster 16	1.33066	GOTERM_MF_FAT	GO:0003954~NADH dehydrogenase activity	4	0.817996	0.0706894	NDUFS6, NDUFB10, NDUFS8, NDUFA7	363	40	15075	4.15289	1	0.881057	66.8775
node_15_node_14	Annotation Cluster 16	1.33066	GOTERM_BP_FAT	GO:0015980~energy derivation by oxidation of organic compounds	9	1.84049	0.0776435	NDUFS6, NDUFB10, IL6ST, NDUFS8, NDUFA7, DLD, GAA, PPP1CB, PPARGC1A	386	177	15362	2.02362	1	0.946749	75.6173
node_15_node_14	Annotation Cluster 16	1.33066	GOTERM_MF_FAT	GO:0016655~oxidoreductase activity, acting on NADH or NADPH, quinone or similar compound as acceptor	4	0.817996	0.113033	NDUFS6, NDUFB10, NDUFS8, NDUFA7	363	49	15075	3.39012	1	0.944027	83.5993
node_15_node_14	Annotation Cluster 16	1.33066	GOTERM_BP_FAT	GO:0045333~cellular respiration	6	1.22699	0.158284	NDUFS6, NDUFB10, NDUFS8, NDUFA7, DLD, PPARGC1A	386	114	15362	2.09463	1	0.952809	95.0651
node_15_node_14	Annotation Cluster 16	1.33066	GOTERM_CC_FAT	GO:0005746~mitochondrial respiratory chain	4	0.817996	0.175421	NDUFS6, NDUFB10, NDUFS8, NDUFA7	351	54	13075	2.75931	1	0.77083	92.9205
node_15_node_14	Annotation Cluster 16	1.33066	GOTERM_CC_FAT	GO:0044455~mitochondrial membrane part	6	1.22699	0.181359	NDUFS6, NDUFB10, LYN, NDUFS8, NDUFA7, MRPL45	351	112	13075	1.99557	1	0.776121	93.5891
node_15_node_14	Annotation Cluster 16	1.33066	GOTERM_MF_FAT	GO:0016651~oxidoreductase activity, acting on NADH or NADPH	5	1.02249	0.209474	NDUFS6, NDUFB10, NDUFS8, NDUFA7, DLD	363	98	15075	2.11882	1	0.983359	97.1067
node_15_node_14	Annotation Cluster 16	1.33066	SP_PIR_KEYWORDS	respiratory chain	5	1.02249	0.238082	NDUFS6, NDUFB10, NDUFS8, NDUFA7, PMPCB	489	84	16470	2.00482	1	0.920066	97.8779
node_15_node_14	Annotation Cluster 16	1.33066	GOTERM_BP_FAT	GO:0022900~electron transport chain	6	1.22699	0.298798	NDUFS6, NDUFB10, NDUFS8, NDUFA7, DLD, PPARGC1A	386	145	15362	1.64681	1	0.974987	99.7967
node_15_node_14	Annotation Cluster 16	1.33066	SP_PIR_KEYWORDS	ubiquinone	3	0.613497	0.300151	NDUFS6, NDUFB10, NDUFS8	489	37	16470	2.73089	1	0.929553	99.3634
node_15_node_14	Annotation Cluster 16	1.33066	GOTERM_BP_FAT	GO:0006119~oxidative phosphorylation	5	1.02249	0.365839	NDUFS6, NDUFB10, NDUFS8, NDUFA7, DLD	386	122	15362	1.63106	1	0.981484	99.9648
node_15_node_14	Annotation Cluster 16	1.33066	GOTERM_CC_FAT	GO:0070469~respiratory chain	4	0.817996	0.483279	NDUFS6, NDUFB10, NDUFS8, NDUFA7	351	97	13075	1.53611	1	0.919669	99.9884
node_15_node_14	Annotation Cluster 16	1.33066	GOTERM_BP_FAT	GO:0006091~generation of precursor metabolites and energy	11	2.24949	0.558034	NDUFS6, ECH1, NDUFB10, IL6ST, NDUFS8, NDUFA7, DLD, GAA, DHTKD1, PPP1CB, PPARGC1A	386	403	15362	1.0863	1	0.994071	99.9999
node_15_node_14	Annotation Cluster 16	1.33066	SP_PIR_KEYWORDS	nad	8	1.63599	0.579159	NDUFS6, NDUFB10, GLUD2, NDUFS8, NDUFA7, DLD, IMPDH1, TRPM2	489	242	16470	1.11342	1	0.974684	99.9995
node_15_node_14	Annotation Cluster 16	1.33066	SP_PIR_KEYWORDS	electron transport	4	0.817996	0.649122	NDUFS6, NDUFB10, NDUFS8, NDUFA7	489	112	16470	1.20289	1	0.978262	100
node_15_node_14	Annotation Cluster 16	1.33066	SP_PIR_KEYWORDS	mitochondrion inner membrane	3	0.613497	0.98438	NDUFS6, NDUFB10, NDUFA7	489	203	16470	0.497748	1	0.999965	100
node_17_node_15	Annotation Cluster 1	7.73527	SMART	SM00349:KRAB	32	3.08582	1.57157e-14	ZNF19, ZNF84, ZNF273, ZNF77, ZNF155, ZNF202, ZNF14, ZNF184, ZNF224, ZNF248, ZNF222, ZNF266, ZNF546, ZNF566, ZNF44, ZNF565, ZNF544, ZNF91, ZNF160, ZFP1, ZFP28, ZNF549, ZNF585B, ZNF140, ZNF37A, ZNF23, ZNF235, ZNF212, ZNF213, ZNF480, ZNF587, ZNF570	502	113	9335	5.26602	4.19353e-12	4.19353e-12	2.06835e-11
node_17_node_15	Annotation Cluster 1	7.73527	INTERPRO	IPR001909:Krueppel-associated box	32	3.08582	2.52744e-14	ZNF19, ZNF84, ZNF273, ZNF77, ZNF155, ZNF202, ZNF14, ZNF184, ZNF224, ZNF248, ZNF222, ZNF266, ZNF546, ZNF566, ZNF44, ZNF565, ZNF544, ZNF91, ZNF160, ZFP1, ZFP28, ZNF549, ZNF585B, ZNF140, ZNF37A, ZNF23, ZNF235, ZNF212, ZNF213, ZNF480, ZNF587, ZNF570	952	113	17614	5.23953	3.88556e-11	3.88556e-11	4.21774e-11
node_17_node_15	Annotation Cluster 1	7.73527	UP_SEQ_FEATURE	domain:KRAB	30	2.89296	8.22124e-12	ZNF19, ZNF84, ZNF273, ZNF77, ZNF155, ZNF202, ZNF14, ZNF184, ZNF224, ZNF248, ZNF222, ZNF266, ZNF546, ZNF566, ZNF44, ZNF544, ZNF91, ZNF160, ZFP1, ZNF549, ZNF140, ZNF585B, ZNF37A, ZNF23, ZNF235, ZNF212, ZNF213, ZNF480, ZNF587, ZNF570	1035	92	13986	4.40643	2.06517e-08	5.16291e-09	1.45109e-08
node_17_node_15	Annotation Cluster 1	7.73527	INTERPRO	IPR013087:Zinc finger, C2H2-type/integrase, DNA-binding	44	4.24301	1.23012e-11	ZNF19, ZNF84, ZNF273, ZNF77, ZNF155, ZNF202, ZNF16, ZNF678, ZNF14, ZNF184, ZNF323, ZNF224, ZNF248, ZNF222, ZNF396, ZNF266, ZNF546, ZNF566, ZNF625, ZNF565, ZNF44, ZNF441, ZNF544, ZNF91, ZNF24, ZNF160, ZFP1, KLF17, ZFP28, ZNF549, ZNF585B, ZNF22, ZNF140, ZNF37A, ZNF23, ZNF235, ZNF212, SP2, ZNF213, ZNF480, SP8, ZNF587, ZNF570, ZNF572	952	250	17614	3.25637	1.88823e-08	9.44114e-09	2.04958e-08
node_17_node_15	Annotation Cluster 1	7.73527	SMART	SM00355:ZnF_C2H2	52	5.01446	5.14698e-11	ZNF19, ZNF84, ZNF155, ZNF202, ZNF638, ZNF16, ZNF678, ZNF14, PRMT3, ZNF184, ZNF248, ZNF396, MYST2, ZNF546, ZNF44, ZNF441, CIZ1, ZNF544, ZNF91, ZFP28, ZNF549, ZNF140, ZNF37A, ZNF235, ZNF480, ZNF587, DPF2, ZNF273, ZNF77, NUFIP1, ZNF365, ZNF323, ZNF224, ZNF222, ZNF266, ZNF566, ZNF625, ZNF565, ZNF24, ZFP1, ZNF160, KLF17, ZNF585B, ZNF22, ZNF23, ZNF212, SP2, ATF7, ZNF213, SP8, ZNF570, ZNF572	502	352	9335	2.74708	1.3691e-08	6.84549e-09	6.75165e-08
node_17_node_15	Annotation Cluster 1	7.73527	INTERPRO	IPR015880:Zinc finger, C2H2-like	52	5.01446	1.10912e-10	ZNF19, ZNF84, ZNF155, ZNF202, ZNF638, ZNF16, ZNF678, ZNF14, PRMT3, ZNF184, ZNF248, ZNF396, MYST2, ZNF546, ZNF44, ZNF441, CIZ1, ZNF544, ZNF91, ZFP28, ZNF549, ZNF140, ZNF37A, ZNF235, ZNF480, ZNF587, DPF2, ZNF273, ZNF77, NUFIP1, ZNF365, ZNF323, ZNF224, ZNF222, ZNF266, ZNF566, ZNF625, ZNF565, ZNF24, ZFP1, ZNF160, KLF17, ZNF585B, ZNF22, ZNF23, ZNF212, SP2, ATF7, ZNF213, SP8, ZNF570, ZNF572	952	352	17614	2.73326	1.70251e-07	5.67502e-08	1.84799e-07
node_17_node_15	Annotation Cluster 1	7.73527	UP_SEQ_FEATURE	zinc finger region:C2H2-type 8	34	3.27869	2.55617e-10	ZNF19, ZNF84, ZNF77, ZNF155, ZNF202, ZNF16, ZNF678, ZNF14, ZNF184, ZNF224, ZNF248, ZNF222, ZNF266, ZNF546, ZNF566, ZNF625, ZNF44, ZNF565, ZNF441, ZNF544, ZNF91, ZNF160, ZFP1, ZFP28, ZNF549, ZNF585B, ZNF140, ZNF37A, ZNF23, ZNF235, ZNF480, ZNF587, ZNF570, ZNF572	1035	131	13986	3.5072	6.4211e-07	1.28422e-07	4.51181e-07
node_17_node_15	Annotation Cluster 1	7.73527	INTERPRO	IPR007087:Zinc finger, C2H2-type	50	4.8216	3.45859e-10	ZNF19, ZNF84, ZNF155, ZNF202, ZNF638, ZNF16, ZNF678, ZNF14, PRMT3, ZNF184, ZNF248, ZNF396, ZNF546, ZNF44, ZNF441, CIZ1, ZNF544, ZNF91, ZFP28, ZNF549, ZNF140, ZNF37A, ZNF235, ZNF480, ZNF587, DPF2, ZNF273, ZNF77, NUFIP1, ZNF323, ZNF224, ZNF222, ZNF266, ZNF566, ZNF565, ZNF625, ZNF24, ZFP1, ZNF160, KLF17, ZNF585B, ZNF22, ZNF23, ZNF212, SP2, ZNF213, ATF7, SP8, ZNF570, ZNF572	952	341	17614	2.71292	5.30893e-07	1.32723e-07	5.7626e-07
node_17_node_15	Annotation Cluster 1	7.73527	UP_SEQ_FEATURE	zinc finger region:C2H2-type 7	35	3.37512	7.23967e-10	ZNF19, ZNF84, ZNF273, ZNF77, ZNF155, ZNF202, ZNF16, ZNF678, ZNF14, ZNF184, ZNF224, ZNF248, ZNF222, ZNF266, ZNF546, ZNF566, ZNF625, ZNF44, ZNF565, ZNF441, ZNF544, ZNF91, ZNF160, ZFP1, ZFP28, ZNF549, ZNF585B, ZNF140, ZNF37A, ZNF23, ZNF235, ZNF480, ZNF587, ZNF570, ZNF572	1035	143	13986	3.30739	1.8186e-06	3.03101e-07	1.27785e-06
node_17_node_15	Annotation Cluster 1	7.73527	UP_SEQ_FEATURE	zinc finger region:C2H2-type 11	27	2.60366	8.40972e-10	ZNF84, ZNF273, ZNF77, ZNF155, ZNF16, ZNF678, ZNF14, ZNF184, ZNF224, ZNF266, ZNF546, ZNF44, ZNF565, ZNF441, ZNF544, ZNF91, ZNF160, ZFP28, ZNF549, ZNF585B, ZNF37A, ZNF23, ZNF235, ZNF480, ZNF587, ZNF570, ZNF572	1035	90	13986	4.05391	2.11252e-06	3.01789e-07	1.48437e-06
node_17_node_15	Annotation Cluster 1	7.73527	UP_SEQ_FEATURE	zinc finger region:C2H2-type 3	43	4.14658	1.24834e-09	ZNF19, ZNF84, ZNF273, ZNF77, ZNF155, ZNF202, ZNF16, ZNF678, ZNF14, ZNF184, ZNF323, ZNF224, ZNF248, ZNF222, ZNF396, ZNF266, ZNF546, ZNF566, ZNF625, ZNF565, ZNF44, ZNF544, ZNF91, ZNF24, ZNF160, ZFP1, KLF17, ZFP28, ZNF549, ZNF585B, ZNF22, ZNF140, ZNF37A, ZNF23, ZNF235, ZNF212, SP2, ZNF213, ZNF480, SP8, ZNF587, ZNF570, ZNF572	1035	206	13986	2.82068	3.13583e-06	3.91979e-07	2.2034e-06
node_17_node_15	Annotation Cluster 1	7.73527	UP_SEQ_FEATURE	zinc finger region:C2H2-type 5	37	3.56798	1.40231e-09	ZNF19, ZNF84, ZNF273, ZNF77, ZNF155, ZNF202, ZNF16, ZNF678, ZNF14, ZNF184, ZNF323, ZNF224, ZNF248, ZNF222, ZNF266, ZNF546, ZNF566, ZNF625, ZNF44, ZNF565, ZNF441, ZNF544, ZNF91, ZNF160, ZFP1, ZFP28, ZNF549, ZNF585B, ZNF22, ZNF140, ZNF37A, ZNF23, ZNF235, ZNF213, ZNF587, ZNF570, ZNF572	1035	161	13986	3.10548	3.5226e-06	3.914e-07	2.47517e-06
node_17_node_15	Annotation Cluster 1	7.73527	UP_SEQ_FEATURE	zinc finger region:C2H2-type 6	35	3.37512	1.57352e-09	ZNF19, ZNF84, ZNF273, ZNF77, ZNF155, ZNF202, ZNF16, ZNF678, ZNF14, ZNF184, ZNF323, ZNF224, ZNF248, ZNF266, ZNF546, ZNF566, ZNF625, ZNF44, ZNF565, ZNF441, ZNF544, ZNF91, ZNF160, ZFP1, ZFP28, ZNF549, ZNF585B, ZNF140, ZNF37A, ZNF23, ZNF235, ZNF480, ZNF587, ZNF570, ZNF572	1035	147	13986	3.21739	3.95267e-06	3.95267e-07	2.77736e-06
node_17_node_15	Annotation Cluster 1	7.73527	UP_SEQ_FEATURE	zinc finger region:C2H2-type 10	28	2.7001	2.65854e-09	ZNF84, ZNF273, ZNF77, ZNF155, ZNF16, ZNF678, ZNF14, ZNF184, ZNF224, ZNF266, ZNF546, ZNF44, ZNF565, ZNF441, ZNF544, ZNF91, ZNF160, ZFP28, ZNF549, ZNF140, ZNF585B, ZNF37A, ZNF23, ZNF235, ZNF480, ZNF587, ZNF570, ZNF572	1035	101	13986	3.74619	6.67823e-06	6.07114e-07	4.69249e-06
node_17_node_15	Annotation Cluster 1	7.73527	UP_SEQ_FEATURE	zinc finger region:C2H2-type 9	30	2.89296	3.02221e-09	ZNF19, ZNF84, ZNF273, ZNF77, ZNF155, ZNF16, ZNF678, ZNF14, ZNF184, ZNF224, ZNF222, ZNF266, ZNF546, ZNF625, ZNF44, ZNF565, ZNF544, ZNF91, ZNF160, ZFP28, ZNF549, ZNF140, ZNF585B, ZNF37A, ZNF23, ZNF235, ZNF480, ZNF587, ZNF570, ZNF572	1035	115	13986	3.52514	7.59175e-06	6.32648e-07	5.33439e-06
node_17_node_15	Annotation Cluster 1	7.73527	UP_SEQ_FEATURE	zinc finger region:C2H2-type 4	38	3.66442	5.03967e-09	ZNF19, ZNF84, ZNF273, ZNF77, ZNF155, ZNF202, ZNF16, ZNF678, ZNF184, ZNF323, ZNF224, ZNF248, ZNF222, ZNF266, ZNF546, ZNF566, ZNF625, ZNF44, ZNF565, ZNF544, ZNF91, ZNF24, ZNF160, ZFP1, ZFP28, ZNF549, ZNF585B, ZNF22, ZNF140, ZNF37A, ZNF23, ZNF235, ZNF212, ZNF213, ZNF480, ZNF587, ZNF570, ZNF572	1035	176	13986	2.91759	1.26596e-05	9.73819e-07	8.89534e-06
node_17_node_15	Annotation Cluster 1	7.73527	UP_SEQ_FEATURE	zinc finger region:C2H2-type 12	25	2.4108	1.02901e-08	ZNF84, ZNF273, ZNF77, ZNF16, ZNF678, ZNF14, ZNF184, ZNF224, ZNF266, ZNF546, ZNF44, ZNF565, ZNF441, ZNF544, ZNF91, ZNF160, ZFP28, ZNF549, ZNF585B, ZNF23, ZNF37A, ZNF235, ZNF480, ZNF587, ZNF572	1035	87	13986	3.88306	2.58483e-05	1.84633e-06	1.81626e-05
node_17_node_15	Annotation Cluster 1	7.73527	UP_SEQ_FEATURE	zinc finger region:C2H2-type 17	12	1.15718	1.48973e-08	ZNF546, ZNF84, ZNF184, ZNF44, ZNF441, ZNF224, ZNF91, ZNF160, ZNF16, ZNF585B, ZNF23, ZNF14	1035	19	13986	8.53455	3.74214e-05	2.49481e-06	2.62948e-05
node_17_node_15	Annotation Cluster 1	7.73527	UP_SEQ_FEATURE	zinc finger region:C2H2-type 16	13	1.25362	1.5354e-07	ZNF546, ZNF84, ZNF44, ZNF441, ZNF91, ZNF160, ZNF16, ZNF585B, ZNF14, ZNF23, ZNF184, ZNF235, ZNF224	1035	27	13986	6.50628	0.000385618	2.41055e-05	0.000271008
node_17_node_15	Annotation Cluster 1	7.73527	UP_SEQ_FEATURE	zinc finger region:C2H2-type 2	38	3.66442	1.94694e-07	ZNF19, ZNF84, ZNF273, ZNF77, ZNF155, ZNF202, ZNF678, ZNF184, ZNF323, ZNF224, ZNF248, ZNF222, ZNF396, ZNF546, ZNF566, ZNF625, ZNF44, ZNF565, ZNF544, ZNF91, ZNF24, ZNF160, ZFP1, KLF17, ZFP28, ZNF585B, ZNF22, ZNF140, ZNF23, ZNF235, ZNF212, SP2, ZNF213, ZNF480, SP8, ZNF587, ZNF570, ZNF572	1035	201	13986	2.5547	0.000488953	2.87685e-05	0.000343648
node_17_node_15	Annotation Cluster 1	7.73527	PIR_SUPERFAMILY	PIRSF005559:zinc finger protein ZFP-36	15	1.44648	2.99516e-07	ZNF44, ZNF273, ZNF565, ZNF77, ZNF155, ZNF549, ZNF678, ZNF140, ZNF23, ZNF37A, ZNF248, ZNF480, ZNF570, ZNF587, ZNF266	480	50	8682	5.42625	0.00015933	0.00015933	0.000435076
node_17_node_15	Annotation Cluster 1	7.73527	UP_SEQ_FEATURE	zinc finger region:C2H2-type 13	19	1.83221	6.67689e-07	ZNF546, ZNF84, ZNF44, ZNF441, ZNF544, ZNF91, ZNF160, ZFP28, ZNF16, ZNF549, ZNF585B, ZNF678, ZNF23, ZNF14, ZNF184, ZNF235, ZNF224, ZNF587, ZNF266	1035	65	13986	3.94997	0.00167583	9.31754e-05	0.00117851
node_17_node_15	Annotation Cluster 1	7.73527	UP_SEQ_FEATURE	zinc finger region:C2H2-type 15	14	1.35005	1.22063e-06	ZNF546, ZNF84, ZNF44, ZNF441, ZNF91, ZNF160, ZNF549, ZNF16, ZNF585B, ZNF23, ZNF14, ZNF184, ZNF235, ZNF224	1035	37	13986	5.11304	0.00306153	0.000161367	0.00215447
node_17_node_15	Annotation Cluster 1	7.73527	UP_SEQ_FEATURE	zinc finger region:C2H2-type 18	9	0.867888	1.74506e-06	ZNF546, ZNF84, ZNF184, ZNF441, ZNF224, ZNF91, ZNF160, ZNF585B, ZNF14	1035	14	13986	8.68696	0.00437401	0.000219156	0.00308011
node_17_node_15	Annotation Cluster 1	7.73527	UP_SEQ_FEATURE	zinc finger region:C2H2-type 19	8	0.771456	2.99832e-06	ZNF546, ZNF84, ZNF184, ZNF441, ZNF91, ZNF160, ZNF585B, ZNF14	1035	11	13986	9.82767	0.0075035	0.000358593	0.0052921
node_17_node_15	Annotation Cluster 1	7.73527	UP_SEQ_FEATURE	zinc finger region:C2H2-type 14	15	1.44648	5.95002e-06	ZNF546, ZNF84, ZNF44, ZNF441, ZNF160, ZFP28, ZNF549, ZNF16, ZNF585B, ZNF678, ZNF23, ZNF14, ZNF184, ZNF235, ZNF266	1035	48	13986	4.22283	0.0148354	0.000679155	0.0105016
node_17_node_15	Annotation Cluster 1	7.73527	UP_SEQ_FEATURE	zinc finger region:C2H2-type 1; degenerate	12	1.15718	1.45259e-05	ZNF566, ZNF235, ZNF625, ZNF44, ZNF273, ZNF248, ZNF91, ZNF16, ZNF549, ZNF266, ZNF23, ZNF37A	1035	33	13986	4.91383	0.0358316	0.00158523	0.025636
node_17_node_15	Annotation Cluster 1	7.73527	SP_PIR_KEYWORDS	zinc-finger	89	8.58245	6.90385e-05	ZNF19, ZNF84, ZNF155, ZNF202, ZNF638, ZNF16, ZNF678, ZNF14, PRMT3, ZNF184, HMHA1, GATA5, PCGF6, ZNF248, ZNF396, RNF149, USP16, MYST2, MLL4, MYST3, ZNF546, ZNF44, KIAA0182, ZNF441, CIZ1, ZDHHC8, ZNF544, DTX3L, ZNF91, TRIM41, ZFP28, PRKCE, NUPL2, ZNF549, ZNF140, ZNF37A, ZNF235, SLU7, ZZZ3, ZNF480, SIAH2, ZNF587, ZC3H3, DPF2, ZMYND11, ZNF273, ZNF77, NUFIP1, ANAPC11, TRIM65, ZNF323, ZDHHC21, ZNF224, …	1036	930	16470	1.52139	0.0408432	0.00297419	0.102009
node_17_node_15	Annotation Cluster 1	7.73527	UP_SEQ_FEATURE	zinc finger region:C2H2-type 1	29	2.79653	0.000166133	ZNF19, ZNF84, ZNF77, ZNF155, ZNF202, ZNF678, ZNF14, ZNF184, ZNF323, ZNF224, ZNF222, ZNF396, ZNF546, ZNF565, ZNF160, ZFP1, ZNF24, KLF17, ZFP28, ZNF140, ZNF22, ZNF585B, ZNF212, SP2, ZNF213, SP8, ZNF587, ZNF570, ZNF572	1035	182	13986	2.15318	0.341216	0.0172397	0.29283
node_17_node_15	Annotation Cluster 1	7.73527	UP_SEQ_FEATURE	zinc finger region:C2H2-type 20	4	0.385728	0.00680018	ZNF546, ZNF91, ZNF160, ZNF585B	1035	6	13986	9.0087	1	0.469974	11.3468
node_17_node_15	Annotation Cluster 1	7.73527	UP_SEQ_FEATURE	zinc finger region:C2H2-type 21	3	0.289296	0.0296305	ZNF546, ZNF91, ZNF585B	1035	4	13986	10.1348	1	0.905689	41.1926
node_17_node_15	Annotation Cluster 2	4.08686	SMART	SM00355:ZnF_C2H2	52	5.01446	5.14698e-11	ZNF19, ZNF84, ZNF155, ZNF202, ZNF638, ZNF16, ZNF678, ZNF14, PRMT3, ZNF184, ZNF248, ZNF396, MYST2, ZNF546, ZNF44, ZNF441, CIZ1, ZNF544, ZNF91, ZFP28, ZNF549, ZNF140, ZNF37A, ZNF235, ZNF480, ZNF587, DPF2, ZNF273, ZNF77, NUFIP1, ZNF365, ZNF323, ZNF224, ZNF222, ZNF266, ZNF566, ZNF625, ZNF565, ZNF24, ZFP1, ZNF160, KLF17, ZNF585B, ZNF22, ZNF23, ZNF212, SP2, ATF7, ZNF213, SP8, ZNF570, ZNF572	502	352	9335	2.74708	1.3691e-08	6.84549e-09	6.75165e-08
node_17_node_15	Annotation Cluster 2	4.08686	INTERPRO	IPR015880:Zinc finger, C2H2-like	52	5.01446	1.10912e-10	ZNF19, ZNF84, ZNF155, ZNF202, ZNF638, ZNF16, ZNF678, ZNF14, PRMT3, ZNF184, ZNF248, ZNF396, MYST2, ZNF546, ZNF44, ZNF441, CIZ1, ZNF544, ZNF91, ZFP28, ZNF549, ZNF140, ZNF37A, ZNF235, ZNF480, ZNF587, DPF2, ZNF273, ZNF77, NUFIP1, ZNF365, ZNF323, ZNF224, ZNF222, ZNF266, ZNF566, ZNF625, ZNF565, ZNF24, ZFP1, ZNF160, KLF17, ZNF585B, ZNF22, ZNF23, ZNF212, SP2, ATF7, ZNF213, SP8, ZNF570, ZNF572	952	352	17614	2.73326	1.70251e-07	5.67502e-08	1.84799e-07
node_17_node_15	Annotation Cluster 2	4.08686	INTERPRO	IPR007087:Zinc finger, C2H2-type	50	4.8216	3.45859e-10	ZNF19, ZNF84, ZNF155, ZNF202, ZNF638, ZNF16, ZNF678, ZNF14, PRMT3, ZNF184, ZNF248, ZNF396, ZNF546, ZNF44, ZNF441, CIZ1, ZNF544, ZNF91, ZFP28, ZNF549, ZNF140, ZNF37A, ZNF235, ZNF480, ZNF587, DPF2, ZNF273, ZNF77, NUFIP1, ZNF323, ZNF224, ZNF222, ZNF266, ZNF566, ZNF565, ZNF625, ZNF24, ZFP1, ZNF160, KLF17, ZNF585B, ZNF22, ZNF23, ZNF212, SP2, ZNF213, ATF7, SP8, ZNF570, ZNF572	952	341	17614	2.71292	5.30893e-07	1.32723e-07	5.7626e-07
node_17_node_15	Annotation Cluster 2	4.08686	SP_PIR_KEYWORDS	zinc-finger	89	8.58245	6.90385e-05	ZNF19, ZNF84, ZNF155, ZNF202, ZNF638, ZNF16, ZNF678, ZNF14, PRMT3, ZNF184, HMHA1, GATA5, PCGF6, ZNF248, ZNF396, RNF149, USP16, MYST2, MLL4, MYST3, ZNF546, ZNF44, KIAA0182, ZNF441, CIZ1, ZDHHC8, ZNF544, DTX3L, ZNF91, TRIM41, ZFP28, PRKCE, NUPL2, ZNF549, ZNF140, ZNF37A, ZNF235, SLU7, ZZZ3, ZNF480, SIAH2, ZNF587, ZC3H3, DPF2, ZMYND11, ZNF273, ZNF77, NUFIP1, ANAPC11, TRIM65, ZNF323, ZDHHC21, ZNF224, …	1036	930	16470	1.52139	0.0408432	0.00297419	0.102009
node_17_node_15	Annotation Cluster 2	4.08686	GOTERM_MF_FAT	GO:0008270~zinc ion binding	130	12.5362	0.00985494	S100A6, LMO1, THOP1, MIPEP, ZNF638, MOBKL2C, MOBKL2B, ZNF184, HMHA1, GATA5, ADAM2, ZNF248, ZNF396, RNF149, MYST2, MLL4, MYST3, L3MBTL4, CARS, ZNF44, ZNF441, CIZ1, DTX3L, TRIM41, NUPL2, ZNF37A, ZNF235, BHMT, SLU7, ZZZ3, ZNF587, ZC3H3, ZNF77, ANAPC11, PXN, RABGGTA, TRIM65, ZNF323, ZNF224, ZNF222, RNF167, TRAF5, EWSR1, DNAJA2, ZNF625, C11ORF54, TRIP4, UPB1, ASXL1, KLF17, ZNF585B, DDX58, RNF7, ZNF212…	785	2043	15075	1.22198	0.999967	0.643699	14.5551
node_17_node_15	Annotation Cluster 2	4.08686	SP_PIR_KEYWORDS	zinc	122	11.7647	0.0170047	LMO1, THOP1, MIPEP, ZNF638, MOBKL2C, MOBKL2B, AZGP1, ZNF184, HMHA1, GATA5, ZNF248, ZNF396, RNF149, MYST2, PPP4C, MLL4, MYST3, CARS, ZNF44, ZNF441, CIZ1, DTX3L, TRIM41, NUPL2, ZNF37A, ZNF235, BHMT, SLU7, ZZZ3, ZNF587, ZC3H3, ZNF77, ANAPC11, PXN, RABGGTA, TRIM65, ZNF323, ZNF224, ZNF222, RNF167, TRAF5, EWSR1, DNAJA2, ZNF625, C11ORF54, TRIP4, UPB1, ASXL1, KLF17, ZNF585B, DDX58, RNF7, ZNF212, EBF3, ZN…	1036	1599	16470	1.21296	0.999968	0.309245	22.3948
node_17_node_15	Annotation Cluster 2	4.08686	GOTERM_MF_FAT	GO:0043169~cation binding	247	23.8187	0.0243077	S100A6, ATP1B3, ALOXE3, ADCY8, THOP1, SLC9A3, NELL2, ZNF638, HMHA1, ATP2B4, PLOD1, ADAM2, ZNF248, ZNF396, SLC12A6, L3MBTL4, ZNF44, CIZ1, F8, F7, NME7, ZNF37A, ZNF235, F5, BHMT, ZZZ3, NEK4, CRELD1, ZNF77, KCNJ2, SFXN5, PXN, ZNF224, ZNF222, IDH2, FAHD2A, ZNF625, C11ORF54, UPB1, ASXL1, ACACA, KLF17, ZNF585B, S100A13, CYP7B1, RNF7, ZNF212, ZNF213, IDI1, ZNF19, KCNK16, KCNJ15, CYP2J2, KCNAB2, ATP5B, A…	785	4255	15075	1.11477	1	0.722539	32.351
node_17_node_15	Annotation Cluster 2	4.08686	GOTERM_MF_FAT	GO:0046914~transition metal ion binding	162	15.622	0.0257547	S100A6, LMO1, ALOXE3, THOP1, ZNF638, MIPEP, MOBKL2C, MOBKL2B, HMHA1, ZNF184, MUTYH, GATA5, PLOD1, ADAM2, ZNF248, MIOX, ZNF396, RNF149, MYST2, PPP4C, MLL4, MYST3, L3MBTL4, CARS, ZNF44, ZNF441, CIZ1, DTX3L, TRIM41, F8, NUPL2, CHPT1, ZNF37A, ZNF235, F5, BHMT, ZZZ3, SLU7, ZNF587, ZC3H3, STK11, ZNF77, PAH, ANAPC11, RRM2B, AGMAT, FTH1, SFXN5, PXN, RABGGTA, TRIM65, ZNF323, ZNF224, ZNF222, IDH2, RNF167, …	785	2691	15075	1.15608	1	0.709403	33.927
node_17_node_15	Annotation Cluster 2	4.08686	GOTERM_MF_FAT	GO:0046872~metal ion binding	243	23.433	0.0257764	S100A6, ATP1B3, ALOXE3, ADCY8, THOP1, SLC9A3, NELL2, ZNF638, HMHA1, ATP2B4, PLOD1, ADAM2, ZNF248, ZNF396, SLC12A6, L3MBTL4, ZNF44, CIZ1, F8, F7, NME7, ZNF37A, ZNF235, F5, BHMT, ZZZ3, NEK4, CRELD1, ZNF77, KCNJ2, SFXN5, PXN, ZNF224, ZNF222, IDH2, FAHD2A, ZNF625, C11ORF54, UPB1, ASXL1, ACACA, KLF17, ZNF585B, S100A13, CYP7B1, RNF7, ZNF212, ZNF213, IDI1, ZNF19, KCNK16, KCNJ15, CYP2J2, KCNAB2, ATP5B, A…	785	4185	15075	1.11506	1	0.693672	33.9504
node_17_node_15	Annotation Cluster 2	4.08686	GOTERM_MF_FAT	GO:0043167~ion binding	250	24.108	0.0267891	S100A6, ATP1B3, ALOXE3, ADCY8, THOP1, SLC9A3, NELL2, ZNF638, HMHA1, ATP2B4, PLOD1, ADAM2, ZNF248, ZNF396, SLC12A6, L3MBTL4, ZNF44, CIZ1, F8, F7, NME7, ZNF37A, ZNF235, F5, BHMT, ZZZ3, NEK4, CLCN3, CRELD1, ZNF77, KCNJ2, SFXN5, PXN, ZNF224, ZNF222, IDH2, FAHD2A, ZNF625, C11ORF54, UPB1, ASXL1, ACACA, KLF17, ZNF585B, S100A13, CYP7B1, RNF7, ZNF212, ZNF213, IDI1, ZNF19, KCNK16, KCNJ15, CYP2J2, KCNAB2, A…	785	4318	15075	1.11185	1	0.692401	35.0325
node_17_node_15	Annotation Cluster 2	4.08686	SP_PIR_KEYWORDS	metal-binding	173	16.6827	0.112212	S100A6, LMO1, ALOXE3, ZAK, ADCY8, THOP1, ZNF638, MIPEP, MOBKL2C, MOBKL2B, HMHA1, ZNF184, MUTYH, ATP2B4, GATA5, PLOD1, ZNF248, MIOX, ZNF396, RNF149, MYST2, PPP4C, MLL4, MYST3, CARS, ZNF44, ZNF441, CIZ1, DTX3L, TRIM41, F8, NUPL2, CHPT1, NME7, ZNF37A, ZNF235, F5, BHMT, FBXL5, ZZZ3, SLU7, NEK4, ZNF587, ZC3H3, STK11, ZNF77, PAH, ANAPC11, RRM2B, AGMAT, FTH1, PXN, RABGGTA, TRIM65, ZNF323, ZNF224, ITGB7,…	1036	2513	16470	1.09443	1	0.742416	82.7864
node_17_node_15	Annotation Cluster 3	4.01263	GOTERM_BP_FAT	GO:0006350~transcription	129	12.4397	2.09063e-10	IL16, RBM15B, MORF4L2, CNOT2, CBX8, CNOT7, BATF, TBPL2, ZNF184, CDKN2A, GATA5, ZNF248, FOXF2, EED, ZNF396, MYST2, MLL4, MYST3, ZNF44, RBL2, ZNF441, RBL1, SIX5, HDAC11, VAX1, NR0B2, ZNF37A, ZNF235, HOXD4, ZZZ3, ZNF587, MYBBP1A, TRAPPC2, CAMTA2, LITAF, ZNF77, NFKBIB, TAL2, ZNF323, DRAP1, ZNF224, ZNF222, SNF8, NKX3-1, EWSR1, RUNX3, SREBF1, ZNF625, TRIP4, MAML1, ASXL1, TAF7, C14ORF156, KLF17, TFCP2, …	810	1397	15362	1.75128	6.06491e-07	6.06491e-07	3.75047e-07
node_17_node_15	Annotation Cluster 3	4.01263	SP_PIR_KEYWORDS	transcription regulation	126	12.1504	6.53046e-07	IL16, RBM15B, MORF4L2, CNOT2, CBX8, CNOT7, BATF, TBPL2, ZNF184, CDKN2A, GATA5, ZNF248, FOXF2, EED, ZNF396, MYST2, MLL4, MYST3, ZNF44, RBL2, ZNF441, RBL1, SIX5, HDAC11, VAX1, NR0B2, ZNF37A, ZNF235, HOXD4, ZZZ3, ZNF587, MYBBP1A, CAMTA2, LITAF, ZNF77, TAL2, ZNF323, DRAP1, ZNF224, ZNF222, SNF8, NKX3-1, EWSR1, RUNX3, SREBF1, ZNF625, TRIP4, MAML1, ASXL1, TAF7, C14ORF156, KLF17, TFCP2, WHSC2, EN2, NKX6-…	1036	1296	16470	1.54561	0.000394362	4.93038e-05	0.000965373
node_17_node_15	Annotation Cluster 3	4.01263	SP_PIR_KEYWORDS	Transcription	127	12.2469	1.9794e-06	IL16, RBM15B, MORF4L2, CNOT2, CBX8, CNOT7, BATF, TBPL2, ZNF184, CDKN2A, GATA5, ZNF248, FOXF2, EED, ZNF396, MYST2, MLL4, MYST3, ZNF44, RBL2, ZNF441, RBL1, SIX5, HDAC11, VAX1, NR0B2, ZNF37A, ZNF235, HOXD4, ZZZ3, ZNF587, MYBBP1A, TRAPPC2, CAMTA2, LITAF, ZNF77, TAL2, ZNF323, DRAP1, ZNF224, ZNF222, SNF8, NKX3-1, EWSR1, RUNX3, SREBF1, ZNF625, TRIP4, MAML1, ASXL1, TAF7, C14ORF156, KLF17, TFCP2, WHSC2, N…	1036	1336	16470	1.51123	0.00119484	0.000119549	0.00292604
node_17_node_15	Annotation Cluster 3	4.01263	SP_PIR_KEYWORDS	nucleus	259	24.9759	4.2483e-06	S100A6, ZNF638, HMGN4, CITED1, TBPL2, SFRS4, CDCA8, HIST1H2BN, BHLHB9, HIST1H2BI, FOXF2, TRAK1, ZNF248, ZNF396, RPP30, CLNS1A, RPP25, MAGI3, L3MBTL4, ZNF44, CIZ1, DEPDC1, SFRS1, ZNF37A, CHRAC1, ZNF235, ZZZ3, CAMK1, NEK4, MYBBP1A, ZNF77, NFKBIB, OAS2, ZNF224, DRAP1, CACYBP, ZNF222, WDHD1, IQSEC1, MDFI, ZNF625, C11ORF54, MKI67, CLCC1, MAML1, ASXL1, KLF17, TFCP2, EN2, NXF1, RAD54L, ZNF585B, NKX6-1, …	1036	3199	16470	1.28712	0.00256269	0.000233243	0.00627993
node_17_node_15	Annotation Cluster 3	4.01263	GOTERM_BP_FAT	GO:0006355~regulation of transcription, DNA-dependent	112	10.8004	0.000704425	MORF4L2, TGFB3, CNOT2, CNOT7, CITED1, BATF, TBPL2, ZNF184, CDKN2A, GATA5, ZNF248, TRAK1, SMARCD1, FOXF2, ZNF396, MYST2, MLL4, L3MBTL4, ZNF44, STRN3, RBL1, SIX5, VAX1, NR0B2, ZNF37A, ASCL2, ZNF235, HOXD4, ZNF587, MYBBP1A, TRAPPC2, CAMTA2, LITAF, ZNF77, CYTL1, ZNF323, DRAP1, ZNF224, SNF8, ZNF222, NKX3-1, EWSR1, RUNX3, SREBF1, MDFI, MAML1, TAF7, TFCP2, EN2, NKX6-1, ZNF585B, ZNF212, HDAC1, EBF3, NEDD…	810	1571	15362	1.35209	0.870524	0.335587	1.25619
node_17_node_15	Annotation Cluster 3	4.01263	GOTERM_BP_FAT	GO:0051252~regulation of RNA metabolic process	114	10.9932	0.000755604	RBM15B, MORF4L2, TGFB3, CNOT2, CNOT7, CITED1, BATF, TBPL2, ZNF184, CDKN2A, GATA5, ZNF248, TRAK1, SMARCD1, FOXF2, ZNF396, MYST2, MLL4, L3MBTL4, ZNF44, STRN3, RBL1, SIX5, VAX1, NR0B2, ZNF37A, ASCL2, ZNF235, HOXD4, ZNF587, MYBBP1A, TRAPPC2, CAMTA2, LITAF, ZNF77, CYTL1, ZNF323, DRAP1, ZNF224, ZNF222, SNF8, NKX3-1, EWSR1, RUNX3, SREBF1, MDFI, PAIP1, MAML1, TAF7, TFCP2, EN2, NKX6-1, ZNF585B, ZNF212, HD…	810	1607	15362	1.3454	0.8884	0.306131	1.34687
node_17_node_15	Annotation Cluster 3	4.01263	GOTERM_MF_FAT	GO:0003677~DNA binding	135	13.0183	0.00136095	LMO1, ZNF638, CNOT7, HMGN4, CITED1, BATF, TBPL2, ZNF184, MUTYH, CDKN2A, HIST1H2BN, GATA5, HIST1H2BI, ZNF248, FOXF2, ZNF396, PMS2, MYST2, MLL4, MYST3, L3MBTL4, ZNF44, RBL2, ZNF441, STRN3, SIX5, VAX1, NR0B2, ZNF37A, CHRAC1, ASCL2, ZNF235, FBXO18, HOXD4, ZZZ3, ZNF587, MYBBP1A, ZNF77, TAL2, ZNF323, HIST1H4B, DRAP1, ZNF224, ZNF222, NKX3-1, WDHD1, EWSR1, RUNX3, SREBF1, HIST1H3J, ZNF625, TAF7, KLF17, TF…	785	2016	15075	1.28597	0.758063	0.376886	2.13979
node_17_node_15	Annotation Cluster 3	4.01263	SP_PIR_KEYWORDS	dna-binding	111	10.704	0.00171548	ZNF638, HMGN4, BATF, TBPL2, ZNF184, CDKN2A, HIST1H2BN, GATA5, HIST1H2BI, ZNF248, FOXF2, ZNF396, MLL4, ZNF44, RBL2, ZNF441, SIX5, VAX1, ZNF37A, CHRAC1, ASCL2, ZNF235, FBXO18, HOXD4, ZZZ3, ZNF587, ZNF77, TAL2, ZNF323, DRAP1, ZNF224, HIST1H4B, ZNF222, NKX3-1, WDHD1, EWSR1, RUNX3, SREBF1, HIST1H3J, ZNF625, KLF17, TFCP2, EN2, RAD54L, NKX6-1, ZNF212, EBF3, LASS2, ZNF213, ATF7, FOXI1, ZNF19, HLF, TAF1C,…	1036	1333	16470	1.32381	0.645497	0.0591789	2.50618
node_17_node_15	Annotation Cluster 3	4.01263	GOTERM_BP_FAT	GO:0045449~regulation of transcription	150	14.4648	0.00202911	IL16, RBM15B, MORF4L2, TGFB3, CNOT2, TLR3, CBX8, CNOT7, RBM9, CITED1, BATF, TBPL2, ZNF184, MYD88, CDKN2A, GATA5, ZNF248, FOXF2, SMARCD1, TRAK1, EED, ZNF396, IL1B, MYST2, MLL4, MYST3, L3MBTL4, ZNF44, ZNF441, RBL2, STRN3, RBL1, SIX5, HDAC11, VAX1, NR0B2, ZNF37A, ASCL2, ZNF235, HOXD4, ZZZ3, ZNF587, MYBBP1A, TRAPPC2, CAMTA2, LITAF, ZNF77, CYTL1, TAL2, IRAK3, ZNF323, DRAP1, ZNF224, ZNF222, SNF8, NKX3-…	810	2271	15362	1.25267	0.99724	0.521238	3.57821
node_17_node_15	Annotation Cluster 3	4.01263	GOTERM_MF_FAT	GO:0030528~transcription regulator activity	97	9.35391	0.0156955	LMO1, CNOT2, RBM9, CNOT7, CITED1, BATF, TBPL2, CDKN2A, GATA5, SMARCD1, FOXF2, EED, ZNF396, MYST2, MLL4, MYST3, CUTA, L3MBTL4, STRN3, SIX5, NR0B2, VAX1, ZNF37A, ASCL2, HOXD4, CAMTA2, LITAF, NFKBIB, CYTL1, TAL2, ZNF323, DRAP1, SNF8, NKX3-1, RUNX3, EWSR1, SREBF1, TRIP4, MAML1, TAF7, EN2, TFCP2, GAS7, NKX6-1, TCEB3B, HDAC1, EBF3, PSMC3, LASS2, ATF7, ZNF213, SUPT16H, IKBKB, FOXI1, ZNF19, HLF, TAF1C, E…	785	1492	15075	1.24851	1	0.718614	22.2181
node_17_node_15	Annotation Cluster 3	4.01263	GOTERM_MF_FAT	GO:0003700~transcription factor activity	55	5.30376	0.159852	ZNF19, HLF, LMO1, ELF4, E2F6, ZNF155, ZNF202, PRRX2, CNOT7, CITED1, BATF, TBPL2, FOS, CDKN2A, GATA5, PCGF6, FOXF2, ZNF396, MYST2, MLL4, L3MBTL4, STRN3, ZNF91, GTF2H4, SIX5, RB1, VAX1, NR0B2, ZNF140, ZNF37A, ASCL2, HOXD4, ZNF323, TSC22D4, DRAP1, NKX3-1, EWSR1, SIM1, RUNX3, SREBF1, CREB1, CEBPG, TAF7, ZNF24, TFCP2, EN2, AFF1, GAS7, NKX6-1, STAT3, HDAC1, LASS2, ATF7, ZNF213, FOXI1	785	904	15075	1.16837	1	0.965298	93.711
node_17_node_15	Annotation Cluster 4	3.52057	GOTERM_CC_FAT	GO:0005887~integral to plasma membrane	82	7.90743	4.88871e-06	F2RL3, KCNJ15, ATP1B3, CD8A, OSMR, TACR2, TOLLIP, TLR3, SLC7A9, TNFSF12, CD151, SLC35A1, VIPR1, SLC7A7, LNPEP, ASGR1, CD47, PTGIR, ATP2B4, IL4R, ADAM2, SLC2A2, MC5R, MCOLN1, ZYX, KCNQ2, IFNGR2, KCNG2, SLC12A6, IRAK1, PTGER3, NCF2, IL11RA, TRPM1, DDR1, VSIG2, SDC1, CD37, TNFRSF10C, GPR55, ST14, ROR1, CNTN2, GPR17, TSHR, FGFR1, GPRC5C, PCDHB15, CLCNKA, ITGB2, GPR68, KCNJ2, GPR3, MIP, SLC29A1, KCNS2…	745	865	13075	1.66373	0.00244137	0.00244137	0.00703971
node_17_node_15	Annotation Cluster 4	3.52057	GOTERM_CC_FAT	GO:0031226~intrinsic to plasma membrane	82	7.90743	1.32083e-05	F2RL3, KCNJ15, ATP1B3, CD8A, OSMR, TACR2, TOLLIP, TLR3, SLC7A9, TNFSF12, CD151, SLC35A1, VIPR1, SLC7A7, LNPEP, ASGR1, CD47, PTGIR, ATP2B4, IL4R, ADAM2, SLC2A2, MC5R, MCOLN1, ZYX, KCNQ2, IFNGR2, KCNG2, SLC12A6, IRAK1, PTGER3, NCF2, IL11RA, TRPM1, DDR1, VSIG2, SDC1, CD37, TNFRSF10C, GPR55, ST14, ROR1, CNTN2, GPR17, TSHR, FGFR1, GPRC5C, PCDHB15, CLCNKA, ITGB2, GPR68, KCNJ2, GPR3, MIP, SLC29A1, KCNS2…	745	888	13075	1.62064	0.00658243	0.00329665	0.0190188
node_17_node_15	Annotation Cluster 4	3.52057	GOTERM_CC_FAT	GO:0044459~plasma membrane part	140	13.5005	0.00745052	F2RL3, ENAH, HFE2, ATP1B3, OSMR, SLC9A3, TGFB3, TLR3, SLC7A9, TNFSF12, SLC35A1, VPS33B, VIPR1, SLC7A7, AZGP1, ACBD3, CD47, PTGIR, ATP2B4, RAB28, SLC2A2, ADAM2, WNK4, RALB, RAB25, MCOLN1, SLC12A6, F11R, MAGI3, NCF2, CA11, PSD3, NUPL2, NUPL1, IL11RA, HLA-F, VSIG2, CD37, GPR55, ST14, ROR1, FGFR1, CLCN3, LITAF, MRAS, ITGB2, KCNJ2, PXN, SLC29A1, KCNS2, ITGB7, TEK, ARHGDIA, AXIN1, AP2M1, RYK, TNFRSF13B…	745	2016	13075	1.21877	0.976227	0.267726	10.2096
node_17_node_15	Annotation Cluster 4	3.52057	GOTERM_CC_FAT	GO:0005886~plasma membrane	214	20.6365	0.0171979	ATP1B3, VAPB, OSMR, ADCY8, SLC9A3, SLC35A1, VPS33B, CD2AP, ACBD3, CD47, ATP2B4, RAB28, WNK4, ADAM2, SERPINE1, RAB25, SLC12A6, CLNS1A, F11R, MAGI3, NCF2, GPR133, STRN3, PTPRR, F8, F7, PLAUR, CD37, VSIG2, F5, ST14, ROR1, CLCN3, GNAI3, KCNJ2, PXN, SLC29A1, STX11, CDC42EP5, ARFIP2, JTB, SLAMF1, FNBP1, KCNJ15, TOLLIP, ATP5B, CD151, AP1S3, ASGR1, LNPEP, IL4R, MC5R, DPP4, CD200R1, KCNG2, PCDHB1, GIF, CY…	745	3303	13075	1.13708	0.999829	0.439121	22.1052
node_17_node_15	Annotation Cluster 5	3.23645	GOTERM_CC_FAT	GO:0031974~membrane-enclosed lumen	130	12.5362	5.84519e-05	MRPL40, MRPL42, RBM15B, MORF4L2, TGFB3, RPS6KB2, CCT2, MIPEP, ZNF638, ACSS2, CNOT7, MMRN1, CD2AP, SMNDC1, TBPL2, CDCA8, SFRS4, MUTYH, CDKN2A, OIP5, FOXF2, SMARCD1, RPP30, PDHA2, MYST2, MLL4, MYST3, GNL3, PABPN1, ANAPC2, NCF2, RBL2, STRN3, RBL1, F8, HDAC11, SFRS1, F5, SLU7, NEU1, NEK4, MYBBP1A, MRPS16, GLUD1, ANAPC11, HADHA, DAZAP1, GCKR, HIST1H4B, CACYBP, MRPL55, HSPE1, RPL5, WDHD1, TRIP4, MKI67,…	745	1640	13075	1.39119	0.0288038	0.00728008	0.0841402
node_17_node_15	Annotation Cluster 5	3.23645	GOTERM_CC_FAT	GO:0043233~organelle lumen	126	12.1504	7.75224e-05	MRPL40, MRPL42, RBM15B, MORF4L2, TGFB3, RPS6KB2, CCT2, MIPEP, ZNF638, ACSS2, CNOT7, MMRN1, CD2AP, SMNDC1, TBPL2, CDCA8, SFRS4, MUTYH, CDKN2A, OIP5, FOXF2, SMARCD1, RPP30, PDHA2, MYST2, MLL4, MYST3, GNL3, PABPN1, ANAPC2, NCF2, RBL2, STRN3, RBL1, F8, HDAC11, SFRS1, F5, SLU7, NEU1, NEK4, MYBBP1A, MRPS16, GLUD1, ANAPC11, HADHA, DAZAP1, GCKR, HIST1H4B, MRPL55, HSPE1, RPL5, WDHD1, TRIP4, MKI67, MAML1, …	745	1589	13075	1.39166	0.038021	0.00772257	0.111578
node_17_node_15	Annotation Cluster 5	3.23645	GOTERM_CC_FAT	GO:0031981~nuclear lumen	93	8.96818	0.00021107	KIF23, TAF1C, CLSPN, NBN, ELF4, E2F6, RBM15B, MORF4L2, TCOF1, RPS6KB2, CAD, CCT2, ZNF638, ACSS2, CNOT7, CD2AP, SMNDC1, TBPL2, FOS, MUTYH, CDCA8, SFRS4, CDKN2A, DGCR8, OIP5, FOXF2, SMARCD1, RPP30, MYST2, MLL4, MYST3, GNL3, PABPN1, ANAPC2, NCF2, RBL2, STRN3, RBL1, GTF2H4, RB1, HDAC11, SFRS1, MCM4, MED8, SLU7, NEK4, CPSF3, MYBBP1A, THOC1, POLR2H, POLR2G, MGMT, NUFIP1, ANAPC11, SMUG1, DAZAP1, EXOSC10…	745	1125	13075	1.45083	0.100167	0.0149649	0.303521
node_17_node_15	Annotation Cluster 5	3.23645	GOTERM_CC_FAT	GO:0070013~intracellular organelle lumen	120	11.5718	0.000264629	MRPL40, MRPL42, RBM15B, MORF4L2, RPS6KB2, CCT2, MIPEP, ZNF638, ACSS2, CNOT7, CD2AP, SMNDC1, TBPL2, CDCA8, SFRS4, MUTYH, CDKN2A, OIP5, FOXF2, SMARCD1, RPP30, PDHA2, MYST2, MLL4, MYST3, GNL3, PABPN1, ANAPC2, NCF2, RBL2, STRN3, RBL1, HDAC11, SFRS1, SLU7, NEU1, NEK4, MYBBP1A, MRPS16, GLUD1, ANAPC11, HADHA, DAZAP1, GCKR, HIST1H4B, MRPL55, HSPE1, RPL5, WDHD1, TRIP4, MKI67, MAML1, TAF7, WHSC2, NXF1, VDA…	745	1542	13075	1.36578	0.12395	0.0164054	0.380401
node_17_node_15	Annotation Cluster 5	3.23645	GOTERM_CC_FAT	GO:0005654~nucleoplasm	65	6.26808	0.00145783	KIF23, TAF1C, CLSPN, NBN, ELF4, E2F6, RBM15B, RPS6KB2, ZNF638, CNOT7, SMNDC1, TBPL2, FOS, MUTYH, SFRS4, CDKN2A, OIP5, FOXF2, SMARCD1, MYST2, MLL4, MYST3, GNL3, PABPN1, ANAPC2, RBL2, STRN3, RBL1, GTF2H4, RB1, HDAC11, SFRS1, MCM4, MED8, SLU7, CPSF3, THOC1, POLR2H, POLR2G, MGMT, NUFIP1, ANAPC11, SMUG1, GCKR, ERCC6, HIST1H4B, PRPF8, WDHD1, GTF3C1, APEX1, ERCC4, BRD1, MAML1, CREB1, TAF7, WHSC2, NXF1, …	745	772	13075	1.47768	0.517823	0.0703475	2.07895
node_17_node_15	Annotation Cluster 5	3.23645	GOTERM_CC_FAT	GO:0044451~nucleoplasm part	37	3.56798	0.103351	POLR2H, POLR2G, ELF4, E2F6, NUFIP1, ZNF638, CNOT7, SMNDC1, FOS, TBPL2, SFRS4, ERCC6, OIP5, PRPF8, FOXF2, MYST2, MLL4, GTF3C1, MYST3, BRD1, RBL2, CREB1, MAML1, RBL1, TAF7, GTF2H4, RB1, NXF1, HDAC11, SFRS1, MED31, PPIG, HDAC1, MED8, RSRC1, SLU7, THOC1	745	509	13075	1.27576	1	0.771038	79.2153
node_17_node_15	Annotation Cluster 6	3.22548	KEGG_PATHWAY	hsa04920:Adipocytokine signaling pathway	9	0.867888	2.78625e-06	STK11, NFKBIB, PRKAB1, IKBKB, AGRP, CHUK, STAT3, ACSL6, TRADD	351	29	10730	9.48718	0.000509754	2.54939e-05	0.00344137
node_17_node_15	Annotation Cluster 6	3.22548	KEGG_PATHWAY	hsa04622:RIG-I-like receptor signaling pathway	7	0.675024	0.000236522	DDX58, IKBKE, NFKBIB, IKBKB, CHUK, AZI2, TRADD	351	28	10730	7.64245	0.0423651	0.00103015	0.291748
node_17_node_15	Annotation Cluster 6	3.22548	BIOCARTA	h_stressPathway:TNF/Stress Related Signaling	3	0.289296	0.319637	IKBKB, CHUK, TRADD	116	9	906	2.60345	1	0.974018	99.2518
node_17_node_15	Annotation Cluster 7	2.9627	GOTERM_CC_FAT	GO:0043228~non-membrane-bounded organelle	166	16.0077	0.000187203	MRPL40, MTSS1, MRPL42, ENAH, RPL14, TNNC2, RBM15B, GNA11, MORF4L2, RPS6KB2, TTK, RPLP2, CCT2, ACSS2, CBX8, CD2AP, HMGN4, CDCA8, HIST1H2BN, CDKN2A, OIP5, HIST1H2BI, SMARCD1, RPP30, MYST2, PPP4C, MRPL33, LRRC50, MYST3, GNL3, CLNS1A, PABPN1, ZNF44, NCF2, RBL2, PSD3, BASP1, BICD2, CHRAC1, TNNT2, IGBP1, ARL8B, NEK4, MYBBP1A, MRPS16, LITAF, MYL2, MYL3, CDC42SE1, AKAP11, HADHA, PXN, DAZAP1, PEA15, HIST1…	745	2246	13075	1.29713	0.0893626	0.0154807	0.269243
node_17_node_15	Annotation Cluster 7	2.9627	GOTERM_CC_FAT	GO:0043232~intracellular non-membrane-bounded organelle	166	16.0077	0.000187203	MRPL40, MTSS1, MRPL42, ENAH, RPL14, TNNC2, RBM15B, GNA11, MORF4L2, RPS6KB2, TTK, RPLP2, CCT2, ACSS2, CBX8, CD2AP, HMGN4, CDCA8, HIST1H2BN, CDKN2A, OIP5, HIST1H2BI, SMARCD1, RPP30, MYST2, PPP4C, MRPL33, LRRC50, MYST3, GNL3, CLNS1A, PABPN1, ZNF44, NCF2, RBL2, PSD3, BASP1, BICD2, CHRAC1, TNNT2, IGBP1, ARL8B, NEK4, MYBBP1A, MRPS16, LITAF, MYL2, MYL3, CDC42SE1, AKAP11, HADHA, PXN, DAZAP1, PEA15, HIST1…	745	2246	13075	1.29713	0.0893626	0.0154807	0.269243
node_17_node_15	Annotation Cluster 7	2.9627	GOTERM_CC_FAT	GO:0005856~cytoskeleton	78	7.5217	0.0369201	KIF23, MTSS1, ENAH, TLN1, WASF3, TNNC2, GNA11, TTK, CD2AP, VILL, GTSE1, KRTAP13-2, ACTR2, RANBP9, CDCA8, CEP250, ZYX, LRRFIP1, PPP4C, LRRC50, CLNS1A, C1ORF49, ZNF44, KIF17, PSD3, DYNLT1, RB1, BASP1, BICD2, TNNT2, EML3, KIF1B, PLEKHH3, RIF1, IGBP1, LCK, RIN1, TMSB4X, ARL8B, ALDH9A1, LITAF, MYL2, MYL3, CDC42SE1, KLC4, CDH1, AKAP11, PXN, AMPH, TPM3, PEA15, TEKT1, PSTPIP1, TEKT3, NDRG2, CLASP2, APEX1…	745	1109	13075	1.23438	1	0.591674	41.8258
node_17_node_15	Annotation Cluster 8	2.69819	GOTERM_MF_FAT	GO:0042802~identical protein binding	55	5.30376	9.17434e-05	S100A6, IMPA1, ZAK, CD8A, VAPB, TGFB3, UBQLN4, MTHFD1L, ASGR1, PRMT2, PLOD1, MAP3K9, EED, RAB25, CHUK, DPP4, VWA2, IRAK1, CARS, PFKL, ALDH5A1, NR0B2, COL1A2, TXNRD2, CRYBA2, DCC, CLCN3, GLUD1, ADH5, NUFIP1, PAH, EXOSC10, MTMR2, IRAK3, ANXA9, SH3GLB1, ITGB7, GPSM2, GALE, ARHGDIA, AXIN1, PDK2, CIDEA, TRADD, CORO1A, DDX56, FNBP1, RASSF5, HDAC1, ZNF212, BAX, P2RX3, IKBKB, HPGD, RNF40	785	611	15075	1.72866	0.0911734	0.0466761	0.145613
node_17_node_15	Annotation Cluster 8	2.69819	GOTERM_MF_FAT	GO:0042803~protein homodimerization activity	30	2.89296	0.00477385	CLCN3, S100A6, CD8A, VAPB, ADH5, PAH, MTHFD1L, ASGR1, MTMR2, IRAK3, ANXA9, PLOD1, SH3GLB1, MAP3K9, GALE, DPP4, AXIN1, PDK2, IRAK1, CARS, ALDH5A1, CIDEA, NR0B2, CORO1A, BAX, P2RX3, TXNRD2, CRYBA2, HPGD, RNF40	785	334	15075	1.72489	0.993169	0.564405	7.3186
node_17_node_15	Annotation Cluster 8	2.69819	GOTERM_MF_FAT	GO:0046983~protein dimerization activity	43	4.14658	0.0183652	HLF, CLCN3, S100A6, CD8A, VAPB, TGFB3, ADH5, PAH, MTHFD1L, AMPH, ASGR1, MTMR2, BATF, FOS, IRAK3, ANXA9, PLOD1, SH3GLB1, MAP3K9, GALE, SIM1, DPP4, AXIN1, CUTA, PDK2, IRAK1, CARS, LIMK2, ALDH5A1, CREB1, CEBPG, CIDEA, NR0B2, STAT3, CORO1A, BAX, P2RX3, ATF7, TXNRD2, CRYBA2, IKBKB, HPGD, RNF40	785	579	15075	1.42619	1	0.678945	25.502
node_17_node_15	Annotation Cluster 9	2.59549	KEGG_PATHWAY	hsa04620:Toll-like receptor signaling pathway	9	0.867888	6.31477e-05	IRAK1, FOS, IKBKE, MYD88, TOLLIP, TLR3, IL1B, IKBKB, CHUK	351	43	10730	6.39833	0.0114899	0.000320959	0.0779688
node_17_node_15	Annotation Cluster 9	2.59549	KEGG_PATHWAY	hsa04621:NOD-like receptor signaling pathway	7	0.675024	0.000120775	CXCL1, NFKBIB, PSTPIP1, IL1B, IKBKB, BIRC2, CHUK	351	25	10730	8.55954	0.0218606	0.000566585	0.149072
node_17_node_15	Annotation Cluster 9	2.59549	KEGG_PATHWAY	hsa04622:RIG-I-like receptor signaling pathway	7	0.675024	0.000236522	DDX58, IKBKE, NFKBIB, IKBKB, CHUK, AZI2, TRADD	351	28	10730	7.64245	0.0423651	0.00103015	0.291748
node_17_node_15	Annotation Cluster 9	2.59549	KEGG_PATHWAY	hsa04623:Cytosolic DNA-sensing pathway	6	0.578592	0.00111245	DDX58, IKBKE, NFKBIB, IL1B, IKBKB, CHUK	351	25	10730	7.33675	0.184286	0.00383586	1.3654
node_17_node_15	Annotation Cluster 9	2.59549	BIOCARTA	h_nthiPathway:NFkB activation by Nontypeable Hemophilus influenzae	5	0.48216	0.0399535	MYD88, DUSP1, IL1B, IKBKB, CHUK	116	11	906	3.55016	0.999862	0.830979	40.4444
node_17_node_15	Annotation Cluster 9	2.59549	KEGG_PATHWAY	hsa04662:B cell receptor signaling pathway	4	0.385728	0.0465555	FOS, NFKBIB, IKBKB, CHUK	351	25	10730	4.89117	0.999837	0.104555	44.5032
node_17_node_15	Annotation Cluster 9	2.59549	GOTERM_MF_FAT	GO:0008384~IkappaB kinase activity	3	0.289296	0.181785	IKBKE, IKBKB, CHUK	785	15	15075	3.84076	1	0.961861	95.8685
node_17_node_15	Annotation Cluster 10	2.38863	GOTERM_BP_FAT	GO:0065003~macromolecular complex assembly	57	5.49662	8.07536e-05	OXA1L, WASF3, SLC7A9, CD2AP, SMNDC1, SLC7A7, HIST2H2AB, TBPL2, RANBP9, HIST1H2BN, PICALM, HIST1H2BI, USP16, MYST3, COX15, CUTA, CLNS1A, IRAK1, HIST1H1E, CRYAA, PFKL, ALDH5A1, PRKAB1, GTF2H4, IPO9, STXBP3, SFRS1, IPO4, SLU7, SURF1, POLR2H, POLR2G, PRND, HIST1H2AE, NUFIP1, CDH1, PXN, MTMR2, CENPA, HIST1H4B, C1QTNF2, GNMT, H1FOO, SOAT1, HIST1H3J, HIST1H2BC, TCP1, TAF7, DDX1, ANXA5, TUBGCP2, GAS7, BI…	810	629	15362	1.71865	0.208856	0.110537	0.144768
node_17_node_15	Annotation Cluster 10	2.38863	GOTERM_BP_FAT	GO:0043933~macromolecular complex subunit organization	60	5.78592	0.000135956	OXA1L, WASF3, SLC7A9, CD2AP, SMNDC1, SLC7A7, HIST2H2AB, TBPL2, RANBP9, HIST1H2BN, PICALM, HIST1H2BI, USP16, MYST3, COX15, CUTA, CLNS1A, IRAK1, HIST1H1E, CRYAA, PFKL, ALDH5A1, PRKAB1, GTF2H4, IPO9, STXBP3, SFRS1, IPO4, SLU7, SURF1, POLR2H, POLR2G, PRND, HIST1H2AE, NUFIP1, CDH1, MTIF3, PXN, MTMR2, HIST1H4B, CENPA, ICT1, C1QTNF2, GNMT, H1FOO, SOAT1, HIST1H3J, HIST1H2BC, TCP1, TAF7, DDX1, ANXA5, TUBG…	810	686	15362	1.65878	0.325939	0.0939028	0.243616
node_17_node_15	Annotation Cluster 10	2.38863	GOTERM_BP_FAT	GO:0034622~cellular macromolecular complex assembly	29	2.79653	0.00336795	OXA1L, WASF3, HIST1H2AE, NUFIP1, PXN, SMNDC1, HIST2H2AB, PICALM, HIST1H2BN, CENPA, HIST1H4B, HIST1H2BI, H1FOO, MYST3, COX15, CLNS1A, HIST1H3J, HIST1H2BC, HIST1H1E, TCP1, DDX1, IPO9, SFRS1, SF3A1, GAS7, IPO4, MYH11, SLU7, HIST1H2AL, SURF1	810	307	15362	1.79152	0.999944	0.589229	5.87262
node_17_node_15	Annotation Cluster 10	2.38863	GOTERM_BP_FAT	GO:0034621~cellular macromolecular complex subunit organization	32	3.08582	0.00389245	OXA1L, WASF3, HIST1H2AE, NUFIP1, MTIF3, PXN, SMNDC1, HIST2H2AB, PICALM, HIST1H2BN, CENPA, HIST1H4B, ICT1, HIST1H2BI, H1FOO, MYST3, COX15, CLNS1A, HIST1H3J, HIST1H2BC, HIST1H1E, TCP1, DDX1, IPO9, SFRS1, SF3A1, GAS7, IPO4, SUPT16H, MYH11, SLU7, HIST1H2AL, SURF1	810	354	15362	1.71439	0.999988	0.581178	6.75732
node_17_node_15	Annotation Cluster 10	2.38863	GOTERM_BP_FAT	GO:0006461~protein complex assembly	38	3.66442	0.00824888	POLR2H, POLR2G, OXA1L, WASF3, PRND, SLC7A9, CDH1, CD2AP, PXN, SLC7A7, MTMR2, TBPL2, RANBP9, PICALM, C1QTNF2, GNMT, USP16, COX15, CUTA, IRAK1, TCP1, CRYAA, PFKL, ALDH5A1, TAF7, GTF2H4, PRKAB1, IPO9, STXBP3, ANXA5, TUBGCP2, GAS7, BIRC2, BAX, IPO4, MYH11, SCARA5, SURF1	810	465	15362	1.54986	1	0.756706	13.8081
node_17_node_15	Annotation Cluster 10	2.38863	GOTERM_BP_FAT	GO:0070271~protein complex biogenesis	38	3.66442	0.00824888	POLR2H, POLR2G, OXA1L, WASF3, PRND, SLC7A9, CDH1, CD2AP, PXN, SLC7A7, MTMR2, TBPL2, RANBP9, PICALM, C1QTNF2, GNMT, USP16, COX15, CUTA, IRAK1, TCP1, CRYAA, PFKL, ALDH5A1, TAF7, GTF2H4, PRKAB1, IPO9, STXBP3, ANXA5, TUBGCP2, GAS7, BIRC2, BAX, IPO4, MYH11, SCARA5, SURF1	810	465	15362	1.54986	1	0.756706	13.8081
node_17_node_15	Annotation Cluster 10	2.38863	GOTERM_BP_FAT	GO:0051259~protein oligomerization	17	1.63934	0.0270718	CUTA, IRAK1, CRYAA, PFKL, ALDH5A1, PRND, PRKAB1, CDH1, STXBP3, ANXA5, BIRC2, MTMR2, BAX, C1QTNF2, GNMT, USP16, SCARA5	810	179	15362	1.80119	1	0.870164	38.881
node_17_node_15	Annotation Cluster 10	2.38863	GOTERM_BP_FAT	GO:0043623~cellular protein complex assembly	11	1.06075	0.293405	OXA1L, TCP1, PICALM, WASF3, IPO4, MYH11, IPO9, GAS7, SURF1, PXN, COX15	810	154	15362	1.35467	1	0.983354	99.8031
node_17_node_15	Annotation Cluster 11	2.2524	GOTERM_MF_FAT	GO:0017016~Ras GTPase binding	10	0.96432	0.00171822	RANBP9, NCF2, RALBP1, PAK3, MAPKAP1, ARFIP2, IPO9, EPOR, ECT2, CDC42EP5	785	54	15075	3.55626	0.833361	0.361083	2.69435
node_17_node_15	Annotation Cluster 11	2.2524	GOTERM_MF_FAT	GO:0031267~small GTPase binding	10	0.96432	0.00621968	RANBP9, NCF2, RALBP1, PAK3, MAPKAP1, ARFIP2, IPO9, EPOR, ECT2, CDC42EP5	785	65	15075	2.95443	0.998498	0.604947	9.43415
node_17_node_15	Annotation Cluster 11	2.2524	GOTERM_MF_FAT	GO:0017048~Rho GTPase binding	6	0.578592	0.00698983	NCF2, RALBP1, PAK3, ARFIP2, ECT2, CDC42EP5	785	24	15075	4.80096	0.999331	0.598931	10.5425
node_17_node_15	Annotation Cluster 11	2.2524	GOTERM_MF_FAT	GO:0051020~GTPase binding	10	0.96432	0.0130949	RANBP9, NCF2, RALBP1, PAK3, MAPKAP1, ARFIP2, IPO9, EPOR, ECT2, CDC42EP5	785	73	15075	2.63066	0.999999	0.713104	18.8892
node_17_node_15	Annotation Cluster 12	2.20195	KEGG_PATHWAY	hsa04210:Apoptosis	14	1.35005	6.65916e-11	BID, IRAK1, CYCS, BIRC2, TRADD, TNFRSF10A, PRKAR2B, IRAK3, TNFRSF10C, MYD88, BAX, IL1B, IKBKB, CHUK	351	37	10730	11.567	1.21863e-08	6.09313e-09	8.22505e-08
node_17_node_15	Annotation Cluster 12	2.20195	KEGG_PATHWAY	hsa04620:Toll-like receptor signaling pathway	9	0.867888	6.31477e-05	IRAK1, FOS, IKBKE, MYD88, TOLLIP, TLR3, IL1B, IKBKB, CHUK	351	43	10730	6.39833	0.0114899	0.000320959	0.0779688
node_17_node_15	Annotation Cluster 12	2.20195	BIOCARTA	h_tollPathway:Toll-Like Receptor Pathway	7	0.675024	0.0100524	IRAK1, FOS, MYD88, TOLLIP, TLR3, IKBKB, CHUK	116	16	906	3.41703	0.889474	0.889474	12.0515
node_17_node_15	Annotation Cluster 12	2.20195	BIOCARTA	h_nfkbPathway:NF-kB Signaling Pathway	5	0.48216	0.0114918	IRAK1, MYD88, IKBKB, CHUK, TRADD	116	8	906	4.88147	0.919518	0.716307	13.6632
node_17_node_15	Annotation Cluster 12	2.20195	BIOCARTA	h_il1rPathway:Signal transduction through IL1R	6	0.578592	0.0234919	MYD88, TOLLIP, IL1RN, IL1B, IKBKB, CHUK	116	14	906	3.34729	0.994385	0.822262	26.0781
node_17_node_15	Annotation Cluster 12	2.20195	BIOCARTA	h_nthiPathway:NFkB activation by Nontypeable Hemophilus influenzae	5	0.48216	0.0399535	MYD88, DUSP1, IL1B, IKBKB, CHUK	116	11	906	3.55016	0.999862	0.830979	40.4444
node_17_node_15	Annotation Cluster 12	2.20195	GOTERM_BP_FAT	GO:0051092~positive regulation of NF-kappaB transcription factor activity	6	0.578592	0.246821	IRAK1, IRAK3, MYD88, TLR3, IL1B, IKBKB	810	64	15362	1.77801	1	0.978943	99.3811
node_17_node_15	Annotation Cluster 12	2.20195	SP_PIR_KEYWORDS	inflammatory response	6	0.578592	0.91745	CXCL1, CCL23, MYD88, TOLLIP, TLR3, IL1B	1036	130	16470	0.733739	1	0.998689	100
node_17_node_15	Annotation Cluster 12	2.20195	GOTERM_BP_FAT	GO:0001819~positive regulation of cytokine production	5	0.48216	0.927427	DDX58, MYD88, CREB1, TLR3, IL1B	810	134	15362	0.707665	1	0.999988	100
node_17_node_15	Annotation Cluster 12	2.20195	GOTERM_BP_FAT	GO:0050778~positive regulation of immune response	6	0.578592	0.998388	C1QA, IRAK1, IRAK3, MYD88, TLR3, IL1B	810	262	15362	0.434323	1	1	100
node_17_node_15	Annotation Cluster 13	1.97647	KEGG_PATHWAY	hsa00480:Glutathione metabolism	10	0.96432	7.21733e-08	LAP3, MGST3, GPX5, IDH2, GSTZ1, RRM2B, GSTO1, GSTM5, GSTP1, MGST2	351	26	10730	11.7576	1.32076e-05	1.32077e-06	8.91447e-05
node_17_node_15	Annotation Cluster 13	1.97647	KEGG_PATHWAY	hsa00980:Metabolism of xenobiotics by cytochrome P450	8	0.771456	4.94605e-05	AKR1C3, MGST3, ADH5, GSTZ1, GSTO1, GSTM5, GSTP1, MGST2	351	31	10730	7.88898	0.00901066	0.000258581	0.0610739
node_17_node_15	Annotation Cluster 13	1.97647	KEGG_PATHWAY	hsa00982:Drug metabolism	7	0.675024	0.000605992	MGST3, ADH5, GSTZ1, GSTO1, GSTM5, GSTP1, MGST2	351	33	10730	6.4845	0.104999	0.00230837	0.74592
node_17_node_15	Annotation Cluster 13	1.97647	INTERPRO	IPR010987:Glutathione S-transferase, C-terminal-like	6	0.578592	0.0426987	GSTZ1, CLIC1, GSTO1, GDAP1L1, GSTM5, GSTP1	952	36	17614	3.08368	1	0.999414	51.6677
node_17_node_15	Annotation Cluster 13	1.97647	GOTERM_MF_FAT	GO:0004364~glutathione transferase activity	6	0.578592	0.0501222	MGST3, GSTZ1, GSTO1, GSTM5, GSTP1, MGST2	785	39	15075	2.95443	1	0.842392	55.8117
node_17_node_15	Annotation Cluster 13	1.97647	INTERPRO	IPR012335:Thioredoxin fold	11	1.06075	0.0735004	TXNL4B, TXNDC2, GPX5, PRDX4, GSTZ1, PDIA6, CLIC1, GSTO1, GDAP1L1, GSTM5, GSTP1	952	110	17614	1.85021	1	0.999943	71.9725
node_17_node_15	Annotation Cluster 13	1.97647	UP_SEQ_FEATURE	domain:GST C-terminal	6	0.578592	0.0835957	GSTZ1, CLIC1, GSTO1, GDAP1L1, GSTM5, GSTP1	1035	32	13986	2.5337	1	0.99584	78.5803
node_17_node_15	Annotation Cluster 13	1.97647	INTERPRO	IPR017933:Glutathione S-transferase/chloride channel, C-terminal	6	0.578592	0.0937165	GSTZ1, CLIC1, GSTO1, GDAP1L1, GSTM5, GSTP1	952	45	17614	2.46695	1	0.999921	80.5936
node_17_node_15	Annotation Cluster 13	1.97647	UP_SEQ_FEATURE	domain:GST N-terminal	5	0.48216	0.108879	GSTZ1, GSTO1, GDAP1L1, GSTM5, GSTP1	1035	25	13986	2.70261	1	0.998614	86.9277
node_17_node_15	Annotation Cluster 13	1.97647	INTERPRO	IPR004045:Glutathione S-transferase, N-terminal	5	0.48216	0.157405	GSTZ1, GSTO1, GDAP1L1, GSTM5, GSTP1	952	39	17614	2.37206	1	0.999983	94.2366
node_17_node_15	Annotation Cluster 13	1.97647	GOTERM_MF_FAT	GO:0016765~transferase activity, transferring alkyl or aryl (other than methyl) groups	8	0.771456	0.159617	MGST3, DHDDS, GSTZ1, GSTO1, GSTM5, GSTP1, MGST2, RABGGTA	785	86	15075	1.7864	1	0.967251	93.683
node_17_node_15	Annotation Cluster 13	1.97647	INTERPRO	IPR004046:Glutathione S-transferase, C-terminal	4	0.385728	0.262697	GSTZ1, GSTO1, GSTM5, GSTP1	952	33	17614	2.24268	1	0.999969	99.3766
node_17_node_15	Annotation Cluster 14	1.8579	GOTERM_MF_FAT	GO:0008134~transcription factor binding	38	3.66442	0.00232164	DCC, CAMTA2, NBN, NMI, E2F6, NFKBIB, PAWR, RBM9, TMF1, CDKN2A, DIP2C, DRAP1, SMARCD1, NKX3-1, USP16, MKL1, APEX1, MYST3, CUTA, TRIP4, CREB1, CEBPG, MAML1, RBL1, TAF7, CLIC1, RB1, NR0B2, HDAC11, STAT3, TNFRSF10A, NCOA2, HDAC1, PSMC3, DR1, SIAH2, MYBBP1A, TRAPPC2	785	436	15075	1.67373	0.911253	0.383929	3.62434
node_17_node_15	Annotation Cluster 14	1.8579	GOTERM_MF_FAT	GO:0003712~transcription cofactor activity	24	2.31437	0.0174306	CUTA, DCC, TRIP4, NMI, E2F6, CREB1, NFKBIB, MAML1, TAF7, RB1, NR0B2, PAWR, RBM9, TMF1, NCOA2, DRAP1, PSMC3, DR1, SMARCD1, SIAH2, USP16, MKL1, APEX1, MYST3	785	276	15075	1.6699	1	0.705219	24.3675
node_17_node_15	Annotation Cluster 14	1.8579	GOTERM_MF_FAT	GO:0016563~transcription activator activity	28	2.7001	0.0195104	DCC, ELF4, NFKBIB, CYTL1, CDH1, CNOT7, CHD8, GATA5, FOXF2, SMARCD1, NKX3-1, USP16, MKL1, APEX1, MYST3, CUTA, IRAK1, TRIP4, MAML1, TAF7, RB1, AFF1, STAT3, NCOA2, HDAC1, PSMC3, IKBKB, FOXI1	785	341	15075	1.57685	1	0.680372	26.8705
node_17_node_15	Annotation Cluster 14	1.8579	GOTERM_MF_FAT	GO:0003713~transcription coactivator activity	14	1.35005	0.0468847	DCC, CUTA, TRIP4, MAML1, NFKBIB, TAF7, RB1, NCOA2, PSMC3, SMARCD1, MKL1, USP16, APEX1, MYST3	785	149	15075	1.80439	1	0.843264	53.3581
node_17_node_15	Annotation Cluster 15	1.76946	GOTERM_BP_FAT	GO:0032774~RNA biosynthetic process	20	1.92864	0.0138598	POLR2H, TAF1C, HLF, POLR2G, TRIP4, NMI, PTGER3, CREB1, TCOF1, TAF7, GTF2H4, TMF1, TBPL2, ERCC6, CDKN2A, TCEB3B, SUPT16H, GTF3C1, APEX1, RUNX3	810	208	15362	1.8236	1	0.86793	22.1492
node_17_node_15	Annotation Cluster 15	1.76946	GOTERM_BP_FAT	GO:0006351~transcription, DNA-dependent	20	1.92864	0.0138598	POLR2H, TAF1C, HLF, POLR2G, TRIP4, NMI, PTGER3, CREB1, TCOF1, TAF7, GTF2H4, TMF1, TBPL2, ERCC6, CDKN2A, TCEB3B, SUPT16H, GTF3C1, APEX1, RUNX3	810	208	15362	1.8236	1	0.86793	22.1492
node_17_node_15	Annotation Cluster 15	1.76946	GOTERM_BP_FAT	GO:0006366~transcription from RNA polymerase II promoter	15	1.44648	0.0255927	POLR2H, TAF1C, POLR2G, HLF, NMI, TRIP4, TAF7, GTF2H4, TMF1, TBPL2, ERCC6, TCEB3B, SUPT16H, APEX1, RUNX3	810	149	15362	1.90927	1	0.883386	37.1925
node_17_node_15	Annotation Cluster 16	1.73111	KEGG_PATHWAY	hsa03040:Spliceosome	11	1.06075	5.68719e-08	SFRS4, CHERP, HSPA2, PRPF8, SLU7, SFRS1, SF3A1, THOC3, SMNDC1, SF3B2, THOC1	351	33	10730	10.1899	1.04075e-05	1.15639e-06	7.02451e-05
node_17_node_15	Annotation Cluster 16	1.73111	GOTERM_BP_FAT	GO:0000375~RNA splicing, via transesterification reactions	14	1.35005	0.00315947	PABPN1, POLR2H, CLNS1A, POLR2G, DDX1, SFRS1, SF3A1, SF3B2, SMNDC1, SFRS4, RSRC1, PRPF8, SLU7, CPSF3	810	104	15362	2.55304	0.999897	0.600689	5.51876
node_17_node_15	Annotation Cluster 16	1.73111	GOTERM_BP_FAT	GO:0000398~nuclear mRNA splicing, via spliceosome	14	1.35005	0.00315947	PABPN1, POLR2H, CLNS1A, POLR2G, DDX1, SFRS1, SF3A1, SF3B2, SMNDC1, SFRS4, RSRC1, PRPF8, SLU7, CPSF3	810	104	15362	2.55304	0.999897	0.600689	5.51876
node_17_node_15	Annotation Cluster 16	1.73111	GOTERM_BP_FAT	GO:0000377~RNA splicing, via transesterification reactions with bulged adenosine as nucleophile	14	1.35005	0.00315947	PABPN1, POLR2H, CLNS1A, POLR2G, DDX1, SFRS1, SF3A1, SF3B2, SMNDC1, SFRS4, RSRC1, PRPF8, SLU7, CPSF3	810	104	15362	2.55304	0.999897	0.600689	5.51876
node_17_node_15	Annotation Cluster 16	1.73111	GOTERM_BP_FAT	GO:0008380~RNA splicing	22	2.1215	0.00756384	PABPN1, POLR2H, CLNS1A, TXNL4B, POLR2G, RBM15B, DDX1, ZNF638, SFRS1, RBM9, SF3A1, SMNDC1, SF3B2, SFRS4, PPIG, RSRC1, PRPF8, SLU7, CPSF3, THOC3, PPWD1, THOC1	810	224	15362	1.86268	1	0.747573	12.7338
node_17_node_15	Annotation Cluster 16	1.73111	GOTERM_BP_FAT	GO:0016071~mRNA metabolic process	28	2.7001	0.0222093	ZC3H3, POLR2H, POLR2G, RBM15B, RBM9, SMNDC1, SF3B2, EXOSC10, SFRS4, PRPF8, PPWD1, PABPN1, CLNS1A, TXNL4B, RNASE4, CEBPG, PAIP1, DDX1, SFRS1, SF3A1, SLBP, RSRC1, DCP1A, SLU7, CPSF3, THOC3, THOC1, EIF2C4	810	340	15362	1.56186	1	0.861156	33.163
node_17_node_15	Annotation Cluster 16	1.73111	GOTERM_BP_FAT	GO:0000245~spliceosome assembly	5	0.48216	0.0261643	DDX1, SLU7, SFRS1, SF3A1, SMNDC1	810	22	15362	4.31033	1	0.874912	37.8502
node_17_node_15	Annotation Cluster 16	1.73111	GOTERM_BP_FAT	GO:0022618~ribonucleoprotein complex assembly	7	0.675024	0.0295928	CLNS1A, DDX1, SLU7, NUFIP1, SFRS1, SF3A1, SMNDC1	810	45	15362	2.95018	1	0.880624	41.6605
node_17_node_15	Annotation Cluster 16	1.73111	GOTERM_BP_FAT	GO:0006396~RNA processing	38	3.66442	0.0394977	POLR2H, ZC3H3, POLR2G, CHERP, RPL14, RBM15B, NUFIP1, ZNF638, RBM9, SF3B2, SMNDC1, EXOSC10, SFRS4, CDKN2A, DGCR8, PRPF8, PIWIL2, RPP30, RPL5, PPWD1, CLNS1A, RPP25, PABPN1, TXNL4B, RNASE4, DDX1, SFRS1, SF3A1, SLBP, DDX56, C1ORF66, PPIG, RSRC1, SLU7, CPSF3, THOC3, TRUB2, THOC1	810	521	15362	1.38328	1	0.90799	51.4676
node_17_node_15	Annotation Cluster 16	1.73111	GOTERM_BP_FAT	GO:0006397~mRNA processing	23	2.21794	0.060341	ZC3H3, PABPN1, POLR2H, CLNS1A, TXNL4B, POLR2G, RNASE4, RBM15B, DDX1, SFRS1, RBM9, SF3A1, SMNDC1, SF3B2, SLBP, SFRS4, RSRC1, PRPF8, SLU7, CPSF3, THOC3, PPWD1, THOC1	810	293	15362	1.48875	1	0.929715	67.2583
node_17_node_15	Annotation Cluster 16	1.73111	GOTERM_BP_FAT	GO:0006376~mRNA splice site selection	3	0.289296	0.094154	SLU7, SFRS1, SF3A1	810	10	15362	5.68963	1	0.948046	83.034
node_17_node_15	Annotation Cluster 16	1.73111	GOTERM_MF_FAT	GO:0031202~RNA splicing factor activity, transesterification mechanism	4	0.385728	0.138347	SFRS4, PRPF8, SLU7, SMNDC1	785	25	15075	3.07261	1	0.963161	90.6046
node_17_node_15	Annotation Cluster 16	1.73111	SP_PIR_KEYWORDS	mrna splicing	13	1.25362	0.26167	TXNL4B, RBM15B, RBM9, SFRS1, SF3A1, SF3B2, SMNDC1, SFRS4, PRPF8, SLU7, THOC3, PPWD1, THOC1	1036	154	16470	1.34201	1	0.887109	98.8718
node_17_node_15	Annotation Cluster 16	1.73111	SP_PIR_KEYWORDS	mrna processing	16	1.54291	0.341719	PABPN1, TXNL4B, RBM15B, SFRS1, RBM9, SF3A1, SLBP, SF3B2, SMNDC1, SFRS4, PRPF8, SLU7, CPSF3, THOC3, PPWD1, THOC1	1036	210	16470	1.21125	1	0.909753	99.7932
node_17_node_15	Annotation Cluster 16	1.73111	GOTERM_CC_FAT	GO:0005681~spliceosome	8	0.771456	0.519692	TXNL4B, PRPF8, SLU7, SFRS1, SF3A1, PPWD1, SMNDC1, SF3B2	745	119	13075	1.17985	1	0.970566	99.9974
node_17_node_15	Annotation Cluster 16	1.73111	SP_PIR_KEYWORDS	Spliceosome	7	0.675024	0.595879	PRPF8, SLU7, SFRS1, SF3A1, PPWD1, SMNDC1, SF3B2	1036	99	16470	1.12408	1	0.966595	99.9998
node_17_node_15	Annotation Cluster 17	1.59148	UP_SEQ_FEATURE	domain:F-box	8	0.771456	0.0226203	FBXL8, FBXO18, FBXO25, FBXL5, FBXO44, FBXL13, FBXL22, FBXO21	1035	39	13986	2.77191	1	0.86219	33.2254
node_17_node_15	Annotation Cluster 17	1.59148	SMART	SM00256:FBOX	8	0.771456	0.0267815	FBXL8, FBXO18, FBXO25, FBXL5, FBXO44, FBXL13, FBXL22, FBXO21	502	55	9335	2.70482	0.999269	0.835567	29.9598
node_17_node_15	Annotation Cluster 17	1.59148	INTERPRO	IPR001810:Cyclin-like F-box	8	0.771456	0.0277482	FBXL8, FBXO18, FBXO25, FBXL5, FBXO44, FBXL13, FBXL22, FBXO21	952	55	17614	2.69121	1	0.99791	37.429
node_17_node_15	Annotation Cluster 18	1.56474	SP_PIR_KEYWORDS	rna-binding	35	3.37512	0.0222829	SRP14, POLR2G, RBM15B, TLR3, NUFIP1, OAS2, ZNF638, RBM9, DAZAP1, EXOSC10, SFRS4, DGCR8, TIA1, PRPF8, PIWIL2, RPL5, BAZ2A, EWSR1, RPP25, PABPN1, ALKBH8, DDX1, SECISBP2, C14ORF156, NXF1, SFRS1, FXR2, SLBP, FXR1, DDX58, DDX56, CPSF3, THOC3, EIF2C4, THOC1	1036	378	16470	1.47201	0.999999	0.355362	28.332
node_17_node_15	Annotation Cluster 18	1.56474	GOTERM_MF_FAT	GO:0003723~RNA binding	47	4.5323	0.0229746	SRP14, POLR2G, CHERP, RPL14, RBM15B, TLR3, RPLP2, NUFIP1, OAS2, ZNF638, RBM9, DAZAP1, SMNDC1, EXOSC10, SFRS4, DGCR8, TIA1, PRPF8, PIWIL2, RPL5, LRRFIP1, BAZ2A, EWSR1, RPP25, PABPN1, ALKBH8, CARS, PAIP1, DDX1, SECISBP2, MRPS5, C14ORF156, NXF1, SFRS1, FXR2, SF3A1, SLBP, FXR1, DDX58, MRPL23, DDX56, SLU7, CPSF3, THOC3, TRUB2, EIF2C4, THOC1	785	655	15075	1.37798	1	0.720479	30.868
node_17_node_15	Annotation Cluster 18	1.56474	GOTERM_BP_FAT	GO:0006396~RNA processing	38	3.66442	0.0394977	POLR2H, ZC3H3, POLR2G, CHERP, RPL14, RBM15B, NUFIP1, ZNF638, RBM9, SF3B2, SMNDC1, EXOSC10, SFRS4, CDKN2A, DGCR8, PRPF8, PIWIL2, RPP30, RPL5, PPWD1, CLNS1A, RPP25, PABPN1, TXNL4B, RNASE4, DDX1, SFRS1, SF3A1, SLBP, DDX56, C1ORF66, PPIG, RSRC1, SLU7, CPSF3, THOC3, TRUB2, THOC1	810	521	15362	1.38328	1	0.90799	51.4676
node_17_node_15	Annotation Cluster 19	1.54828	SMART	SM00055:FCH	5	0.48216	0.0166885	HMHA1, FNBP1, FCHSD2, PSTPIP1, GAS7	502	19	9335	4.89358	0.988628	0.775123	19.8093
node_17_node_15	Annotation Cluster 19	1.54828	INTERPRO	IPR001060:Fps/Fes/Fer/CIP4 homology	5	0.48216	0.0170813	HMHA1, FNBP1, FCHSD2, PSTPIP1, GAS7	952	19	17614	4.86897	1	0.987817	24.9535
node_17_node_15	Annotation Cluster 19	1.54828	UP_SEQ_FEATURE	domain:FCH	4	0.385728	0.0794757	FNBP1, FCHSD2, PSTPIP1, GAS7	1035	14	13986	3.86087	1	0.995807	76.8154
node_17_node_15	Annotation Cluster 20	1.53325	KEGG_PATHWAY	hsa05322:Systemic lupus erythematosus	9	0.867888	2.45544e-05	C1QA, HIST2H2AB, HIST1H3J, HIST1H2BC, HIST1H2BN, HIST1H4B, HIST1H2BI, HIST1H2AE, FCGR2A, HIST1H2AL	351	38	10730	7.24022	0.00448344	0.000154937	0.0303241
node_17_node_15	Annotation Cluster 20	1.53325	GOTERM_CC_FAT	GO:0000785~chromatin	25	2.4108	0.00283519	HIST1H2AE, NUFIP1, CBX8, HMGN4, HIST2H2AB, CHD8, HIST1H2BN, CENPA, OIP5, HIST1H4B, HIST1H2BI, H1FOO, BAZ2A, MYST3, HIST1H3J, HIST1H2BC, HIST1H1E, TCP1, RBL2, CREB1, RB1, BIRC2, HDAC1, NEDD4, HIST1H2AL, BTBD12	745	229	13075	1.91598	0.758191	0.121075	4.00613
node_17_node_15	Annotation Cluster 20	1.53325	GOTERM_BP_FAT	GO:0034622~cellular macromolecular complex assembly	29	2.79653	0.00336795	OXA1L, WASF3, HIST1H2AE, NUFIP1, PXN, SMNDC1, HIST2H2AB, PICALM, HIST1H2BN, CENPA, HIST1H4B, HIST1H2BI, H1FOO, MYST3, COX15, CLNS1A, HIST1H3J, HIST1H2BC, HIST1H1E, TCP1, DDX1, IPO9, SFRS1, SF3A1, GAS7, IPO4, MYH11, SLU7, HIST1H2AL, SURF1	810	307	15362	1.79152	0.999944	0.589229	5.87262
node_17_node_15	Annotation Cluster 20	1.53325	GOTERM_BP_FAT	GO:0034621~cellular macromolecular complex subunit organization	32	3.08582	0.00389245	OXA1L, WASF3, HIST1H2AE, NUFIP1, MTIF3, PXN, SMNDC1, HIST2H2AB, PICALM, HIST1H2BN, CENPA, HIST1H4B, ICT1, HIST1H2BI, H1FOO, MYST3, COX15, CLNS1A, HIST1H3J, HIST1H2BC, HIST1H1E, TCP1, DDX1, IPO9, SFRS1, SF3A1, GAS7, IPO4, SUPT16H, MYH11, SLU7, HIST1H2AL, SURF1	810	354	15362	1.71439	0.999988	0.581178	6.75732
node_17_node_15	Annotation Cluster 20	1.53325	INTERPRO	IPR007125:Histone core	8	0.771456	0.00871183	HIST2H2AB, HIST1H3J, HIST1H2BC, HIST1H2BN, CENPA, HIST1H4B, HIST1H2BI, HIST1H2AE, HIST1H2AL	952	44	17614	3.36402	0.999999	0.931864	13.5661
node_17_node_15	Annotation Cluster 20	1.53325	GOTERM_BP_FAT	GO:0034728~nucleosome organization	12	1.15718	0.0159991	HIST1H3J, HIST1H1E, HIST1H2BC, HIST1H2AE, HIST2H2AB, HIST1H2BN, HIST1H4B, CENPA, HIST1H2BI, SUPT16H, H1FOO, HIST1H2AL, MYST3	810	100	15362	2.27585	1	0.880776	25.1239
node_17_node_15	Annotation Cluster 20	1.53325	GOTERM_CC_FAT	GO:0044427~chromosomal part	33	3.18226	0.0194717	NBN, HIST1H2AE, NUFIP1, CBX8, HMGN4, HIST2H2AB, CHD8, CDCA8, HIST1H2BN, CENPA, OIP5, HIST1H4B, HIST1H2BI, CLASP2, BAZ2A, ERCC4, H1FOO, MYST3, HIST1H3J, HIST1H2BC, HIST1H1E, TCP1, MKI67, RBL2, CREB1, RB1, BIRC2, CHRAC1, RIF1, HDAC1, NEDD4, CORT, HIST1H2AL, BTBD12	745	384	13075	1.50823	0.999946	0.459086	24.6606
node_17_node_15	Annotation Cluster 20	1.53325	GOTERM_BP_FAT	GO:0006334~nucleosome assembly	11	1.06075	0.0197606	HIST2H2AB, HIST1H3J, HIST1H2BC, HIST1H1E, HIST1H2BN, CENPA, HIST1H4B, HIST1H2BI, HIST1H2AE, HIST1H2AL, H1FOO, MYST3	810	90	15362	2.318	1	0.854849	30.0957
node_17_node_15	Annotation Cluster 20	1.53325	SP_PIR_KEYWORDS	chromosomal protein	17	1.63934	0.0211715	HIST1H3J, CLSPN, NBN, HIST1H1E, HIST1H2BC, HIST1H2AE, HIST2H2AB, CDCA8, HIST1H2BN, RIF1, HIST1H4B, CENPA, HIST1H2BI, SUPT16H, CORT, HIST1H2AL, H1FOO, RNF40	1036	146	16470	1.8511	0.999998	0.359616	27.1183
node_17_node_15	Annotation Cluster 20	1.53325	GOTERM_BP_FAT	GO:0006325~chromatin organization	30	2.89296	0.0228131	MORF4L2, HIST1H2AE, CBX8, HIST2H2AB, CHD8, HIST1H2BN, CENPA, HIST1H4B, HIST1H2BI, SETMAR, SMARCD1, EED, USP16, MYST2, BAZ2A, MLL4, H1FOO, MYST3, HIST1H3J, BRD1, HIST1H2BC, HIST1H1E, RBL2, RBL1, RB1, HDAC11, CHRAC1, HDAC1, SUPT16H, HIST1H2AL, RNF40	810	372	15362	1.52947	1	0.860409	33.8995
node_17_node_15	Annotation Cluster 20	1.53325	GOTERM_BP_FAT	GO:0031497~chromatin assembly	11	1.06075	0.0259374	HIST2H2AB, HIST1H3J, HIST1H2BC, HIST1H1E, HIST1H2BN, CENPA, HIST1H4B, HIST1H2BI, HIST1H2AE, HIST1H2AL, H1FOO, MYST3	810	94	15362	2.21936	1	0.879693	37.5899
node_17_node_15	Annotation Cluster 20	1.53325	GOTERM_CC_FAT	GO:0005694~chromosome	37	3.56798	0.0267381	CLSPN, NBN, HIST1H2AE, NUFIP1, PRRX2, CBX8, HMGN4, HIST2H2AB, CHD8, CDCA8, HIST1H2BN, CENPA, OIP5, HIST1H4B, HIST1H2BI, CLASP2, BAZ2A, ERCC4, H1FOO, MYST3, HIST1H3J, HIST1H1E, TCP1, HIST1H2BC, MKI67, RBL2, CREB1, RB1, BIRC2, CHRAC1, RIF1, HDAC1, NEDD4, SUPT16H, CORT, HIST1H2AL, RNF40, BTBD12	745	453	13075	1.43347	0.999999	0.528971	32.3134
node_17_node_15	Annotation Cluster 20	1.53325	GOTERM_CC_FAT	GO:0000786~nucleosome	11	1.06075	0.0274834	HIST2H2AB, HIST1H3J, HIST1H2BC, HIST1H1E, HIST1H2BN, CENPA, HIST1H4B, HIST1H2BI, HIST1H2AE, HIST1H2AL, H1FOO, MYST3	745	88	13075	2.19379	0.999999	0.501775	33.0559
node_17_node_15	Annotation Cluster 20	1.53325	GOTERM_BP_FAT	GO:0006333~chromatin assembly or disassembly	14	1.35005	0.0350636	HIST1H3J, HIST1H1E, HIST1H2BC, HIST1H2AE, CBX8, HIST2H2AB, CHD8, HIST1H2BN, HIST1H4B, CENPA, HIST1H2BI, SUPT16H, HIST1H2AL, H1FOO, MYST3	810	141	15362	1.88309	1	0.899843	47.2873
node_17_node_15	Annotation Cluster 20	1.53325	GOTERM_CC_FAT	GO:0032993~protein-DNA complex	12	1.15718	0.0407867	HIST1H3J, HIST1H1E, HIST1H2BC, HIST1H2AE, CHRAC1, HIST2H2AB, HIST1H2BN, HIST1H4B, CENPA, HIST1H2BI, H1FOO, HIST1H2AL, MYST3	745	107	13075	1.96826	1	0.580015	45.1001
node_17_node_15	Annotation Cluster 20	1.53325	PIR_SUPERFAMILY	PIRSF002048:histone H2A	4	0.385728	0.0546745	HIST2H2AB, HIST1H3J, HIST1H2AE, HIST1H2AL	480	16	8682	4.52187	1	1	55.8129
node_17_node_15	Annotation Cluster 20	1.53325	GOTERM_BP_FAT	GO:0065004~protein-DNA complex assembly	11	1.06075	0.0708957	HIST2H2AB, HIST1H3J, HIST1H2BC, HIST1H1E, HIST1H2BN, CENPA, HIST1H4B, HIST1H2BI, HIST1H2AE, HIST1H2AL, H1FOO, MYST3	810	112	15362	1.86268	1	0.9351	73.2641
node_17_node_15	Annotation Cluster 20	1.53325	INTERPRO	IPR009072:Histone-fold	9	0.867888	0.074601	CHRAC1, HIST1H3J, HIST1H2BC, HIST1H2BN, CENPA, HIST1H4B, DR1, HIST1H2BI, HIST1H2AE, HIST1H2AL	952	82	17614	2.03072	1	0.999894	72.5221
node_17_node_15	Annotation Cluster 20	1.53325	SP_PIR_KEYWORDS	citrullination	5	0.48216	0.08611	HIST2H2AB, HIST1H3J, HIST1H4B, HIST1H2AE, HIST1H2AL	1036	27	16470	2.94402	1	0.677956	73.5815
node_17_node_15	Annotation Cluster 20	1.53325	SP_PIR_KEYWORDS	nucleosome core	8	0.771456	0.0869086	HIST2H2AB, HIST1H3J, HIST1H2BC, HIST1H2BN, CENPA, HIST1H4B, HIST1H2BI, HIST1H2AE, HIST1H2AL	1036	61	16470	2.08494	1	0.673955	73.9208
node_17_node_15	Annotation Cluster 20	1.53325	GOTERM_BP_FAT	GO:0051276~chromosome organization	34	3.27869	0.0965638	NBN, MORF4L2, HIST1H2AE, CBX8, HIST2H2AB, CHD8, CDCA8, HIST1H2BN, CENPA, HIST1H4B, HIST1H2BI, SETMAR, SMARCD1, EED, USP16, MYST2, BAZ2A, ERCC4, MLL4, H1FOO, MYST3, HIST1H3J, BRD1, HIST1H1E, HIST1H2BC, RBL2, RBL1, RB1, HDAC11, RAD54L, CHRAC1, HDAC1, SUPT16H, HIST1H2AL, RNF40	810	494	15362	1.30531	1	0.948989	83.8257
node_17_node_15	Annotation Cluster 20	1.53325	GOTERM_BP_FAT	GO:0006323~DNA packaging	11	1.06075	0.109558	HIST2H2AB, HIST1H3J, HIST1H2BC, HIST1H1E, HIST1H2BN, CENPA, HIST1H4B, HIST1H2BI, HIST1H2AE, HIST1H2AL, H1FOO, MYST3	810	122	15362	1.71	1	0.949155	87.5275
node_17_node_15	Annotation Cluster 20	1.53325	SMART	SM00414:H2A	4	0.385728	0.135288	HIST2H2AB, HIST1H3J, HIST1H2AE, HIST1H2AL	502	24	9335	3.09927	1	0.996009	85.1439
node_17_node_15	Annotation Cluster 20	1.53325	INTERPRO	IPR002119:Histone H2A	4	0.385728	0.137168	HIST2H2AB, HIST1H3J, HIST1H2AE, HIST1H2AL	952	24	17614	3.08368	1	0.999988	91.441
node_17_node_15	Annotation Cluster 20	1.53325	UP_SEQ_FEATURE	cross-link:Glycyl lysine isopeptide (Lys-Gly) (interchain with G-Cter in ubiquitin)	10	0.96432	0.666073	HIST2H2AB, FOS, HIST1H3J, HIST1H2BC, HIST1H2BN, HIST1H2BI, HIST1H2AE, INSIG1, RIC3, IKBKB, HIST1H2AL	1035	134	13986	1.00844	1	1	100
node_17_node_15	Annotation Cluster 20	1.53325	SP_PIR_KEYWORDS	isopeptide bond	14	1.35005	0.749132	HIST1H3J, HIST1H2BC, HIST1H2AE, RIC3, FOS, HIST2H2AB, CHD8, HIST1H2BN, HDAC1, HIST1H4B, HIST1H2BI, INSIG1, IKBKB, CPSF3, HIST1H2AL	1036	240	16470	0.927365	1	0.987956	100
node_17_node_15	Annotation Cluster 21	1.48097	KEGG_PATHWAY	hsa05014:Amyotrophic lateral sclerosis (ALS)	4	0.385728	0.0166559	BID, BAX, CYCS, CCS	351	17	10730	7.19289	0.95375	0.0423678	18.7352
node_17_node_15	Annotation Cluster 21	1.48097	BIOCARTA	h_chemicalPathway:Apoptotic Signaling in Response to DNA Damage	5	0.48216	0.0399535	BID, TLN1, BAX, CYCS, PXN	116	11	906	3.55016	0.999862	0.830979	40.4444
node_17_node_15	Annotation Cluster 21	1.48097	BIOCARTA	h_mitochondriaPathway:Role of Mitochondria in Apoptotic Signaling	5	0.48216	0.0541967	BID, BAX, CYCS, BIK, BIRC2	116	12	906	3.25431	0.999995	0.823653	50.7494
node_17_node_15	Annotation Cluster 22	1.46718	KEGG_PATHWAY	hsa04610:Complement and coagulation cascades	7	0.675024	0.00131693	C1QA, F5, SERPINE1, F8, SERPINA1, F7, PLAUR	351	38	10730	5.63128	0.214282	0.00445591	1.6145
node_17_node_15	Annotation Cluster 22	1.46718	GOTERM_BP_FAT	GO:0050878~regulation of body fluid levels	16	1.54291	0.0318969	F2RL3, PTGER3, HPS6, F8, STXBP3, F7, MMRN1, ANXA5, PLAUR, ANXA7, PLSCR4, F5, SERPINE1, NPPB, SERPINA1, TFPI2	810	168	15362	1.80623	1	0.893442	44.0962
node_17_node_15	Annotation Cluster 22	1.46718	GOTERM_BP_FAT	GO:0042060~wound healing	21	2.02507	0.0395321	F2RL3, HPS6, F8, TGFB3, STXBP3, IGF2, F7, MMRN1, ANXA5, PLAUR, CCNB1, SDC1, PLSCR4, F5, MTPN, SERPINE1, IL1B, SERPINA1, IGFBP1, SCNN1B, TFPI2	810	249	15362	1.59949	1	0.903694	51.4988
node_17_node_15	Annotation Cluster 22	1.46718	GOTERM_BP_FAT	GO:0007599~hemostasis	14	1.35005	0.0444715	F2RL3, HPS6, F8, STXBP3, F7, MMRN1, ANXA5, PLAUR, ANXA7, F5, PLSCR4, SERPINE1, SERPINA1, TFPI2	810	146	15362	1.8186	1	0.913175	55.7837
node_17_node_15	Annotation Cluster 22	1.46718	GOTERM_BP_FAT	GO:0050817~coagulation	13	1.25362	0.0629726	F2RL3, HPS6, F8, STXBP3, F7, MMRN1, ANXA5, PLAUR, F5, PLSCR4, SERPINE1, SERPINA1, TFPI2	810	139	15362	1.77375	1	0.929883	68.8648
node_17_node_15	Annotation Cluster 22	1.46718	GOTERM_BP_FAT	GO:0007596~blood coagulation	13	1.25362	0.0629726	F2RL3, HPS6, F8, STXBP3, F7, MMRN1, ANXA5, PLAUR, F5, PLSCR4, SERPINE1, SERPINA1, TFPI2	810	139	15362	1.77375	1	0.929883	68.8648
node_17_node_15	Annotation Cluster 22	1.46718	SP_PIR_KEYWORDS	blood coagulation	7	0.675024	0.183262	F2RL3, F5, F8, SERPINA1, F7, ANXA5, TFPI2	1036	61	16470	1.82432	1	0.843171	94.9841
node_17_node_15	Annotation Cluster 23	1.45949	SMART	SM00431:SCAN	5	0.48216	0.0322118	ZNF323, ZNF213, ZNF24, ZNF396, ZNF202	502	23	9335	4.04253	0.999835	0.824808	34.9165
node_17_node_15	Annotation Cluster 23	1.45949	INTERPRO	IPR003309:Transcriptional regulator SCAN	5	0.48216	0.0329211	ZNF323, ZNF213, ZNF24, ZNF396, ZNF202	952	23	17614	4.0222	1	0.998376	42.7506
node_17_node_15	Annotation Cluster 23	1.45949	UP_SEQ_FEATURE	domain:SCAN box	5	0.48216	0.0394495	ZNF323, ZNF213, ZNF24, ZNF396, ZNF202	1035	18	13986	3.75362	1	0.948885	50.856
node_17_node_15	Annotation Cluster 24	1.43977	GOTERM_MF_FAT	GO:0017048~Rho GTPase binding	6	0.578592	0.00698983	NCF2, RALBP1, PAK3, ARFIP2, ECT2, CDC42EP5	785	24	15075	4.80096	0.999331	0.598931	10.5425
node_17_node_15	Annotation Cluster 24	1.43977	BIOCARTA	h_rac1Pathway:Rac 1 cell motility signaling pathway	4	0.385728	0.0475135	NCF2, MYL2, RALBP1, ARFIP2	116	7	906	4.46305	0.999975	0.829443	46.1382
node_17_node_15	Annotation Cluster 24	1.43977	GOTERM_MF_FAT	GO:0048365~Rac GTPase binding	3	0.289296	0.144343	NCF2, RALBP1, ARFIP2	785	13	15075	4.43165	1	0.963665	91.591
node_17_node_15	Annotation Cluster 25	1.38828	KEGG_PATHWAY	hsa04630:Jak-STAT signaling pathway	9	0.867888	0.000688036	IL4, IL22RA1, OSMR, IL4R, IL21R, EPOR, IFNGR2, IL11RA, STAT3	351	60	10730	4.58547	0.118345	0.00251591	0.846516
node_17_node_15	Annotation Cluster 25	1.38828	BIOCARTA	h_th1th2Pathway:Th1/Th2 Differentiation	3	0.289296	0.269573	IL4, IL4R, IFNGR2	116	8	906	2.92888	1	0.961647	98.1551
node_17_node_15	Annotation Cluster 25	1.38828	BIOCARTA	h_nktPathway:Selective expression of chemokine receptors during T-cell polarization	3	0.289296	0.368863	IL4, IL4R, IFNGR2	116	10	906	2.3431	1	0.984708	99.712
node_17_node_15	Annotation Cluster 26	1.36285	KEGG_PATHWAY	hsa04120:Ubiquitin mediated proteolysis	6	0.578592	0.004583	ANAPC2, RNF7, NEDD4, WWP2, ANAPC11, BIRC2	351	34	10730	5.39467	0.568555	0.0139126	5.51574
node_17_node_15	Annotation Cluster 26	1.36285	GOTERM_MF_FAT	GO:0004842~ubiquitin-protein ligase activity	13	1.25362	0.00769834	ANAPC2, ANAPC11, CBX8, WDSUB1, WWP2, NEDD4, FBXL5, FBXO25, SIAH2, RNF167, FBXO21, ZNF587, RNF40	785	104	15075	2.40048	0.999682	0.591288	11.5509
node_17_node_15	Annotation Cluster 26	1.36285	GOTERM_MF_FAT	GO:0019787~small conjugating protein ligase activity	14	1.35005	0.0140095	ANAPC2, ANAPC11, CBX8, RNF7, WDSUB1, WWP2, NEDD4, FBXL5, FBXO25, SIAH2, RNF167, FBXO21, ZNF587, RNF40	785	126	15075	2.13376	1	0.706269	20.0748
node_17_node_15	Annotation Cluster 26	1.36285	GOTERM_CC_FAT	GO:0000151~ubiquitin ligase complex	10	0.96432	0.0374513	ANAPC2, NEDD4, WWP2, WDSUB1, FBXO25, FBXL5, ANAPC11, CBX8, FBXO21, RNF40	745	80	13075	2.19379	1	0.580005	42.2861
node_17_node_15	Annotation Cluster 26	1.36285	GOTERM_BP_FAT	GO:0016567~protein ubiquitination	11	1.06075	0.0889626	NEDD4, WWP2, WDSUB1, FBXO25, FBXL5, ANAPC11, RNF167, SIAH2, CBX8, ZNF587, RNF40	810	117	15362	1.78307	1	0.947025	81.2024
node_17_node_15	Annotation Cluster 26	1.36285	GOTERM_MF_FAT	GO:0016881~acid-amino acid ligase activity	15	1.44648	0.0926784	ANAPC2, HACE1, ANAPC11, CBX8, RNF7, WDSUB1, WWP2, NEDD4, FBXL5, FBXO25, RNF167, SIAH2, FBXO21, ZNF587, RNF40	785	182	15075	1.58273	1	0.9401	78.6626
node_17_node_15	Annotation Cluster 26	1.36285	GOTERM_MF_FAT	GO:0016879~ligase activity, forming carbon-nitrogen bonds	18	1.73578	0.0945555	ANAPC2, ACACA, HACE1, CAD, ANAPC11, CBX8, MTHFD1L, RNF7, WDSUB1, WWP2, NEDD4, FBXO25, FBXL5, RNF167, SIAH2, ZNF587, FBXO21, RNF40	785	231	15075	1.4964	1	0.934369	79.353
node_17_node_15	Annotation Cluster 26	1.36285	SP_PIR_KEYWORDS	ubl conjugation pathway	28	2.7001	0.0982075	ANAPC11, WWP2, CACYBP, FBXO25, FBXO44, FBXL13, RNF167, RNF149, USP16, FBXO21, USP31, ANAPC2, DTX3L, SPSB2, TRIM41, SPSB4, HACE1, MARCH5, RNF7, FBXL8, NEDD4, MED8, FBXO18, FBXL5, FBXL22, SIAH2, RNF40, ASB6	1036	331	16470	1.34482	1	0.706018	78.3052
node_17_node_15	Annotation Cluster 26	1.36285	GOTERM_BP_FAT	GO:0032446~protein modification by small protein conjugation	12	1.15718	0.120195	RNF7, NEDD4, WWP2, WDSUB1, FBXO25, FBXL5, ANAPC11, RNF167, SIAH2, CBX8, ZNF587, RNF40	810	140	15362	1.62561	1	0.952403	89.9464
node_17_node_15	Annotation Cluster 26	1.36285	GOTERM_BP_FAT	GO:0070647~protein modification by small protein conjugation or removal	13	1.25362	0.13809	ANAPC11, CBX8, RNF7, WDSUB1, WWP2, NEDD4, FBXL5, FBXO25, SIAH2, RNF167, USP16, ZNF587, RNF40	810	160	15362	1.54094	1	0.958966	93.0462
node_20_node_17	Annotation Cluster 1	1.31991	UP_SEQ_FEATURE	domain:SH3	4	6.45161	0.0291183	TJP1, EFS, NEDD9, SH3TC2	62	153	13986	5.89753	0.999696	0.932725	32.2553
node_20_node_17	Annotation Cluster 1	1.31991	INTERPRO	IPR001452:Src homology-3 domain	4	6.45161	0.0505007	TJP1, EFS, NEDD9, SH3TC2	58	257	17614	4.72669	0.99964	0.99964	46.2562
node_20_node_17	Annotation Cluster 1	1.31991	SP_PIR_KEYWORDS	sh3 domain	4	6.45161	0.0581917	TJP1, EFS, NEDD9, SH3TC2	62	238	16470	4.46462	0.999908	0.787497	51.325
node_20_node_17	Annotation Cluster 1	1.31991	SMART	SM00326:SH3	4	6.45161	0.0613839	TJP1, EFS, NEDD9, SH3TC2	34	257	9335	4.27329	0.938416	0.938416	44.7154
node_21_node_20	Annotation Cluster 1	2.88131	GOTERM_MF_FAT	GO:0003713~transcription coactivator activity	8	5.55556	0.000108857	ENY2, SOX10, TFAP4, MTF1, USP21, MNT, TBPL1, AIP	111	149	15075	7.29186	0.0340262	0.0340262	0.146659
node_21_node_20	Annotation Cluster 1	2.88131	GOTERM_MF_FAT	GO:0003712~transcription cofactor activity	9	6.25	0.000932946	ENY2, SOX10, TFAP4, MTF1, USP21, MNT, LDB2, TBPL1, AIP	111	276	15075	4.42861	0.256819	0.13792	1.25047
node_21_node_20	Annotation Cluster 1	2.88131	GOTERM_MF_FAT	GO:0030528~transcription regulator activity	22	15.2778	0.00239231	ZNF263, ENY2, SOX10, ESRRA, RFX4, TFAP4, STAT5B, LDB2, MYT1, AIP, ZFP36L1, HOXC12, MTF1, GATA3, HOXC5, USP21, MNT, IRF1, THAP1, NFATC2, ETV5, TBPL1	111	1492	15075	2.00257	0.533112	0.224222	3.17752
node_21_node_20	Annotation Cluster 1	2.88131	GOTERM_MF_FAT	GO:0016563~transcription activator activity	9	6.25	0.00350265	ENY2, SOX10, TFAP4, MTF1, USP21, MNT, NFATC2, TBPL1, AIP	111	341	15075	3.58445	0.672346	0.243422	4.62032
node_21_node_20	Annotation Cluster 1	2.88131	GOTERM_MF_FAT	GO:0008134~transcription factor binding	10	6.94444	0.00460816	ENY2, SOX10, TFAP4, MTF1, GATA3, USP21, MNT, LDB2, TBPL1, AIP	111	436	15075	3.11493	0.769794	0.254542	6.03703
node_21_node_20	Annotation Cluster 2	2.13283	SP_PIR_KEYWORDS	nucleus	48	33.3333	9.29774e-05	ENY2, TFAP4, NHP2L1, DZIP1, STAT5B, RBM6, STIP1, MLH3, CIC, MYT1, ZFP36L1, ERCC8, BAG1, RAD51L1, GATA3, HOXC5, RANBP6, USP11, THAP1, LSM1, NFATC2, ETV5, TBPL1, GEMIN5, NOL6, ZNF263, SOX10, IK, ESRRA, EXOSC6, RFX4, NOL9, LDB2, POLR3E, RNF43, TRIM35, HOXC12, CDKN1B, MTF1, PRICKLE2, HIST1H3B, BTBD10, MNT, IRF1, USP21, ZBTB5, BAT2, ADAR	144	3199	16470	1.71616	0.0220685	0.00556337	0.119944
node_21_node_20	Annotation Cluster 2	2.13283	GOTERM_BP_FAT	GO:0006350~transcription	23	15.9722	0.000781753	ZNF263, ENY2, SOX10, ESRRA, RFX4, TFAP4, STAT5B, MYT1, CIC, POLR3E, FRY, ERCC8, HOXC12, MTF1, GATA3, HOXC5, USP21, MNT, IRF1, ZBTB5, THAP1, NFATC2, TBPL1	118	1397	15362	2.14337	0.604467	0.604467	1.25455
node_21_node_20	Annotation Cluster 2	2.13283	GOTERM_MF_FAT	GO:0030528~transcription regulator activity	22	15.2778	0.00239231	ZNF263, ENY2, SOX10, ESRRA, RFX4, TFAP4, STAT5B, LDB2, MYT1, AIP, ZFP36L1, HOXC12, MTF1, GATA3, HOXC5, USP21, MNT, IRF1, THAP1, NFATC2, ETV5, TBPL1	111	1492	15075	2.00257	0.533112	0.224222	3.17752
node_21_node_20	Annotation Cluster 2	2.13283	SP_PIR_KEYWORDS	dna-binding	23	15.9722	0.00256367	ZNF263, SOX10, ESRRA, RFX4, TFAP4, STAT5B, MYT1, CIC, ZFP36L1, HOXC12, MTF1, RAD51L1, GATA3, HOXC5, HIST1H3B, MNT, IRF1, ZBTB5, THAP1, NFATC2, ETV5, TBPL1, ADAR	144	1333	16470	1.97346	0.459938	0.0975831	3.25902
node_21_node_20	Annotation Cluster 2	2.13283	GOTERM_BP_FAT	GO:0045935~positive regulation of nucleobase, nucleoside, nucleotide and nucleic acid metabolic process	13	9.02778	0.00415186	ENY2, SOX10, ESRRA, RFX4, TGFBR1, STAT5B, ABCA1, OSM, ERCC8, MTF1, IRF1, USP21, NFATC2	118	654	15362	2.5878	0.992805	0.806946	6.49576
node_21_node_20	Annotation Cluster 2	2.13283	GOTERM_BP_FAT	GO:0051252~regulation of RNA metabolic process	23	15.9722	0.00458918	ZNF263, ENY2, SOX10, ESRRA, RFX4, TFAP4, STAT5B, MYT1, ZFP36L1, OSM, HOXC12, RNF141, CDKN1B, MTF1, GATA3, HOXC5, USP21, MNT, IRF1, THAP1, NFATC2, ETV5, TBPL1	118	1607	15362	1.86328	0.995726	0.744318	7.15641
node_21_node_20	Annotation Cluster 2	2.13283	GOTERM_MF_FAT	GO:0003677~DNA binding	26	18.0556	0.00491188	TFAP4, STAT5B, RBM6, MLH3, MYT1, CIC, ZFP36L1, RNF141, RAD51L1, GATA3, HOXC5, THAP1, NFATC2, ETV5, TBPL1, ZNF263, SOX10, ESRRA, RFX4, HOXC12, MTF1, IRF1, MNT, HIST1H3B, ZBTB5, ADAR	111	2016	15075	1.75153	0.791085	0.229697	6.42283
node_21_node_20	Annotation Cluster 2	2.13283	GOTERM_BP_FAT	GO:0051173~positive regulation of nitrogen compound metabolic process	13	9.02778	0.00557573	ENY2, SOX10, ESRRA, RFX4, TGFBR1, STAT5B, ABCA1, OSM, ERCC8, MTF1, IRF1, USP21, NFATC2	118	679	15362	2.49252	0.998682	0.734533	8.63076
node_21_node_20	Annotation Cluster 2	2.13283	SP_PIR_KEYWORDS	Transcription	22	15.2778	0.00565324	ZNF263, ENY2, SOX10, ESRRA, RFX4, TFAP4, STAT5B, MYT1, CIC, POLR3E, FRY, ERCC8, HOXC12, MTF1, GATA3, HOXC5, USP21, MNT, IRF1, ZBTB5, THAP1, NFATC2	144	1336	16470	1.88342	0.7435	0.176651	7.0563
node_21_node_20	Annotation Cluster 2	2.13283	GOTERM_BP_FAT	GO:0045449~regulation of transcription	29	20.1389	0.00581646	ENY2, TFAP4, STAT5B, CIC, MYT1, ERCC8, RNF141, GATA3, HOXC5, THAP1, NFATC2, ETV5, TBPL1, RHEBL1, ZNF263, SOX10, ESRRA, RFX4, TGFBR1, NFAM1, FRY, OSM, HOXC12, CDKN1B, MTF1, USP21, IRF1, MNT, ZBTB5	118	2271	15362	1.66244	0.999011	0.684336	8.98717
node_21_node_20	Annotation Cluster 2	2.13283	GOTERM_MF_FAT	GO:0003700~transcription factor activity	15	10.4167	0.00601139	ZNF263, SOX10, ESRRA, TFAP4, STAT5B, MYT1, ZFP36L1, HOXC12, MTF1, GATA3, HOXC5, MNT, IRF1, NFATC2, ETV5	111	904	15075	2.2535	0.85301	0.239602	7.80722
node_21_node_20	Annotation Cluster 2	2.13283	GOTERM_BP_FAT	GO:0006355~regulation of transcription, DNA-dependent	22	15.2778	0.00739039	ZNF263, ENY2, SOX10, ESRRA, RFX4, TFAP4, STAT5B, MYT1, OSM, HOXC12, RNF141, CDKN1B, MTF1, GATA3, HOXC5, USP21, MNT, IRF1, THAP1, NFATC2, ETV5, TBPL1	118	1571	15362	1.82311	0.999849	0.715435	11.2855
node_21_node_20	Annotation Cluster 2	2.13283	GOTERM_BP_FAT	GO:0045893~positive regulation of transcription, DNA-dependent	10	6.94444	0.00776852	OSM, ENY2, SOX10, ESRRA, RFX4, MTF1, STAT5B, USP21, IRF1, NFATC2	118	453	15362	2.87387	0.999904	0.685314	11.8295
node_21_node_20	Annotation Cluster 2	2.13283	SP_PIR_KEYWORDS	transcription regulation	21	14.5833	0.00841079	ZNF263, ENY2, SOX10, ESRRA, RFX4, TFAP4, STAT5B, MYT1, CIC, FRY, ERCC8, HOXC12, MTF1, GATA3, HOXC5, USP21, MNT, IRF1, ZBTB5, THAP1, NFATC2	144	1296	16470	1.8533	0.868287	0.201673	10.3289
node_21_node_20	Annotation Cluster 2	2.13283	GOTERM_BP_FAT	GO:0051254~positive regulation of RNA metabolic process	10	6.94444	0.00866086	OSM, ENY2, SOX10, ESRRA, RFX4, MTF1, STAT5B, USP21, IRF1, NFATC2	118	461	15362	2.824	0.999967	0.682183	13.1008
node_21_node_20	Annotation Cluster 2	2.13283	GOTERM_MF_FAT	GO:0043565~sequence-specific DNA binding	12	8.33333	0.0103505	SOX10, HOXC12, ESRRA, TFAP4, GATA3, HOXC5, STAT5B, IRF1, THAP1, MLH3, NFATC2, ETV5	111	676	15075	2.41084	0.963433	0.33872	13.0876
node_21_node_20	Annotation Cluster 2	2.13283	SP_PIR_KEYWORDS	activator	9	6.25	0.0105619	ENY2, RFX4, TFAP4, MTF1, GATA3, STAT5B, USP21, IRF1, NFATC2	144	345	16470	2.9837	0.921788	0.224954	12.8075
node_21_node_20	Annotation Cluster 2	2.13283	GOTERM_BP_FAT	GO:0045941~positive regulation of transcription	11	7.63889	0.0117057	OSM, ENY2, SOX10, ESRRA, RFX4, MTF1, TGFBR1, STAT5B, USP21, IRF1, NFATC2	118	570	15362	2.51237	0.999999	0.687685	17.3108
node_21_node_20	Annotation Cluster 2	2.13283	GOTERM_BP_FAT	GO:0010628~positive regulation of gene expression	11	7.63889	0.015577	OSM, ENY2, SOX10, ESRRA, RFX4, MTF1, TGFBR1, STAT5B, USP21, IRF1, NFATC2	118	596	15362	2.40277	1	0.761238	22.3873
node_21_node_20	Annotation Cluster 2	2.13283	GOTERM_BP_FAT	GO:0045944~positive regulation of transcription from RNA polymerase II promoter	8	5.55556	0.0216124	OSM, SOX10, ESRRA, RFX4, MTF1, STAT5B, IRF1, NFATC2	118	365	15362	2.8534	1	0.842913	29.7223
node_21_node_20	Annotation Cluster 2	2.13283	GOTERM_BP_FAT	GO:0031328~positive regulation of cellular biosynthetic process	12	8.33333	0.0219591	OSM, ENY2, SOX10, ESRRA, RFX4, MTF1, TGFBR1, STAT5B, USP21, IRF1, ABCA1, NFATC2	118	723	15362	2.16077	1	0.827193	30.1233
node_21_node_20	Annotation Cluster 2	2.13283	GOTERM_BP_FAT	GO:0009891~positive regulation of biosynthetic process	12	8.33333	0.0248582	OSM, ENY2, SOX10, ESRRA, RFX4, MTF1, TGFBR1, STAT5B, USP21, IRF1, ABCA1, NFATC2	118	737	15362	2.11972	1	0.845244	33.393
node_21_node_20	Annotation Cluster 2	2.13283	GOTERM_BP_FAT	GO:0010557~positive regulation of macromolecule biosynthetic process	11	7.63889	0.0406201	OSM, ENY2, SOX10, ESRRA, RFX4, MTF1, TGFBR1, STAT5B, USP21, IRF1, NFATC2	118	699	15362	2.04871	1	0.914485	48.7996
node_21_node_20	Annotation Cluster 2	2.13283	GOTERM_BP_FAT	GO:0010604~positive regulation of macromolecule metabolic process	13	9.02778	0.0507941	ENY2, SOX10, ESRRA, RFX4, TGFBR1, STAT5B, OSM, ERCC8, MTF1, PSME1, IRF1, USP21, NFATC2	118	930	15362	1.81981	1	0.939811	56.895
node_21_node_20	Annotation Cluster 2	2.13283	GOTERM_BP_FAT	GO:0006357~regulation of transcription from RNA polymerase II promoter	10	6.94444	0.0512035	OSM, SOX10, ESRRA, RFX4, TFAP4, MTF1, HOXC5, STAT5B, IRF1, NFATC2	118	630	15362	2.06645	1	0.933484	57.1941
node_21_node_20	Annotation Cluster 3	1.83775	GOTERM_BP_FAT	GO:0016579~protein deubiquitination	3	2.08333	0.00903654	ENY2, USP21, USP20	118	19	15362	20.5558	0.999979	0.65925	13.6309
node_21_node_20	Annotation Cluster 3	1.83775	GOTERM_BP_FAT	GO:0070646~protein modification by small protein removal	3	2.08333	0.00999098	ENY2, USP21, USP20	118	20	15362	19.528	0.999993	0.661295	14.9641
node_21_node_20	Annotation Cluster 3	1.83775	GOTERM_BP_FAT	GO:0070647~protein modification by small protein conjugation or removal	5	3.47222	0.0339726	ENY2, ERCC8, USP21, USP20, TRIM23	118	160	15362	4.06833	1	0.897441	42.7621
node_21_node_20	Annotation Cluster 4	1.35328	GOTERM_CC_FAT	GO:0000267~cell fraction	15	10.4167	0.0197063	IK, RAB5B, SLC12A4, GALT, ABCA1, PCDHAC2, AIP, ADRB3, ERCC8, FBLN5, SLC16A8, CYP26B1, RYR1, DPM1, DNAJC4	103	980	13075	1.94299	0.981694	0.632168	22.0941
node_21_node_20	Annotation Cluster 4	1.35328	GOTERM_CC_FAT	GO:0005624~membrane fraction	11	7.63889	0.0591457	ADRB3, RAB5B, SLC12A4, SLC16A8, CYP26B1, DPM1, RYR1, ABCA1, DNAJC4, PCDHAC2, AIP	103	732	13075	1.90759	0.999995	0.826334	53.4565
node_21_node_20	Annotation Cluster 4	1.35328	GOTERM_CC_FAT	GO:0005626~insoluble fraction	11	7.63889	0.0747555	ADRB3, RAB5B, SLC12A4, SLC16A8, CYP26B1, DPM1, RYR1, ABCA1, DNAJC4, PCDHAC2, AIP	103	765	13075	1.82531	1	0.85803	62.2675
node_21_node_20	Annotation Cluster 5	1.31132	GOTERM_BP_FAT	GO:0006916~anti-apoptosis	7	4.86111	0.00387463	BAG1, BNIP2, TGFBR1, STAT5B, DAD1, SKP2, HSPA5	118	196	15362	4.64952	0.989991	0.899953	6.07466
node_21_node_20	Annotation Cluster 5	1.31132	KEGG_PATHWAY	hsa05200:Pathways in cancer	4	2.77778	0.0128561	CDKN1B, TGFBR1, STAT5B, SKP2	46	117	10730	7.97473	0.679757	0.118843	13.0777
node_21_node_20	Annotation Cluster 5	1.31132	GOTERM_BP_FAT	GO:0045884~regulation of survival gene product expression	3	2.08333	0.0371699	TGFBR1, STAT5B, SKP2	118	40	15362	9.76398	1	0.905995	45.7449
node_21_node_20	Annotation Cluster 5	1.31132	GOTERM_BP_FAT	GO:0042981~regulation of apoptosis	12	8.33333	0.0884688	TRIM35, EPHA7, CDKN1B, BAG1, BNIP2, GPR109B, TGFBR1, STAT5B, DAD1, SKP2, MNT, HSPA5	118	914	15362	1.70923	1	0.985379	77.5824
node_21_node_20	Annotation Cluster 5	1.31132	GOTERM_BP_FAT	GO:0043067~regulation of programmed cell death	12	8.33333	0.0910781	TRIM35, EPHA7, CDKN1B, BAG1, BNIP2, GPR109B, TGFBR1, STAT5B, DAD1, SKP2, MNT, HSPA5	118	919	15362	1.69993	1	0.982489	78.5962
node_21_node_20	Annotation Cluster 5	1.31132	GOTERM_BP_FAT	GO:0010941~regulation of cell death	12	8.33333	0.0926663	TRIM35, EPHA7, CDKN1B, BAG1, BNIP2, GPR109B, TGFBR1, STAT5B, DAD1, SKP2, MNT, HSPA5	118	922	15362	1.6944	1	0.981258	79.192
node_21_node_20	Annotation Cluster 5	1.31132	GOTERM_BP_FAT	GO:0043066~negative regulation of apoptosis	7	4.86111	0.103351	BAG1, BNIP2, TGFBR1, STAT5B, DAD1, SKP2, HSPA5	118	422	15362	2.15949	1	0.984603	82.8136
node_21_node_20	Annotation Cluster 5	1.31132	GOTERM_BP_FAT	GO:0060548~negative regulation of cell death	7	4.86111	0.105094	BAG1, BNIP2, TGFBR1, STAT5B, DAD1, SKP2, HSPA5	118	424	15362	2.1493	1	0.983679	83.3451
node_21_node_20	Annotation Cluster 5	1.31132	GOTERM_BP_FAT	GO:0043069~negative regulation of programmed cell death	7	4.86111	0.105094	BAG1, BNIP2, TGFBR1, STAT5B, DAD1, SKP2, HSPA5	118	424	15362	2.1493	1	0.983679	83.3451
node_22_node_21	Annotation Cluster 1	2.79648	GOTERM_CC_FAT	GO:0043232~intracellular non-membrane-bounded organelle	21	25.6098	0.000503262	SHMT2, NEK2, DYNC2LI1, WASF2, ADNP, IGF2BP1, ESPL1, WRN, DNAI2, JUNB, PCGF1, PURA, JUP, FNTB, TOP1, CA9, SPAG4, TGM1, TUBD1, RPL3L, MRPL44	56	2246	13075	2.18305	0.0898389	0.0898389	0.622054
node_22_node_21	Annotation Cluster 1	2.79648	GOTERM_CC_FAT	GO:0043228~non-membrane-bounded organelle	21	25.6098	0.000503262	SHMT2, NEK2, DYNC2LI1, WASF2, ADNP, IGF2BP1, ESPL1, WRN, DNAI2, JUNB, PCGF1, PURA, JUP, FNTB, TOP1, CA9, SPAG4, TGM1, TUBD1, RPL3L, MRPL44	56	2246	13075	2.18305	0.0898389	0.0898389	0.622054
node_22_node_21	Annotation Cluster 1	2.79648	GOTERM_CC_FAT	GO:0005856~cytoskeleton	11	13.4146	0.016105	FNTB, JUP, NEK2, SPAG4, WASF2, TGM1, DYNC2LI1, TUBD1, ESPL1, WRN, DNAI2	56	1109	13075	2.31587	0.951981	0.315809	18.2301
node_22_node_21	Annotation Cluster 2	2.38638	SP_PIR_KEYWORDS	nucleus	32	39.0244	6.20068e-05	EVX1, NEK2, CNOT3, IGF2BP1, ARNT, MYCL1, TOP1, SUMO1, POU4F3, LHX6, FOXB1, MTMR6, SMAD6, OTX1, ADNP, ESPL1, WRN, IRF2BP1, MXD1, SIX6, C7ORF11, JUNB, PCGF1, PURA, RPS6KA5, ASCL1, GMCL1, CA9, TUBD1, CPSF4, PAF1, KCTD13	82	3199	16470	2.00916	0.010302	0.00516435	0.0753938
node_22_node_21	Annotation Cluster 2	2.38638	GOTERM_MF_FAT	GO:0003700~transcription factor activity	14	17.0732	6.35011e-05	EVX1, SMAD6, OTX1, ADNP, MXD1, SIX6, JUNB, ARNT, PURA, MYCL1, ASCL1, POU4F3, LHX6, FOXB1	63	904	15075	3.70575	0.0138736	0.0138736	0.080803
node_22_node_21	Annotation Cluster 2	2.38638	GOTERM_MF_FAT	GO:0043565~sequence-specific DNA binding	11	13.4146	0.000400092	ASCL1, EVX1, OTX1, POU4F3, ADNP, LHX6, FOXB1, SIX6, JUNB, ARNT, PURA	63	676	15075	3.8937	0.0842739	0.0430642	0.5081
node_22_node_21	Annotation Cluster 2	2.38638	INTERPRO	IPR017970:Homeobox, conserved site	6	7.31707	0.000925775	EVX1, OTX1, POU4F3, ADNP, LHX6, SIX6	74	181	17614	7.8904	0.187362	0.187362	1.17546
node_22_node_21	Annotation Cluster 2	2.38638	UP_SEQ_FEATURE	DNA-binding region:Homeobox	6	7.31707	0.00118308	EVX1, OTX1, POU4F3, ADNP, LHX6, SIX6	82	137	13986	7.46982	0.297258	0.161703	1.56785
node_22_node_21	Annotation Cluster 2	2.38638	INTERPRO	IPR001356:Homeobox	6	7.31707	0.00126103	EVX1, OTX1, POU4F3, ADNP, LHX6, SIX6	74	194	17614	7.36166	0.246216	0.131793	1.59798
node_22_node_21	Annotation Cluster 2	2.38638	GOTERM_BP_FAT	GO:0045449~regulation of transcription	21	25.6098	0.00181166	EVX1, SMAD6, OTX1, CNOT3, ADNP, IRF2BP1, MXD1, SIX6, JUNB, PCGF1, ARNT, PURA, MYCL1, RPS6KA5, ASCL1, SUMO1, GMCL1, POU4F3, LHX6, PAF1, FOXB1	70	2271	15362	2.02933	0.736257	0.736257	2.7149
node_22_node_21	Annotation Cluster 2	2.38638	GOTERM_MF_FAT	GO:0030528~transcription regulator activity	15	18.2927	0.00250029	EVX1, SMAD6, OTX1, ADNP, CNOT3, MXD1, SIX6, JUNB, ARNT, PURA, MYCL1, ASCL1, POU4F3, LHX6, FOXB1	63	1492	15075	2.40569	0.423485	0.167718	3.13647
node_22_node_21	Annotation Cluster 2	2.38638	SMART	SM00389:HOX	6	7.31707	0.00252781	EVX1, OTX1, POU4F3, ADNP, LHX6, SIX6	47	194	9335	6.14279	0.12332	0.12332	2.42906
node_22_node_21	Annotation Cluster 2	2.38638	SP_PIR_KEYWORDS	Homeobox	6	7.31707	0.00311647	EVX1, OTX1, POU4F3, ADNP, LHX6, SIX6	82	201	16470	5.99563	0.40623	0.0990024	3.72537
node_22_node_21	Annotation Cluster 2	2.38638	SP_PIR_KEYWORDS	dna-binding	15	18.2927	0.00519064	EVX1, OTX1, ADNP, WRN, MXD1, SIX6, JUNB, ARNT, PURA, MYCL1, ASCL1, TOP1, POU4F3, LHX6, FOXB1	82	1333	16470	2.26017	0.580669	0.134847	6.13372
node_22_node_21	Annotation Cluster 2	2.38638	INTERPRO	IPR012287:Homeodomain-related	5	6.09756	0.00906225	EVX1, OTX1, POU4F3, LHX6, SIX6	74	197	17614	6.0413	0.869867	0.399384	10.972
node_22_node_21	Annotation Cluster 2	2.38638	SP_PIR_KEYWORDS	transcription regulation	14	17.0732	0.0102833	SMAD6, OTX1, ADNP, CNOT3, IRF2BP1, MXD1, PCGF1, JUNB, ARNT, PURA, ASCL1, LHX6, FOXB1, PAF1	82	1296	16470	2.16972	0.82204	0.194083	11.8142
node_22_node_21	Annotation Cluster 2	2.38638	GOTERM_BP_FAT	GO:0051252~regulation of RNA metabolic process	15	18.2927	0.0110865	EVX1, SMAD6, OTX1, ADNP, IGF2BP1, SIX6, JUNB, ARNT, PURA, MYCL1, RPS6KA5, ASCL1, POU4F3, LHX6, FOXB1	70	1607	15362	2.04845	0.999724	0.983378	15.5679
node_22_node_21	Annotation Cluster 2	2.38638	GOTERM_MF_FAT	GO:0003677~DNA binding	16	19.5122	0.0148136	EVX1, SMAD6, OTX1, ADNP, WRN, MXD1, SIX6, JUNB, ARNT, PURA, MYCL1, ASCL1, TOP1, POU4F3, LHX6, FOXB1	63	2016	15075	1.89909	0.962498	0.55994	17.3023
node_22_node_21	Annotation Cluster 2	2.38638	GOTERM_BP_FAT	GO:0006350~transcription	13	15.8537	0.0207803	SMAD6, ADNP, CNOT3, IRF2BP1, MXD1, PCGF1, JUNB, PURA, ARNT, ASCL1, LHX6, FOXB1, PAF1	70	1397	15362	2.04219	1	0.978903	27.2943
node_22_node_21	Annotation Cluster 2	2.38638	GOTERM_BP_FAT	GO:0006355~regulation of transcription, DNA-dependent	14	17.0732	0.0213589	EVX1, SMAD6, OTX1, ADNP, SIX6, JUNB, ARNT, PURA, MYCL1, RPS6KA5, ASCL1, POU4F3, LHX6, FOXB1	70	1571	15362	1.9557	1	0.958155	27.9436
node_22_node_21	Annotation Cluster 2	2.38638	SP_PIR_KEYWORDS	Transcription	13	15.8537	0.0296592	SMAD6, ADNP, CNOT3, IRF2BP1, MXD1, PCGF1, JUNB, PURA, ARNT, ASCL1, LHX6, FOXB1, PAF1	82	1336	16470	1.95441	0.993448	0.366879	30.6641
node_22_node_21	Annotation Cluster 2	2.38638	GOTERM_BP_FAT	GO:0030182~neuron differentiation	5	6.09756	0.151082	ASCL1, EVX1, POU4F3, CABP4, LHX6	70	459	15362	2.3906	1	0.988424	91.6776
node_22_node_21	Annotation Cluster 2	2.38638	GOTERM_BP_FAT	GO:0006357~regulation of transcription from RNA polymerase II promoter	6	7.31707	0.152626	ASCL1, EVX1, OTX1, POU4F3, JUNB, ARNT	70	630	15362	2.09007	1	0.987059	91.9044
node_22_node_21	Annotation Cluster 3	1.98176	INTERPRO	IPR011598:Helix-loop-helix DNA-binding	4	4.87805	0.0049495	MYCL1, ASCL1, MXD1, ARNT	74	83	17614	11.4712	0.670916	0.309597	6.13792
node_22_node_21	Annotation Cluster 3	1.98176	UP_SEQ_FEATURE	DNA-binding region:Basic motif	5	6.09756	0.00546853	MYCL1, ASCL1, MXD1, JUNB, ARNT	82	122	13986	6.9902	0.804871	0.419983	7.05868
node_22_node_21	Annotation Cluster 3	1.98176	UP_SEQ_FEATURE	domain:Helix-loop-helix motif	4	4.87805	0.0123344	MYCL1, ASCL1, MXD1, ARNT	82	83	13986	8.21981	0.975239	0.603319	15.2683
node_22_node_21	Annotation Cluster 3	1.98176	INTERPRO	IPR001092:Basic helix-loop-helix dimerisation region bHLH	4	4.87805	0.0154544	MYCL1, ASCL1, MXD1, ARNT	74	126	17614	7.55641	0.969463	0.502302	18.0315
node_22_node_21	Annotation Cluster 3	1.98176	SMART	SM00353:HLH	4	4.87805	0.0239118	MYCL1, ASCL1, MXD1, ARNT	47	126	9335	6.3053	0.715926	0.467014	20.9541
node_22_node_21	Annotation Cluster 4	1.94464	GOTERM_CC_FAT	GO:0031981~nuclear lumen	13	15.8537	0.00210447	NEK2, SMAD6, ADNP, IGF2BP1, WRN, PCGF1, JUNB, RPS6KA5, TOP1, SUMO1, GMCL1, CA9, PAF1	56	1125	13075	2.69802	0.325612	0.178789	2.57763
node_22_node_21	Annotation Cluster 4	1.94464	GOTERM_CC_FAT	GO:0005730~nucleolus	8	9.7561	0.00211142	TOP1, CA9, NEK2, ADNP, IGF2BP1, WRN, PCGF1, JUNB	56	432	13075	4.32374	0.32649	0.123441	2.58604
node_22_node_21	Annotation Cluster 4	1.94464	GOTERM_CC_FAT	GO:0070013~intracellular organelle lumen	14	17.0732	0.0101512	SHMT2, NEK2, SMAD6, ADNP, IGF2BP1, WRN, PCGF1, JUNB, RPS6KA5, TOP1, SUMO1, GMCL1, CA9, PAF1	56	1542	13075	2.11981	0.851619	0.317228	11.8805
node_22_node_21	Annotation Cluster 4	1.94464	GOTERM_CC_FAT	GO:0043233~organelle lumen	14	17.0732	0.0129065	SHMT2, NEK2, SMAD6, ADNP, IGF2BP1, WRN, PCGF1, JUNB, RPS6KA5, TOP1, SUMO1, GMCL1, CA9, PAF1	56	1589	13075	2.05711	0.911894	0.293217	14.8733
node_22_node_21	Annotation Cluster 4	1.94464	GOTERM_CC_FAT	GO:0031974~membrane-enclosed lumen	14	17.0732	0.0165281	SHMT2, NEK2, SMAD6, ADNP, IGF2BP1, WRN, PCGF1, JUNB, RPS6KA5, TOP1, SUMO1, GMCL1, CA9, PAF1	56	1640	13075	1.99314	0.955692	0.29269	18.6649
node_22_node_21	Annotation Cluster 4	1.94464	GOTERM_CC_FAT	GO:0005654~nucleoplasm	6	7.31707	0.223316	RPS6KA5, TOP1, SUMO1, SMAD6, WRN, PAF1	56	772	13075	1.81463	1	0.871874	95.6401
node_22_node_21	Annotation Cluster 5	1.42701	SP_PIR_KEYWORDS	disease mutation	12	14.6341	0.000211827	JUP, ALDH6A1, LRAT, C4B, TGM1, POU4F3, CABP4, WRN, C7ORF11, SIX6, SCN4A, ROM1	82	618	16470	3.90007	0.0347603	0.0117237	0.257344
node_22_node_21	Annotation Cluster 5	1.42701	GOTERM_BP_FAT	GO:0007601~visual perception	5	6.09756	0.0256398	LRAT, POU4F3, CABP4, SIX6, ROM1	70	249	15362	4.40677	1	0.934604	32.5825
node_22_node_21	Annotation Cluster 5	1.42701	GOTERM_BP_FAT	GO:0050953~sensory perception of light stimulus	5	6.09756	0.0259707	LRAT, POU4F3, CABP4, SIX6, ROM1	70	250	15362	4.38914	1	0.910864	32.9292
node_22_node_21	Annotation Cluster 5	1.42701	GOTERM_BP_FAT	GO:0007600~sensory perception	5	6.09756	0.141989	LRAT, POU4F3, CABP4, SIX6, ROM1	70	448	15362	2.4493	1	0.988916	90.2167
node_22_node_21	Annotation Cluster 5	1.42701	GOTERM_BP_FAT	GO:0050890~cognition	5	6.09756	0.26918	LRAT, POU4F3, CABP4, SIX6, ROM1	70	586	15362	1.8725	1	0.984864	99.1434
node_22_node_21	Annotation Cluster 5	1.42701	GOTERM_BP_FAT	GO:0050877~neurological system process	5	6.09756	0.508485	LRAT, POU4F3, CABP4, SIX6, ROM1	70	822	15362	1.3349	1	0.997348	99.9979
node_22_node_21	Annotation Cluster 6	1.37891	GOTERM_CC_FAT	GO:0015630~microtubule cytoskeleton	8	9.7561	0.00300277	FNTB, NEK2, SPAG4, DYNC2LI1, TUBD1, ESPL1, WRN, DNAI2	56	460	13075	4.06056	0.430139	0.131155	3.65919
node_22_node_21	Annotation Cluster 6	1.37891	GOTERM_CC_FAT	GO:0005930~axoneme	3	3.65854	0.0116535	SPAG4, DYNC2LI1, DNAI2	56	39	13075	17.9602	0.888308	0.306036	13.5241
node_22_node_21	Annotation Cluster 6	1.37891	GOTERM_CC_FAT	GO:0005856~cytoskeleton	11	13.4146	0.016105	FNTB, JUP, NEK2, SPAG4, WASF2, TGM1, DYNC2LI1, TUBD1, ESPL1, WRN, DNAI2	56	1109	13075	2.31587	0.951981	0.315809	18.2301
node_22_node_21	Annotation Cluster 6	1.37891	GOTERM_CC_FAT	GO:0005813~centrosome	4	4.87805	0.0255826	NEK2, TUBD1, ESPL1, WRN	56	151	13075	6.18496	0.992142	0.384069	27.4756
node_22_node_21	Annotation Cluster 6	1.37891	GOTERM_CC_FAT	GO:0005815~microtubule organizing center	4	4.87805	0.0405078	NEK2, TUBD1, ESPL1, WRN	56	181	13075	5.15983	0.999562	0.504887	40.1055
node_22_node_21	Annotation Cluster 6	1.37891	GOTERM_CC_FAT	GO:0044430~cytoskeletal part	8	9.7561	0.0429589	FNTB, NEK2, SPAG4, DYNC2LI1, TUBD1, ESPL1, WRN, DNAI2	56	776	13075	2.40703	0.999728	0.495531	41.9748
node_22_node_21	Annotation Cluster 6	1.37891	GOTERM_CC_FAT	GO:0042995~cell projection	7	8.53659	0.0432433	NCAM1, CA9, SPAG4, WASF2, DYNC2LI1, CABP4, DNAI2	56	614	13075	2.66185	0.999743	0.470535	42.1881
node_22_node_21	Annotation Cluster 6	1.37891	GOTERM_CC_FAT	GO:0044463~cell projection part	4	4.87805	0.0456836	SPAG4, DYNC2LI1, CABP4, DNAI2	56	190	13075	4.91541	0.999841	0.464514	43.9897
node_22_node_21	Annotation Cluster 6	1.37891	GOTERM_CC_FAT	GO:0005875~microtubule associated complex	3	3.65854	0.0528491	FNTB, DYNC2LI1, DNAI2	56	88	13075	7.95962	0.999961	0.491811	48.9855
node_22_node_21	Annotation Cluster 6	1.37891	GOTERM_CC_FAT	GO:0005929~cilium	3	3.65854	0.0673737	SPAG4, DYNC2LI1, DNAI2	56	101	13075	6.93511	0.999998	0.557454	57.879
node_22_node_21	Annotation Cluster 6	1.37891	GOTERM_CC_FAT	GO:0005874~microtubule	4	4.87805	0.0784185	SPAG4, DYNC2LI1, TUBD1, DNAI2	56	238	13075	3.92407	1	0.59274	63.6618
node_22_node_21	Annotation Cluster 6	1.37891	SP_PIR_KEYWORDS	microtubule	3	3.65854	0.270916	DYNC2LI1, TUBD1, DNAI2	82	207	16470	2.91092	1	0.963039	97.8574
node_22_node_21	Annotation Cluster 6	1.37891	GOTERM_BP_FAT	GO:0007017~microtubule-based process	3	3.65854	0.316428	NEK2, TUBD1, ESPL1	70	254	15362	2.59201	1	0.989784	99.6894
node_23_node_22	Annotation Cluster 1	1.71204	GOTERM_BP_FAT	GO:0010605~negative regulation of macromolecule metabolic process	8	20.5128	0.00065995	PSMB5, RPS26, BMP2, HOXA7, GRLF1, HR, RPS13, PGGT1B	35	689	15362	5.09625	0.267241	0.267241	0.938251
node_23_node_22	Annotation Cluster 1	1.71204	GOTERM_BP_FAT	GO:0045934~negative regulation of nucleobase, nucleoside, nucleotide and nucleic acid metabolic process	6	15.3846	0.00397679	RPS26, BMP2, HOXA7, GRLF1, HR, RPS13	35	484	15362	5.44109	0.846921	0.608747	5.53109
node_23_node_22	Annotation Cluster 1	1.71204	GOTERM_BP_FAT	GO:0051172~negative regulation of nitrogen compound metabolic process	6	15.3846	0.0044127	RPS26, BMP2, HOXA7, GRLF1, HR, RPS13	35	496	15362	5.30945	0.875442	0.50059	6.11975
node_23_node_22	Annotation Cluster 1	1.71204	GOTERM_MF_FAT	GO:0016564~transcription repressor activity	4	10.2564	0.0136283	BMP2, HOXA7, GRLF1, HR	32	245	15075	7.69133	0.832013	0.832013	14.7686
node_23_node_22	Annotation Cluster 1	1.71204	GOTERM_BP_FAT	GO:0051252~regulation of RNA metabolic process	9	23.0769	0.0214815	RPS26, BMP2, MITF, HOXA7, GBX2, NEUROD2, HR, RPS13, ETV4	35	1607	15362	2.45814	0.999964	0.870699	26.6616
node_23_node_22	Annotation Cluster 1	1.71204	GOTERM_BP_FAT	GO:0010558~negative regulation of macromolecule biosynthetic process	5	12.8205	0.0256515	BMP2, HOXA7, GRLF1, HR, PGGT1B	35	512	15362	4.28627	0.999995	0.869961	31.0003
node_23_node_22	Annotation Cluster 1	1.71204	GOTERM_MF_FAT	GO:0030528~transcription regulator activity	8	20.5128	0.0289366	BMP2, MITF, HOXA7, GBX2, GRLF1, NEUROD2, HR, ETV4	32	1492	15075	2.52597	0.978012	0.851717	28.9618
node_23_node_22	Annotation Cluster 1	1.71204	GOTERM_BP_FAT	GO:0009890~negative regulation of biosynthetic process	5	12.8205	0.0333567	BMP2, HOXA7, GRLF1, HR, PGGT1B	35	556	15362	3.94707	1	0.897993	38.3957
node_23_node_22	Annotation Cluster 1	1.71204	GOTERM_BP_FAT	GO:0051253~negative regulation of RNA metabolic process	4	10.2564	0.0405192	RPS26, BMP2, HOXA7, RPS13	35	346	15362	5.07415	1	0.885211	44.6026
node_23_node_22	Annotation Cluster 1	1.71204	GOTERM_BP_FAT	GO:0016481~negative regulation of transcription	4	10.2564	0.0749982	BMP2, HOXA7, GRLF1, HR	35	446	15362	3.93645	1	0.913528	67.1499
node_23_node_22	Annotation Cluster 1	1.71204	GOTERM_BP_FAT	GO:0010629~negative regulation of gene expression	4	10.2564	0.0967902	BMP2, HOXA7, GRLF1, HR	35	498	15362	3.52542	1	0.940422	76.6284
node_23_node_22	Annotation Cluster 1	1.71204	GOTERM_BP_FAT	GO:0031327~negative regulation of cellular biosynthetic process	4	10.2564	0.115617	BMP2, HOXA7, GRLF1, HR	35	539	15362	3.25725	1	0.944617	82.6997
