# Supplementary material for: Ancient evolutionary origins of epigenetic regulation associated with posttraumatic stress disorder
Source: Front Hum Neurosci. 2014 May 13;8:284. doi: 10.3389/fnhum.2014.00284 (PMC4026723; doi:10.3389/fnhum.2014.00284)
Supplement: Supplemental Table 5 — Putative TFBMs at 4 stringencies. [file DataSheet5.XLSX]

## Sheet: Sheet1
Seq. name	Matrix Family	Matrix sim.	mat_sim>.8	mat_sim>.9	mat_sim>.95	mat_sim=1	Symbol	GeneID	Accession	node_change
cg00186701	V$EGRF	0.802	1	0	0	0	TSPYL5	85453	NM_033512.2	node_15_node_14
cg00186701	V$HASF	0.925	1	1	0	0	TSPYL5	85453	NM_033512.2	node_15_node_14		Supplemental Table 5. Putative TFBMs at 4 stringencies for PTSD-associated CpG sites
cg00186701	V$KLFS	0.917	1	1	0	0	TSPYL5	85453	NM_033512.2	node_15_node_14
cg00186701	V$SP1F	0.879	1	0	0	0	TSPYL5	85453	NM_033512.2	node_15_node_14
cg00427635	O$TF3C	0.877	1	0	0	0	TBC1D21	161514	NM_153356.1	node_17_node_15		Matrix sim. = matrix similarity; From Genomatix: "A perfect match to the matrix gets a score of 1.00 (each sequence position corresponds to the highest conserved nucleotide at that position in the matrix), a "good" match to the matrix usually has a similarity of > 0.80. Mismatches in highly conserved positions of the matrix decrease the matrix similarity more than mismatches in less conserved reg…
cg00427635	V$CP2F	0.883	1	0	0	0	TBC1D21	161514	NM_153356.1	node_17_node_15
cg00427635	V$MEF3	0.922	1	1	0	0	TBC1D21	161514	NM_153356.1	node_17_node_15		For columns "mat_sim>.8", "mat_sim>.9", and "mat_sim=1": 1 indicates that the matrix similarity exceeds the stringency cutoff, while 0 indicates it does not.
cg00427635	V$MYOD	0.98	1	1	1	0	TBC1D21	161514	NM_153356.1	node_17_node_15
cg00427635	V$NEUR	1	1	1	1	1	TBC1D21	161514	NM_153356.1	node_17_node_15
cg00512031	V$NKXH	0.987	1	1	1	0	CYTL1	54360	NM_018659.2	node_17_node_15
cg00540769	V$CTCF	0.851	1	0	0	0	ACOT12	134526	NM_130767.1	node_15_node_14		node_change KEY
cg00540769	V$E2FF	0.953	1	1	1	0	ACOT12	134526	NM_130767.1	node_15_node_14		node_change	Branch
cg00540769	V$E2FF	0.935	1	1	0	0	ACOT12	134526	NM_130767.1	node_15_node_14		HumanDescent_All	All of Human descent studied here
cg00540769	V$PCBE	0.882	1	0	0	0	ACOT12	134526	NM_130767.1	node_15_node_14		node_13_human	Human terminal
cg00962459	V$PAX5	0.871	1	0	0	0	PROKR1	10887	NM_138964.2	node_15_node_14		node_14_node_13	Human/chimpanzee stem
cg00962459	V$PAX5	0.883	1	0	0	0	PROKR1	10887	NM_138964.2	node_15_node_14		node_15_node_14	Ape stem
cg00962459	V$ZF02	1	1	1	1	1	PROKR1	10887	NM_138964.2	node_15_node_14		node_17_node_15	Primate stem
cg01079126	V$AHRR	0.931	1	1	0	0	MTMR1	8776	NM_003828.1	node_15_node_14		node_20_node_17	Euarchontoglires stem
cg01079126	V$BCDF	0.971	1	1	1	0	MTMR1	8776	NM_003828.1	node_15_node_14		node_21_node_20	Placental stem
cg01079126	V$OCT1	0.867	1	0	0	0	MTMR1	8776	NM_003828.1	node_15_node_14		node_22_node_21	Theria stem
cg01091565	V$EREF	0.925	1	1	0	0	MESP1	55897	NM_018670.1	node_14_node_13		node_23_node_22	Mammal stem
cg01091565	V$ETSF	0.958	1	1	1	0	MESP1	55897	NM_018670.1	node_14_node_13
cg01091565	V$GLIF	0.893	1	0	0	0	MESP1	55897	NM_018670.1	node_14_node_13
cg01091565	V$KLFS	0.967	1	1	1	0	MESP1	55897	NM_018670.1	node_14_node_13
cg01091565	V$RORA	0.885	1	0	0	0	MESP1	55897	NM_018670.1	node_14_node_13
cg01091565	V$STAT	0.914	1	1	0	0	MESP1	55897	NM_018670.1	node_14_node_13
cg01155039	V$E2FF	0.882	1	0	0	0	AMN	81693	NM_030943.1	node_14_node_13
cg01155039	V$ZF5F	0.864	1	0	0	0	AMN	81693	NM_030943.1	node_14_node_13
cg01344518	V$HIFF	0.931	1	1	0	0	RGS11	8786	NM_183337.1	node_14_node_13
cg01344518	V$PAX5	0.809	1	0	0	0	RGS11	8786	NM_183337.1	node_14_node_13
cg01344518	V$ZF08	0.976	1	1	1	0	RGS11	8786	NM_183337.1	node_14_node_13
cg01443452	V$E2FF	0.846	1	0	0	0	GAPDHS	26330	NM_014364.3	node_23_node_22
cg01558777	V$ETSF	0.951	1	1	1	0	C10orf99	387695	NM_207373.1	node_14_node_13
cg01623438	V$ETSF	0.883	1	0	0	0	CTSZ	1522	NM_001336.2	node_14_node_13
cg01623438	V$HOMF	0.836	1	0	0	0	CTSZ	1522	NM_001336.2	node_14_node_13
cg01623438	V$WHNF	0.971	1	1	1	0	CTSZ	1522	NM_001336.2	node_14_node_13
cg01770400	O$VTBP	0.867	1	0	0	0	SERPINC1	462	NM_000488.2	node_14_node_13
cg01770400	V$HOXC	0.921	1	1	0	0	SERPINC1	462	NM_000488.2	node_14_node_13
cg01770400	V$NR2F	0.826	1	0	0	0	SERPINC1	462	NM_000488.2	node_14_node_13
cg01770400	V$RXRF	0.889	1	0	0	0	SERPINC1	462	NM_000488.2	node_14_node_13
cg01813965	V$CREB	0.934	1	1	0	0	C16orf50	84229	NM_032269.3	node_15_node_14
cg01813965	V$ETSF	0.964	1	1	1	0	C16orf50	84229	NM_032269.3	node_15_node_14
cg01813965	V$HASF	0.936	1	1	0	0	C16orf50	84229	NM_032269.3	node_15_node_14
cg01813965	V$HIFF	0.947	1	1	0	0	C16orf50	84229	NM_032269.3	node_15_node_14
cg01813965	V$P53F	0.922	1	1	0	0	C16orf50	84229	NM_032269.3	node_15_node_14
cg01813965	V$TALE	1	1	1	1	1	C16orf50	84229	NM_032269.3	node_15_node_14
cg01860753	V$BNCF	0.896	1	0	0	0	RASSF5	83593	NT_021877.18	node_17_node_15
cg01860753	V$E2FF	0.939	1	1	0	0	RASSF5	83593	NT_021877.18	node_17_node_15
cg01860753	V$E2FF	0.865	1	0	0	0	RASSF5	83593	NT_021877.18	node_17_node_15
cg01860753	V$IRFF	0.938	1	1	0	0	RASSF5	83593	NT_021877.18	node_17_node_15
cg01860753	V$NOLF	0.911	1	1	0	0	RASSF5	83593	NT_021877.18	node_17_node_15
cg01860753	V$NRF1	0.885	1	0	0	0	RASSF5	83593	NT_021877.18	node_17_node_15
cg01860753	V$NRF1	0.869	1	0	0	0	RASSF5	83593	NT_021877.18	node_17_node_15
cg01860753	V$XBBF	0.907	1	1	0	0	RASSF5	83593	NT_021877.18	node_17_node_15
cg02009694	V$RXRF	0.913	1	1	0	0	C9orf132	399665	NM_203305.1	node_17_node_15
cg02009694	V$SP1F	0.859	1	0	0	0	C9orf132	399665	NM_203305.1	node_17_node_15
cg02044879	V$ABDB	0.841	1	0	0	0	PLA2G12B	84647	NM_032562.2	node_15_node_14
cg02044879	V$BRNF	0.939	1	1	0	0	PLA2G12B	84647	NM_032562.2	node_15_node_14
cg02044879	V$CART	0.851	1	0	0	0	PLA2G12B	84647	NM_032562.2	node_15_node_14
cg02044879	V$DLXF	0.882	1	0	0	0	PLA2G12B	84647	NM_032562.2	node_15_node_14
cg02044879	V$HOMF	0.951	1	1	1	0	PLA2G12B	84647	NM_032562.2	node_15_node_14
cg02044879	V$HOMF	0.903	1	1	0	0	PLA2G12B	84647	NM_032562.2	node_15_node_14
cg02044879	V$HOXF	0.927	1	1	0	0	PLA2G12B	84647	NM_032562.2	node_15_node_14
cg02044879	V$HOXF	0.86	1	0	0	0	PLA2G12B	84647	NM_032562.2	node_15_node_14
cg02044879	V$LHXF	0.831	1	0	0	0	PLA2G12B	84647	NM_032562.2	node_15_node_14
cg02044879	V$SORY	0.893	1	0	0	0	PLA2G12B	84647	NM_032562.2	node_15_node_14
cg02151301	V$EGRF	0.971	1	1	1	0	HM13	81502	NM_178580.1	node_17_node_15
cg02151301	V$GLIF	0.92	1	1	0	0	HM13	81502	NM_178580.1	node_17_node_15
cg02151301	V$IKRS	0.985	1	1	1	0	HM13	81502	NM_178580.1	node_17_node_15
cg02151301	V$INSM	0.908	1	1	0	0	HM13	81502	NM_178580.1	node_17_node_15
cg02151301	V$INSM	0.926	1	1	0	0	HM13	81502	NM_178580.1	node_17_node_15
cg02151301	V$MZF1	0.996	1	1	1	0	HM13	81502	NM_178580.1	node_17_node_15
cg02151301	V$SREB	0.857	1	0	0	0	HM13	81502	NM_178580.1	node_17_node_15
cg02151301	V$ZF02	0.939	1	1	0	0	HM13	81502	NM_178580.1	node_17_node_15
cg02254461	V$KLFS	0.97	1	1	1	0	AXUD1	64651	NM_033027.2	node_17_node_15
cg02254461	V$P53F	0.953	1	1	1	0	AXUD1	64651	NM_033027.2	node_17_node_15
cg02254461	V$P53F	0.987	1	1	1	0	AXUD1	64651	NM_033027.2	node_17_node_15
cg02254461	V$XBBF	0.897	1	0	0	0	AXUD1	64651	NM_033027.2	node_17_node_15
cg02493771	V$HAND	0.94	1	1	0	0	KRTAP13-2	337959	NM_181621.2	node_17_node_15
cg02493771	V$HIFF	0.887	1	0	0	0	KRTAP13-2	337959	NM_181621.2	node_17_node_15
cg02493771	V$MYOD	0.985	1	1	1	0	KRTAP13-2	337959	NM_181621.2	node_17_node_15
cg02493771	V$SMAD	0.953	1	1	1	0	KRTAP13-2	337959	NM_181621.2	node_17_node_15
cg02629257	O$VTBP	0.875	1	0	0	0	EPPB9	27077	NM_015681.2	node_15_node_14
cg02629257	V$MYBL	0.892	1	0	0	0	EPPB9	27077	NM_015681.2	node_15_node_14
cg02629257	V$P53F	0.97	1	1	1	0	EPPB9	27077	NM_015681.2	node_15_node_14
cg02629257	V$PAX5	0.851	1	0	0	0	EPPB9	27077	NM_015681.2	node_15_node_14
cg02629257	V$PERO	0.834	1	0	0	0	EPPB9	27077	NM_015681.2	node_15_node_14
cg02806777	V$PLAG	0.872	1	0	0	0	PGLYRP1	8993	NM_005091.1	node_14_node_13
cg02838492	V$NFKB	0.9	1	1	0	0	KIF12	113220	NM_138424.1	node_23_node_22
cg02838492	V$OAZF	0.81	1	0	0	0	KIF12	113220	NM_138424.1	node_23_node_22
cg02838492	V$XBBF	0.93	1	1	0	0	KIF12	113220	NM_138424.1	node_23_node_22
cg02854090	V$SORY	0.851	1	0	0	0	HIST1H2AA	221613	NM_170745.3	node_15_node_14
cg03003745	V$CHRF	0.93	1	1	0	0	UNQ473	284340	NM_198477.1	node_17_node_15
cg03003745	V$CREB	0.884	1	0	0	0	UNQ473	284340	NM_198477.1	node_17_node_15
cg03003745	V$HEAT	0.957	1	1	1	0	UNQ473	284340	NM_198477.1	node_17_node_15
cg03003745	V$HESF	0.801	1	0	0	0	UNQ473	284340	NM_198477.1	node_17_node_15
cg03003745	V$HOXF	0.826	1	0	0	0	UNQ473	284340	NM_198477.1	node_17_node_15
cg03017653	V$MYBL	0.893	1	0	0	0	TTC13	79573	NM_024525.2	node_17_node_15
cg03017653	V$OCT1	0.878	1	0	0	0	TTC13	79573	NM_024525.2	node_17_node_15
cg03017653	V$OVOL	0.865	1	0	0	0	TTC13	79573	NM_024525.2	node_17_node_15
cg03017653	V$STEM	0.966	1	1	1	0	TTC13	79573	NM_024525.2	node_17_node_15
cg03343942	V$HAML	0.854	1	0	0	0	SLC39A5	283375	NM_173596.1	node_15_node_14
cg03570766	V$AHRR	0.951	1	1	1	0	CATSPER1	117144	NM_053054.2	node_15_node_14
cg03570766	V$PARF	0.854	1	0	0	0	CATSPER1	117144	NM_053054.2	node_15_node_14
cg03570766	V$SP1F	0.884	1	0	0	0	CATSPER1	117144	NM_053054.2	node_15_node_14
cg03570766	V$ZF02	1	1	1	1	1	CATSPER1	117144	NM_053054.2	node_15_node_14
cg03662459	V$EREF	0.932	1	1	0	0	IL11RA	3590	NM_004512.3	node_17_node_15
cg03662459	V$ETSF	0.922	1	1	0	0	IL11RA	3590	NM_004512.3	node_17_node_15
cg03662459	V$NFKB	0.871	1	0	0	0	IL11RA	3590	NM_004512.3	node_17_node_15
cg03662459	V$PAX2	0.834	1	0	0	0	IL11RA	3590	NM_004512.3	node_17_node_15
cg03662459	V$RORA	0.912	1	1	0	0	IL11RA	3590	NM_004512.3	node_17_node_15
cg03662459	V$RXRF	0.821	1	0	0	0	IL11RA	3590	NM_004512.3	node_17_node_15
cg03870261	V$AP1R	0.893	1	0	0	0	TIMM13	26517	NM_012458.2	node_17_node_15
cg03870261	V$AP1R	0.859	1	0	0	0	TIMM13	26517	NM_012458.2	node_17_node_15
cg03870261	V$AP2F	0.906	1	1	0	0	TIMM13	26517	NM_012458.2	node_17_node_15
cg03870261	V$AP2F	0.874	1	0	0	0	TIMM13	26517	NM_012458.2	node_17_node_15
cg03870261	V$CREB	0.832	1	0	0	0	TIMM13	26517	NM_012458.2	node_17_node_15
cg03870261	V$GCMF	0.868	1	0	0	0	TIMM13	26517	NM_012458.2	node_17_node_15
cg03986640	V$YY1F	0.864	1	0	0	0	MIP	4284	NM_012064.2	node_17_node_15
cg04033774	O$TF2B	1	1	1	1	1	GPSM2	29899	NM_013296.3	node_17_node_15
cg04033774	V$ZF5F	0.878	1	0	0	0	GPSM2	29899	NM_013296.3	node_17_node_15
cg04587829	V$HAND	0.853	1	0	0	0	FN3K	64122	NM_022158.2	node_15_node_14
cg04587829	V$HAND	0.897	1	0	0	0	FN3K	64122	NM_022158.2	node_15_node_14
cg04587829	V$HESF	0.974	1	1	1	0	FN3K	64122	NM_022158.2	node_15_node_14
cg04587829	V$MEF3	0.89	1	0	0	0	FN3K	64122	NM_022158.2	node_15_node_14
cg04587829	V$MYOD	0.977	1	1	1	0	FN3K	64122	NM_022158.2	node_15_node_14
cg04587829	V$NEUR	1	1	1	1	1	FN3K	64122	NM_022158.2	node_15_node_14
cg04587829	V$ZFHX	0.935	1	1	0	0	FN3K	64122	NM_022158.2	node_15_node_14
cg05091653	V$HAML	0.972	1	1	1	0	SP100	6672	NM_003113.2	node_15_node_14
cg05091653	V$WHNF	0.971	1	1	1	0	SP100	6672	NM_003113.2	node_15_node_14
cg05091653	V$ZF06	0.894	1	0	0	0	SP100	6672	NM_003113.2	node_15_node_14
cg05163348	V$AHRR	0.979	1	1	1	0	RPP30	10556	NM_006413.2	node_17_node_15
cg05163348	V$GATA	0.977	1	1	1	0	RPP30	10556	NM_006413.2	node_17_node_15
cg05163348	V$HMTB	0.912	1	1	0	0	RPP30	10556	NM_006413.2	node_17_node_15
cg05163348	V$NKXH	0.915	1	1	0	0	RPP30	10556	NM_006413.2	node_17_node_15
cg05244766	V$AHRR	0.913	1	1	0	0	GSTP1	2950	NM_000852.2	node_15_node_14
cg05244766	V$AHRR	0.9	1	1	0	0	GSTP1	2950	NM_000852.2	node_15_node_14
cg05244766	V$EBOX	0.939	1	1	0	0	GSTP1	2950	NM_000852.2	node_15_node_14
cg05654164	V$MYT1	0.945	1	1	0	0	C1orf52	148423	NM_198077.1	node_14_node_13
cg05788638	O$YTBP	0.844	1	0	0	0	SERPINA10	51156	NM_016186.1	node_15_node_14
cg05788638	V$AP2F	0.924	1	1	0	0	SERPINA10	51156	NM_016186.1	node_15_node_14
cg05829479	V$SF1F	0.953	1	1	1	0	C6orf141	135398	NM_153344.1	node_17_node_15
cg05829479	V$WHNF	0.975	1	1	1	0	C6orf141	135398	NM_153344.1	node_17_node_15
cg05958352	V$BRAC	0.888	1	0	0	0	RNASE1	6035	NM_198232.1	node_17_node_15
cg05958352	V$HAND	0.985	1	1	1	0	RNASE1	6035	NM_198232.1	node_17_node_15
cg05958352	V$HESF	0.973	1	1	1	0	RNASE1	6035	NM_198232.1	node_17_node_15
cg05958352	V$MEF3	0.968	1	1	1	0	RNASE1	6035	NM_198232.1	node_17_node_15
cg06084117	V$AP1R	0.929	1	1	0	0	PLXNA4B	91584	NM_181775.2	node_14_node_13
cg06084117	V$E2FF	0.83	1	0	0	0	PLXNA4B	91584	NM_181775.2	node_14_node_13
cg06084117	V$ETSF	1	1	1	1	1	PLXNA4B	91584	NM_181775.2	node_14_node_13
cg06084117	V$NF1F	0.924	1	1	0	0	PLXNA4B	91584	NM_181775.2	node_14_node_13
cg06084117	V$XBBF	0.912	1	1	0	0	PLXNA4B	91584	NM_181775.2	node_14_node_13
cg06196379	V$EBOX	0.929	1	1	0	0	TREM1	54210	NM_018643.2	node_17_node_15
cg06196379	V$MOKF	0.804	1	0	0	0	TREM1	54210	NM_018643.2	node_17_node_15
cg06207804	V$HEAT	0.994	1	1	1	0	ARTN	9048	NM_003976.2	node_17_node_15
cg06306751	V$HNF1	0.883	1	0	0	0	F8	2157	NM_000132.2	node_17_node_15
cg06306751	V$HOMF	0.851	1	0	0	0	F8	2157	NM_000132.2	node_17_node_15
cg06306751	V$MYBL	0.966	1	1	1	0	F8	2157	NM_000132.2	node_17_node_15
cg06306751	V$OVOL	0.804	1	0	0	0	F8	2157	NM_000132.2	node_17_node_15
cg06308323	V$CREB	0.91	1	1	0	0	C9orf25	203259	NM_147202.1	node_17_node_15
cg06308323	V$PAX3	0.856	1	0	0	0	C9orf25	203259	NM_147202.1	node_17_node_15
cg06445611	V$CREB	0.901	1	1	0	0	GABRR2	2570	NM_002043.1	node_14_node_13
cg06445611	V$KLFS	0.909	1	1	0	0	GABRR2	2570	NM_002043.1	node_14_node_13
cg06445611	V$NKXH	0.963	1	1	1	0	GABRR2	2570	NM_002043.1	node_14_node_13
cg06445611	V$PLAG	1	1	1	1	1	GABRR2	2570	NM_002043.1	node_14_node_13
cg06445611	V$PLAG	0.906	1	1	0	0	GABRR2	2570	NM_002043.1	node_14_node_13
cg06445611	V$ZF02	0.968	1	1	1	0	GABRR2	2570	NM_002043.1	node_14_node_13
cg06445611	V$ZF02	0.933	1	1	0	0	GABRR2	2570	NM_002043.1	node_14_node_13
cg06495347	V$EREF	0.814	1	0	0	0	SUOX	6821	NM_000456.2	node_17_node_15
cg06648029	O$MTEN	0.803	1	0	0	0	NR1I2	8856	NM_022002.1	node_13_human
cg06933965	V$AP4R	0.868	1	0	0	0	CMKLR1	1240	NM_004072.1	node_15_node_14
cg06933965	V$GLIF	0.873	1	0	0	0	CMKLR1	1240	NM_004072.1	node_15_node_14
cg06933965	V$HAND	0.856	1	0	0	0	CMKLR1	1240	NM_004072.1	node_15_node_14
cg06933965	V$HAND	0.864	1	0	0	0	CMKLR1	1240	NM_004072.1	node_15_node_14
cg06933965	V$MYOD	0.949	1	1	0	0	CMKLR1	1240	NM_004072.1	node_15_node_14
cg06933965	V$ZICF	0.911	1	1	0	0	CMKLR1	1240	NM_004072.1	node_15_node_14
cg07196761	O$VTBP	0.89	1	0	0	0	WDR71	80227	NM_025155.1	node_14_node_13
cg07196761	V$ARID	0.96	1	1	1	0	WDR71	80227	NM_025155.1	node_14_node_13
cg07196761	V$BRNF	0.906	1	1	0	0	WDR71	80227	NM_025155.1	node_14_node_13
cg07196761	V$HOMF	0.969	1	1	1	0	WDR71	80227	NM_025155.1	node_14_node_13
cg07196761	V$LHXF	0.851	1	0	0	0	WDR71	80227	NM_025155.1	node_14_node_13
cg07196761	V$NKXH	0.925	1	1	0	0	WDR71	80227	NM_025155.1	node_14_node_13
cg07196761	V$SORY	0.873	1	0	0	0	WDR71	80227	NM_025155.1	node_14_node_13
cg07443748	V$CLOX	0.867	1	0	0	0	CESK1	150160	NM_014406.4	node_17_node_15
cg07455279	V$ETSF	0.934	1	1	0	0	NDUFA3	4696	NM_004542.1	node_14_node_13
cg07455279	V$SIXF	0.905	1	1	0	0	NDUFA3	4696	NM_004542.1	node_14_node_13
cg07455279	V$STAT	0.972	1	1	1	0	NDUFA3	4696	NM_004542.1	node_14_node_13
cg07531356	V$AIRE	0.871	1	0	0	0	INSL6	11172	NM_007179.2	node_17_node_15
cg07531356	V$CREB	0.835	1	0	0	0	INSL6	11172	NM_007179.2	node_17_node_15
cg07531356	V$GATA	0.97	1	1	1	0	INSL6	11172	NM_007179.2	node_17_node_15
cg07531356	V$HNF1	0.854	1	0	0	0	INSL6	11172	NM_007179.2	node_17_node_15
cg07531356	V$MYBL	0.869	1	0	0	0	INSL6	11172	NM_007179.2	node_17_node_15
cg07531356	V$OVOL	0.829	1	0	0	0	INSL6	11172	NM_007179.2	node_17_node_15
cg07531356	V$PARF	0.897	1	0	0	0	INSL6	11172	NM_007179.2	node_17_node_15
cg07531356	V$PCBE	0.875	1	0	0	0	INSL6	11172	NM_007179.2	node_17_node_15
cg07531356	V$RORA	0.829	1	0	0	0	INSL6	11172	NM_007179.2	node_17_node_15
cg07531356	V$SIXF	0.846	1	0	0	0	INSL6	11172	NM_007179.2	node_17_node_15
cg07531356	V$XBBF	0.905	1	1	0	0	INSL6	11172	NM_007179.2	node_17_node_15
cg07612655	V$CREB	0.882	1	0	0	0	PTGIS	5740	NM_000961.3	node_15_node_14
cg07612655	V$ETSF	0.917	1	1	0	0	PTGIS	5740	NM_000961.3	node_15_node_14
cg07612655	V$HIFF	0.953	1	1	1	0	PTGIS	5740	NM_000961.3	node_15_node_14
cg07612655	V$MYBL	0.884	1	0	0	0	PTGIS	5740	NM_000961.3	node_15_node_14
cg07612655	V$ZF10	0.852	1	0	0	0	PTGIS	5740	NM_000961.3	node_15_node_14
cg07711515	V$CAAT	0.942	1	1	0	0	BAG1	573	NM_004323.3	node_21_node_20
cg07711515	V$HNF6	0.826	1	0	0	0	BAG1	573	NM_004323.3	node_21_node_20
cg08025786	V$CHRE	0.847	1	0	0	0	CLK3	1198	NM_003992.1	node_15_node_14
cg08025786	V$ZF08	0.993	1	1	1	0	CLK3	1198	NM_003992.1	node_15_node_14
cg08090640	V$AHRR	0.926	1	1	0	0	IFI35	3430	NM_005533.2	node_15_node_14
cg08090640	V$HDBP	0.847	1	0	0	0	IFI35	3430	NM_005533.2	node_15_node_14
cg08090640	V$KLFS	0.94	1	1	0	0	IFI35	3430	NM_005533.2	node_15_node_14
cg08090640	V$PAX5	0.935	1	1	0	0	IFI35	3430	NM_005533.2	node_15_node_14
cg08090640	V$SORY	0.988	1	1	1	0	IFI35	3430	NM_005533.2	node_15_node_14
cg08256781	O$VTBP	0.9	1	1	0	0	ACSBG2	81616	NM_030924.2	node_14_node_13
cg08256781	V$CREB	0.941	1	1	0	0	ACSBG2	81616	NM_030924.2	node_14_node_13
cg08256781	V$CREB	0.93	1	1	0	0	ACSBG2	81616	NM_030924.2	node_14_node_13
cg08256781	V$HOMF	0.823	1	0	0	0	ACSBG2	81616	NM_030924.2	node_14_node_13
cg08256781	V$OCT1	0.856	1	0	0	0	ACSBG2	81616	NM_030924.2	node_14_node_13
cg08256781	V$PAX3	0.806	1	0	0	0	ACSBG2	81616	NM_030924.2	node_14_node_13
cg08256781	V$XBBF	0.933	1	1	0	0	ACSBG2	81616	NM_030924.2	node_14_node_13
cg08341924	V$CLOX	0.955	1	1	1	0	TGM1	7051	NM_000359.1	node_22_node_21
cg08341924	V$EBOX	0.946	1	1	0	0	TGM1	7051	NM_000359.1	node_22_node_21
cg08341924	V$HASF	0.914	1	1	0	0	TGM1	7051	NM_000359.1	node_22_node_21
cg08341924	V$HESF	0.876	1	0	0	0	TGM1	7051	NM_000359.1	node_22_node_21
cg08341924	V$HIFF	0.973	1	1	1	0	TGM1	7051	NM_000359.1	node_22_node_21
cg08475827	V$AP2F	0.961	1	1	1	0	RIF1	55183	NM_018151.3	node_17_node_15
cg08475827	V$AP2F	0.959	1	1	1	0	RIF1	55183	NM_018151.3	node_17_node_15
cg08475827	V$E2FF	0.812	1	0	0	0	RIF1	55183	NM_018151.3	node_17_node_15
cg08532057	V$BTBF	0.92	1	1	0	0	NUPL1	9818	NM_014089.3	node_17_node_15
cg08899626	V$AHRR	0.976	1	1	1	0	LDB2	9079	NM_001290.2	node_21_node_20
cg08899626	V$GREF	0.869	1	0	0	0	LDB2	9079	NM_001290.2	node_21_node_20
cg08899626	V$NR2F	0.828	1	0	0	0	LDB2	9079	NM_001290.2	node_21_node_20
cg09076077	V$XBBF	0.865	1	0	0	0	FLJ33860	284756	NM_173644.1	node_17_node_15
cg09174741	V$HAND	0.953	1	1	1	0	THSD1	55901	NM_018676.2	node_15_node_14
cg09503974	V$TALE	0.856	1	0	0	0	RARRES1	5918	NM_002888.2	node_15_node_14
cg09580336	V$HOXF	0.942	1	1	0	0	ATP1A1	476	NM_000701.6	node_17_node_15
cg09580336	V$SORY	0.972	1	1	1	0	ATP1A1	476	NM_000701.6	node_17_node_15
cg09580336	V$SORY	0.871	1	0	0	0	ATP1A1	476	NM_000701.6	node_17_node_15
cg09735598	V$AHRR	0.916	1	1	0	0	RGL1	23179	NM_015149.2	node_15_node_14
cg09735598	V$DICE	0.815	1	0	0	0	RGL1	23179	NM_015149.2	node_15_node_14
cg09735598	V$HOXF	0.946	1	1	0	0	RGL1	23179	NM_015149.2	node_15_node_14
cg09735598	V$IKRS	0.856	1	0	0	0	RGL1	23179	NM_015149.2	node_15_node_14
cg09735598	V$MTF1	0.85	1	0	0	0	RGL1	23179	NM_015149.2	node_15_node_14
cg09735598	V$SORY	0.935	1	1	0	0	RGL1	23179	NM_015149.2	node_15_node_14
cg09735598	V$TEAF	0.909	1	1	0	0	RGL1	23179	NM_015149.2	node_15_node_14
cg09923671	V$HAND	0.922	1	1	0	0	GATA5	140628	NT_011362.9	node_17_node_15
cg09923671	V$IRXF	0.892	1	0	0	0	GATA5	140628	NT_011362.9	node_17_node_15
cg09923671	V$IRXF	0.892	1	0	0	0	GATA5	140628	NT_011362.9	node_17_node_15
cg09923671	V$P53F	0.937	1	1	0	0	GATA5	140628	NT_011362.9	node_17_node_15
cg09923671	V$P53F	0.92	1	1	0	0	GATA5	140628	NT_011362.9	node_17_node_15
cg09923671	V$P53F	0.824	1	0	0	0	GATA5	140628	NT_011362.9	node_17_node_15
cg09950370	O$VTBP	0.983	1	1	1	0	GFRA2	2675	NM_001495.4	node_14_node_13
cg09950370	V$GZF1	0.961	1	1	1	0	GFRA2	2675	NM_001495.4	node_14_node_13
cg09950370	V$ZF07	0.932	1	1	0	0	GFRA2	2675	NM_001495.4	node_14_node_13
cg10125195	V$NFAT	0.965	1	1	1	0	LACRT	90070	NM_033277.1	node_13_human
cg10125195	V$NR2F	0.828	1	0	0	0	LACRT	90070	NM_033277.1	node_13_human
cg10125195	V$PERO	0.857	1	0	0	0	LACRT	90070	NM_033277.1	node_13_human
cg10134939	V$AHRR	0.953	1	1	1	0	FLJ13391	84141	NM_032181.1	node_14_node_13
cg10134939	V$E2FF	0.91	1	1	0	0	FLJ13391	84141	NM_032181.1	node_14_node_13
cg10134939	V$MOKF	0.984	1	1	1	0	FLJ13391	84141	NM_032181.1	node_14_node_13
cg10134939	V$OCT1	0.862	1	0	0	0	FLJ13391	84141	NM_032181.1	node_14_node_13
cg10134939	V$PLZF	0.875	1	0	0	0	FLJ13391	84141	NM_032181.1	node_14_node_13
cg10134939	V$RXRF	0.824	1	0	0	0	FLJ13391	84141	NM_032181.1	node_14_node_13
cg10134939	V$SORY	0.951	1	1	1	0	FLJ13391	84141	NM_032181.1	node_14_node_13
cg10213821	V$CHRF	0.936	1	1	0	0	G10	8896	NM_003910.2	node_17_node_15
cg10213821	V$HAND	0.924	1	1	0	0	G10	8896	NM_003910.2	node_17_node_15
cg10213821	V$HOMF	0.872	1	0	0	0	G10	8896	NM_003910.2	node_17_node_15
cg10498097	O$TF2B	1	1	1	1	1	MGC50811	375307	NM_198559.1	node_15_node_14
cg10498097	V$EBOX	0.917	1	1	0	0	MGC50811	375307	NM_198559.1	node_15_node_14
cg10498097	V$ZF5F	0.879	1	0	0	0	MGC50811	375307	NM_198559.1	node_15_node_14
cg10521852	V$HESF	0.921	1	1	0	0	EDG4	9170	NM_004720.4	node_17_node_15
cg10618882	V$AHRR	0.811	1	0	0	0	LRRC25	126364	NM_145256.2	node_14_node_13
cg10618882	V$GREF	0.832	1	0	0	0	LRRC25	126364	NM_145256.2	node_14_node_13
cg10618882	V$HNF1	0.851	1	0	0	0	LRRC25	126364	NM_145256.2	node_14_node_13
cg10618882	V$HOMF	0.923	1	1	0	0	LRRC25	126364	NM_145256.2	node_14_node_13
cg10618882	V$HOMF	0.845	1	0	0	0	LRRC25	126364	NM_145256.2	node_14_node_13
cg10618882	V$HOXH	0.815	1	0	0	0	LRRC25	126364	NM_145256.2	node_14_node_13
cg10618882	V$SIXF	0.961	1	1	1	0	LRRC25	126364	NM_145256.2	node_14_node_13
cg10709021	V$HOMF	0.844	1	0	0	0	WRN	7486	NM_000553.2	node_22_node_21
cg11098259	V$CREB	0.902	1	1	0	0	AQP9	366	NM_020980.2	node_13_human
cg11098259	V$EREF	0.832	1	0	0	0	AQP9	366	NM_020980.2	node_13_human
cg11098259	V$GFI1	0.969	1	1	1	0	AQP9	366	NM_020980.2	node_13_human
cg11148307	V$HEAT	0.896	1	0	0	0	C10orf92	54777	NM_017609.2	node_15_node_14
cg11148307	V$MAZF	0.905	1	1	0	0	C10orf92	54777	NM_017609.2	node_15_node_14
cg11204562	V$GREF	0.844	1	0	0	0	C10orf81	79949	NM_024889.3	node_14_node_13
cg11204562	V$SORY	0.943	1	1	0	0	C10orf81	79949	NM_024889.3	node_14_node_13
cg11299964	V$HEAT	0.854	1	0	0	0	MAPKAP1	79109	NM_001006620.1	node_17_node_15
cg11299964	V$KLFS	0.868	1	0	0	0	MAPKAP1	79109	NM_001006620.1	node_17_node_15
cg11320084	O$MTEN	0.817	1	0	0	0	RNF2	6045	NM_007212.3	node_15_node_14
cg11320084	V$ETSF	0.968	1	1	1	0	RNF2	6045	NM_007212.3	node_15_node_14
cg11320084	V$KLFS	0.874	1	0	0	0	RNF2	6045	NM_007212.3	node_15_node_14
cg11320084	V$PAX3	0.871	1	0	0	0	RNF2	6045	NM_007212.3	node_15_node_14
cg11325578	V$AHRR	0.925	1	1	0	0	GPR143	4935	NM_000273.1	node_15_node_14
cg11325578	V$EBOX	0.939	1	1	0	0	GPR143	4935	NM_000273.1	node_15_node_14
cg11325578	V$GCMF	0.86	1	0	0	0	GPR143	4935	NM_000273.1	node_15_node_14
cg11325578	V$GLIF	0.903	1	1	0	0	GPR143	4935	NM_000273.1	node_15_node_14
cg11325578	V$HASF	0.914	1	1	0	0	GPR143	4935	NM_000273.1	node_15_node_14
cg11368643	V$ABDB	0.83	1	0	0	0	PCDHB15	56121	NM_018935.2	node_17_node_15
cg11368643	V$CLOX	0.988	1	1	1	0	PCDHB15	56121	NM_018935.2	node_17_node_15
cg11368643	V$GATA	0.95	1	1	1	0	PCDHB15	56121	NM_018935.2	node_17_node_15
cg11368643	V$HOXC	0.814	1	0	0	0	PCDHB15	56121	NM_018935.2	node_17_node_15
cg11368643	V$RBP2	0.963	1	1	1	0	PCDHB15	56121	NM_018935.2	node_17_node_15
cg11368643	V$SIXF	0.885	1	0	0	0	PCDHB15	56121	NM_018935.2	node_17_node_15
cg11952714	V$CREB	0.842	1	0	0	0	SNX7	51375	NM_015976.2	node_14_node_13
cg11952714	V$ETSF	0.982	1	1	1	0	SNX7	51375	NM_015976.2	node_14_node_13
cg11952714	V$HEAT	0.857	1	0	0	0	SNX7	51375	NM_015976.2	node_14_node_13
cg12127282	V$GCMF	0.879	1	0	0	0	HOXD4	3233	NM_014621.2	node_17_node_15
cg12127282	V$HAND	0.945	1	1	0	0	HOXD4	3233	NM_014621.2	node_17_node_15
cg12335708	O$MTEN	0.817	1	0	0	0	DPP4	1803	NM_001935.3	node_17_node_15
cg12335708	V$AP2F	0.942	1	1	0	0	DPP4	1803	NM_001935.3	node_17_node_15
cg12335708	V$SP1F	0.879	1	0	0	0	DPP4	1803	NM_001935.3	node_17_node_15
cg12439773	V$DEAF	0.807	1	0	0	0	SLC22A6	9356	NM_004790.3	node_22_node_21
cg12439773	V$ETSF	0.941	1	1	0	0	SLC22A6	9356	NM_004790.3	node_22_node_21
cg12439773	V$KLFS	0.912	1	1	0	0	SLC22A6	9356	NM_004790.3	node_22_node_21
cg12439773	V$PLAG	0.818	1	0	0	0	SLC22A6	9356	NM_004790.3	node_22_node_21
cg12439773	V$ZF02	1	1	1	1	1	SLC22A6	9356	NM_004790.3	node_22_node_21
cg12439773	V$ZF02	0.936	1	1	0	0	SLC22A6	9356	NM_004790.3	node_22_node_21
cg12697789	O$INRE	0.953	1	1	1	0	TLR3	7098	NM_003265.2	node_17_node_15
cg12697789	V$FAST	0.842	1	0	0	0	TLR3	7098	NM_003265.2	node_17_node_15
cg12697789	V$HIFF	0.91	1	1	0	0	TLR3	7098	NM_003265.2	node_17_node_15
cg12697789	V$IRFF	0.869	1	0	0	0	TLR3	7098	NM_003265.2	node_17_node_15
cg13288195	V$CREB	0.899	1	0	0	0	FBXL22	283807	NM_203373.1	node_17_node_15
cg13288195	V$EBOX	0.849	1	0	0	0	FBXL22	283807	NM_203373.1	node_17_node_15
cg13288195	V$HASF	0.936	1	1	0	0	FBXL22	283807	NM_203373.1	node_17_node_15
cg13288195	V$ZF08	0.973	1	1	1	0	FBXL22	283807	NM_203373.1	node_17_node_15
cg13316424	V$CART	1	1	1	1	1	CIZ1	25792	NM_012127.2	node_17_node_15
cg13316424	V$CTCF	0.879	1	0	0	0	CIZ1	25792	NM_012127.2	node_17_node_15
cg13316424	V$DLXF	0.919	1	1	0	0	CIZ1	25792	NM_012127.2	node_17_node_15
cg13316424	V$EGRF	0.992	1	1	1	0	CIZ1	25792	NM_012127.2	node_17_node_15
cg13316424	V$EGRF	0.948	1	1	0	0	CIZ1	25792	NM_012127.2	node_17_node_15
cg13316424	V$EGRF	0.941	1	1	0	0	CIZ1	25792	NM_012127.2	node_17_node_15
cg13316424	V$KLFS	0.915	1	1	0	0	CIZ1	25792	NM_012127.2	node_17_node_15
cg13316424	V$KLFS	0.928	1	1	0	0	CIZ1	25792	NM_012127.2	node_17_node_15
cg13316424	V$LHXF	0.902	1	1	0	0	CIZ1	25792	NM_012127.2	node_17_node_15
cg13316424	V$MAZF	0.904	1	1	0	0	CIZ1	25792	NM_012127.2	node_17_node_15
cg13316424	V$PLAG	1	1	1	1	1	CIZ1	25792	NM_012127.2	node_17_node_15
cg13316424	V$SIXF	0.89	1	0	0	0	CIZ1	25792	NM_012127.2	node_17_node_15
cg13316424	V$SP1F	0.937	1	1	0	0	CIZ1	25792	NM_012127.2	node_17_node_15
cg13316424	V$SP1F	0.883	1	0	0	0	CIZ1	25792	NM_012127.2	node_17_node_15
cg13316424	V$ZF02	0.936	1	1	0	0	CIZ1	25792	NM_012127.2	node_17_node_15
cg13316424	V$ZF07	0.923	1	1	0	0	CIZ1	25792	NM_012127.2	node_17_node_15
cg13316424	V$ZF5F	0.951	1	1	1	0	CIZ1	25792	NM_012127.2	node_17_node_15
cg13397379	V$BNCF	0.893	1	0	0	0	OR2C3	81472	NM_198074.3	node_13_human
cg13397379	V$GCMF	0.942	1	1	0	0	OR2C3	81472	NM_198074.3	node_13_human
cg13397379	V$SORY	0.907	1	1	0	0	OR2C3	81472	NM_198074.3	node_13_human
cg13406950	V$ETSF	0.83	1	0	0	0	GBP1	2633	NM_002053.1	node_15_node_14
cg13406950	V$HOMF	0.907	1	1	0	0	GBP1	2633	NM_002053.1	node_15_node_14
cg13406950	V$NKXH	0.887	1	0	0	0	GBP1	2633	NM_002053.1	node_15_node_14
cg13406950	V$NR2F	0.82	1	0	0	0	GBP1	2633	NM_002053.1	node_15_node_14
cg13406950	V$PERO	0.827	1	0	0	0	GBP1	2633	NM_002053.1	node_15_node_14
cg13406950	V$PTF1	0.802	1	0	0	0	GBP1	2633	NM_002053.1	node_15_node_14
cg13406950	V$RORA	0.884	1	0	0	0	GBP1	2633	NM_002053.1	node_15_node_14
cg13406950	V$RXRF	0.808	1	0	0	0	GBP1	2633	NM_002053.1	node_15_node_14
cg13406950	V$ZFHX	0.931	1	1	0	0	GBP1	2633	NM_002053.1	node_15_node_14
cg13471990	V$DICE	0.807	1	0	0	0	ENTPD1	953	NM_001776.3	node_15_node_14
cg13471990	V$EREF	0.825	1	0	0	0	ENTPD1	953	NM_001776.3	node_15_node_14
cg13471990	V$MYBL	0.835	1	0	0	0	ENTPD1	953	NM_001776.3	node_15_node_14
cg13471990	V$SMAD	1	1	1	1	1	ENTPD1	953	NM_001776.3	node_15_node_14
cg14132995	V$ETSF	0.948	1	1	0	0	SLC35A2	7355	NM_005660.1	node_17_node_15
cg14132995	V$IRFF	0.881	1	0	0	0	SLC35A2	7355	NM_005660.1	node_17_node_15
cg14165663	V$WHNF	0.957	1	1	1	0	GALR2	8811	NM_003857.2	node_15_node_14
cg14324675	V$CEBP	0.953	1	1	1	0	LST1	7940	NM_205838.1	node_15_node_14
cg14324675	V$MYBL	0.954	1	1	1	0	LST1	7940	NM_205838.1	node_15_node_14
cg14324675	V$NR2F	0.914	1	1	0	0	LST1	7940	NM_205838.1	node_15_node_14
cg14324675	V$PAX3	0.945	1	1	0	0	LST1	7940	NM_205838.1	node_15_node_14
cg14473924	V$HOXC	0.846	1	0	0	0	PDZRN3	23024	NM_015009.1	node_22_node_21
cg14473924	V$NRF1	0.883	1	0	0	0	PDZRN3	23024	NM_015009.1	node_22_node_21
cg14473924	V$NRF1	0.88	1	0	0	0	PDZRN3	23024	NM_015009.1	node_22_node_21
cg14473924	V$NRF1	0.88	1	0	0	0	PDZRN3	23024	NM_015009.1	node_22_node_21
cg14473924	V$ZF5F	0.959	1	1	1	0	PDZRN3	23024	NM_015009.1	node_22_node_21
cg14473924	V$ZF5F	0.96	1	1	1	0	PDZRN3	23024	NM_015009.1	node_22_node_21
cg14473924	V$ZF5F	0.841	1	0	0	0	PDZRN3	23024	NM_015009.1	node_22_node_21
cg14473924	V$ZF5F	0.84	1	0	0	0	PDZRN3	23024	NM_015009.1	node_22_node_21
cg14473924	V$ZF5F	0.832	1	0	0	0	PDZRN3	23024	NM_015009.1	node_22_node_21
cg14473924	V$ZF5F	0.833	1	0	0	0	PDZRN3	23024	NM_015009.1	node_22_node_21
cg14701962	V$CHRE	0.868	1	0	0	0	C1orf111	284680	NM_182581.1	node_15_node_14
cg14701962	V$CREB	0.883	1	0	0	0	C1orf111	284680	NM_182581.1	node_15_node_14
cg14701962	V$EBOX	0.978	1	1	1	0	C1orf111	284680	NM_182581.1	node_15_node_14
cg14701962	V$EBOX	0.972	1	1	1	0	C1orf111	284680	NM_182581.1	node_15_node_14
cg14701962	V$HESF	0.999	1	1	1	0	C1orf111	284680	NM_182581.1	node_15_node_14
cg14701962	V$HESF	0.966	1	1	1	0	C1orf111	284680	NM_182581.1	node_15_node_14
cg14701962	V$HIFF	0.974	1	1	1	0	C1orf111	284680	NM_182581.1	node_15_node_14
cg14701962	V$HIFF	0.985	1	1	1	0	C1orf111	284680	NM_182581.1	node_15_node_14
cg14784348	V$PAX5	0.983	1	1	1	0	HCFC1	3054	NM_005334.1	node_15_node_14
cg14784348	V$WHNF	0.986	1	1	1	0	HCFC1	3054	NM_005334.1	node_15_node_14
cg14818279	V$CTCF	0.825	1	0	0	0	SH3TC2	79628	NM_024577.2	node_20_node_17
cg14818279	V$NGRE	0.894	1	0	0	0	SH3TC2	79628	NM_024577.2	node_20_node_17
cg14818279	V$NOLF	0.986	1	1	1	0	SH3TC2	79628	NM_024577.2	node_20_node_17
cg14818279	V$NOLF	0.928	1	1	0	0	SH3TC2	79628	NM_024577.2	node_20_node_17
cg14818279	V$ZF02	0.875	1	0	0	0	SH3TC2	79628	NM_024577.2	node_20_node_17
cg14845091	V$SMAD	0.996	1	1	1	0	ADPRHL1	113622	NM_199162.1	node_17_node_15
cg14959707	V$AP1R	0.863	1	0	0	0	ZC3H7A	29066	NM_014153.2	node_14_node_13
cg15239579	V$CAAT	0.817	1	0	0	0	TRAP1	10131	NM_016292.1	node_17_node_15
cg15239579	V$ETSF	0.968	1	1	1	0	TRAP1	10131	NM_016292.1	node_17_node_15
cg15239579	V$KLFS	0.873	1	0	0	0	TRAP1	10131	NM_016292.1	node_17_node_15
cg15239579	V$SORY	0.886	1	0	0	0	TRAP1	10131	NM_016292.1	node_17_node_15
cg15768203	V$XBBF	0.904	1	1	0	0	PPIG	9360	NM_004792.2	node_17_node_15
cg16087263	V$DMRT	0.853	1	0	0	0	PLA2G2F	64600	NM_022819.2	node_14_node_13
cg16087263	V$PAX9	0.822	1	0	0	0	PLA2G2F	64600	NM_022819.2	node_14_node_13
cg16087263	V$SORY	0.932	1	1	0	0	PLA2G2F	64600	NM_022819.2	node_14_node_13
cg16227684	V$EBOX	0.923	1	1	0	0	GDI1	2664	NM_001493.1	node_17_node_15
cg16227684	V$PLAG	0.881	1	0	0	0	GDI1	2664	NM_001493.1	node_17_node_15
cg16242770	V$MYOD	0.931	1	1	0	0	KRTAP17-1	83902	NM_031964.1	node_15_node_14
cg16242770	V$ZICF	0.935	1	1	0	0	KRTAP17-1	83902	NM_031964.1	node_15_node_14
cg16296356	O$MTEN	0.885	1	0	0	0	RAD51L3	5892	NM_002878.2	node_14_node_13
cg16296356	V$MYBL	0.944	1	1	0	0	RAD51L3	5892	NM_002878.2	node_14_node_13
cg16296356	V$MYBL	0.931	1	1	0	0	RAD51L3	5892	NM_002878.2	node_14_node_13
cg16296356	V$OVOL	0.808	1	0	0	0	RAD51L3	5892	NM_002878.2	node_14_node_13
cg16772207	V$FKHD	0.854	1	0	0	0	MYT1	4661	NM_004535.2	node_21_node_20
cg16772207	V$PAX3	0.937	1	1	0	0	MYT1	4661	NM_004535.2	node_21_node_20
cg16772207	V$STAF	0.862	1	0	0	0	MYT1	4661	NM_004535.2	node_21_node_20
cg16772207	V$STAT	0.863	1	0	0	0	MYT1	4661	NM_004535.2	node_21_node_20
cg16879596	V$AP1F	0.881	1	0	0	0	CYP3A5	1577	NM_000777.2	node_14_node_13
cg16879596	V$AP1R	0.842	1	0	0	0	CYP3A5	1577	NM_000777.2	node_14_node_13
cg16879596	V$EGRF	0.839	1	0	0	0	CYP3A5	1577	NM_000777.2	node_14_node_13
cg17108383	V$AHRR	0.956	1	1	1	0	PCDHGC5	56097	NM_018929.2	node_13_human
cg17108383	V$PAX5	0.899	1	0	0	0	PCDHGC5	56097	NM_018929.2	node_13_human
cg17173423	V$CLOX	0.954	1	1	1	0	MS4A3	932	NM_006138.4	node_17_node_15
cg17173423	V$CLOX	0.857	1	0	0	0	MS4A3	932	NM_006138.4	node_17_node_15
cg17173423	V$E2FF	0.849	1	0	0	0	MS4A3	932	NM_006138.4	node_17_node_15
cg17173423	V$SORY	0.978	1	1	1	0	MS4A3	932	NM_006138.4	node_17_node_15
cg17421623	V$HOMF	0.925	1	1	0	0	C3orf9	56983	NM_152305.1	node_14_node_13
cg17421623	V$MYBL	0.974	1	1	1	0	C3orf9	56983	NM_152305.1	node_14_node_13
cg17421623	V$MYBL	0.883	1	0	0	0	C3orf9	56983	NM_152305.1	node_14_node_13
cg17421623	V$ZFHX	0.981	1	1	1	0	C3orf9	56983	NM_152305.1	node_14_node_13
cg17552650	V$E2FF	0.928	1	1	0	0	WDR45	11152	NM_007075.3	node_17_node_15
cg17552650	V$E2FF	0.878	1	0	0	0	WDR45	11152	NM_007075.3	node_17_node_15
cg17552650	V$HASF	0.921	1	1	0	0	WDR45	11152	NM_007075.3	node_17_node_15
cg17552650	V$PAX9	0.801	1	0	0	0	WDR45	11152	NM_007075.3	node_17_node_15
cg17749456	V$EBOX	0.893	1	0	0	0	HSPBP1	23640	NM_012267.2	node_15_node_14
cg17749456	V$HESF	0.804	1	0	0	0	HSPBP1	23640	NM_012267.2	node_15_node_14
cg17749456	V$PAX2	0.828	1	0	0	0	HSPBP1	23640	NM_012267.2	node_15_node_14
cg17749456	V$PAX2	0.816	1	0	0	0	HSPBP1	23640	NM_012267.2	node_15_node_14
cg17754680	V$AHRR	0.959	1	1	1	0	NPC1L1	29881	NM_013389.1	node_17_node_15
cg17754680	V$CTCF	0.856	1	0	0	0	NPC1L1	29881	NM_013389.1	node_17_node_15
cg17754680	V$GLIF	0.904	1	1	0	0	NPC1L1	29881	NM_013389.1	node_17_node_15
cg17860158	V$AHRR	0.965	1	1	1	0	CNTN2	6900	NM_005076.2	node_17_node_15
cg17860158	V$IKRS	0.843	1	0	0	0	CNTN2	6900	NM_005076.2	node_17_node_15
cg17860158	V$NFKB	0.991	1	1	1	0	CNTN2	6900	NM_005076.2	node_17_node_15
cg17894008	V$AHRR	0.921	1	1	0	0	NACAL	342538	NM_199290.2	node_17_node_15
cg17894008	V$AP1R	0.928	1	1	0	0	NACAL	342538	NM_199290.2	node_17_node_15
cg17894008	V$P53F	0.81	1	0	0	0	NACAL	342538	NM_199290.2	node_17_node_15
cg17963840	V$CDEF	0.875	1	0	0	0	ADRA1A	148	NM_033302.1	node_17_node_15
cg17963840	V$E2FF	0.885	1	0	0	0	ADRA1A	148	NM_033302.1	node_17_node_15
cg17963840	V$E2FF	0.877	1	0	0	0	ADRA1A	148	NM_033302.1	node_17_node_15
cg17963840	V$NFAT	0.832	1	0	0	0	ADRA1A	148	NM_033302.1	node_17_node_15
cg17966192	V$ABDB	0.851	1	0	0	0	SULT1C2	27233	NM_006588.2	node_15_node_14
cg17966192	V$AP2F	0.871	1	0	0	0	SULT1C2	27233	NM_006588.2	node_15_node_14
cg17966192	V$HOMF	0.944	1	1	0	0	SULT1C2	27233	NM_006588.2	node_15_node_14
cg17966192	V$HOMF	0.827	1	0	0	0	SULT1C2	27233	NM_006588.2	node_15_node_14
cg17966192	V$HOXF	0.888	1	0	0	0	SULT1C2	27233	NM_006588.2	node_15_node_14
cg17966192	V$MEF2	0.869	1	0	0	0	SULT1C2	27233	NM_006588.2	node_15_node_14
cg17966192	V$NFAT	0.872	1	0	0	0	SULT1C2	27233	NM_006588.2	node_15_node_14
cg17966192	V$NFKB	0.995	1	1	1	0	SULT1C2	27233	NM_006588.2	node_15_node_14
cg17966192	V$NFKB	0.893	1	0	0	0	SULT1C2	27233	NM_006588.2	node_15_node_14
cg17966192	V$NOLF	0.908	1	1	0	0	SULT1C2	27233	NM_006588.2	node_15_node_14
cg18034859	V$AP1R	0.919	1	1	0	0	MYLK2	85366	NM_033118.2	node_15_node_14
cg18034859	V$BRAC	0.901	1	1	0	0	MYLK2	85366	NM_033118.2	node_15_node_14
cg18034859	V$CREB	0.935	1	1	0	0	MYLK2	85366	NM_033118.2	node_15_node_14
cg18034859	V$CREB	0.946	1	1	0	0	MYLK2	85366	NM_033118.2	node_15_node_14
cg18034859	V$NBRE	0.864	1	0	0	0	MYLK2	85366	NM_033118.2	node_15_node_14
cg18034859	V$PARF	0.804	1	0	0	0	MYLK2	85366	NM_033118.2	node_15_node_14
cg18034859	V$PERO	0.907	1	1	0	0	MYLK2	85366	NM_033118.2	node_15_node_14
cg18034859	V$WHNF	0.957	1	1	1	0	MYLK2	85366	NM_033118.2	node_15_node_14
cg18129786	V$BRNF	0.91	1	1	0	0	ZNF445	353274	NM_181489.4	node_14_node_13
cg18129786	V$CLOX	0.966	1	1	1	0	ZNF445	353274	NM_181489.4	node_14_node_13
cg18129786	V$CLOX	0.825	1	0	0	0	ZNF445	353274	NM_181489.4	node_14_node_13
cg18129786	V$CREB	0.922	1	1	0	0	ZNF445	353274	NM_181489.4	node_14_node_13
cg18129786	V$FKHD	0.839	1	0	0	0	ZNF445	353274	NM_181489.4	node_14_node_13
cg18129786	V$HNF6	0.83	1	0	0	0	ZNF445	353274	NM_181489.4	node_14_node_13
cg18129786	V$HOXC	0.834	1	0	0	0	ZNF445	353274	NM_181489.4	node_14_node_13
cg18129786	V$IRXF	0.945	1	1	0	0	ZNF445	353274	NM_181489.4	node_14_node_13
cg18129786	V$LEFF	0.947	1	1	0	0	ZNF445	353274	NM_181489.4	node_14_node_13
cg18129786	V$MYT1	0.927	1	1	0	0	ZNF445	353274	NM_181489.4	node_14_node_13
cg18129786	V$NR2F	0.84	1	0	0	0	ZNF445	353274	NM_181489.4	node_14_node_13
cg18129786	V$P53F	0.812	1	0	0	0	ZNF445	353274	NM_181489.4	node_14_node_13
cg18129786	V$PAX6	0.826	1	0	0	0	ZNF445	353274	NM_181489.4	node_14_node_13
cg18271969	V$NF1F	0.813	1	0	0	0	HTR3C	170572	NM_130770.2	node_15_node_14
cg18271969	V$P53F	0.913	1	1	0	0	HTR3C	170572	NM_130770.2	node_15_node_14
cg18271969	V$SORY	0.872	1	0	0	0	HTR3C	170572	NM_130770.2	node_15_node_14
cg18302652	V$NFAT	0.965	1	1	1	0	IL8	3576	NM_000584.2	node_15_node_14
cg18302652	V$NFKB	0.992	1	1	1	0	IL8	3576	NM_000584.2	node_15_node_14
cg18302652	V$NFKB	0.933	1	1	0	0	IL8	3576	NM_000584.2	node_15_node_14
cg18302652	V$OCT1	0.852	1	0	0	0	IL8	3576	NM_000584.2	node_15_node_14
cg18330203	V$HNF6	0.812	1	0	0	0	TNNT2	7139	NM_000364.2	node_14_node_13
cg18486150	V$CREB	0.906	1	1	0	0	KIF17	57576	NM_020816.1	node_17_node_15
cg18486150	V$GATA	0.974	1	1	1	0	KIF17	57576	NM_020816.1	node_17_node_15
cg18486150	V$HASF	0.928	1	1	0	0	KIF17	57576	NM_020816.1	node_17_node_15
cg18486150	V$HIFF	0.975	1	1	1	0	KIF17	57576	NM_020816.1	node_17_node_15
cg18486150	V$RXRF	0.855	1	0	0	0	KIF17	57576	NM_020816.1	node_17_node_15
cg18486150	V$XBBF	0.801	1	0	0	0	KIF17	57576	NM_020816.1	node_17_node_15
cg18598959	V$AHRR	0.966	1	1	1	0	PIK4CB	5298	NM_002651.1	node_15_node_14
cg18598959	V$HIFF	0.931	1	1	0	0	PIK4CB	5298	NM_002651.1	node_15_node_14
cg18598959	V$IRFF	0.891	1	0	0	0	PIK4CB	5298	NM_002651.1	node_15_node_14
cg18598959	V$NFAT	0.841	1	0	0	0	PIK4CB	5298	NM_002651.1	node_15_node_14
cg18790143	O$XCPE	0.823	1	0	0	0	OTOS	150677	NM_148961.3	node_14_node_13
cg18790143	V$CREB	0.919	1	1	0	0	OTOS	150677	NM_148961.3	node_14_node_13
cg18790143	V$CREB	0.912	1	1	0	0	OTOS	150677	NM_148961.3	node_14_node_13
cg18790143	V$EREF	0.823	1	0	0	0	OTOS	150677	NM_148961.3	node_14_node_13
cg18790143	V$NFKB	0.892	1	0	0	0	OTOS	150677	NM_148961.3	node_14_node_13
cg18790143	V$P53F	0.938	1	1	0	0	OTOS	150677	NM_148961.3	node_14_node_13
cg18809535	V$E2FF	0.874	1	0	0	0	LDHAL6B	92483	NM_033195.1	node_13_human
cg18809535	V$E2FF	0.865	1	0	0	0	LDHAL6B	92483	NM_033195.1	node_13_human
cg18809535	V$SRFF	0.896	1	0	0	0	LDHAL6B	92483	NM_033195.1	node_13_human
cg18809535	V$SRFF	0.883	1	0	0	0	LDHAL6B	92483	NM_033195.1	node_13_human
cg18910313	V$PAX5	0.8	1	0	0	0	P2RY11	5032	NM_002566.4	node_17_node_15
cg18992201	V$BRN5	0.841	1	0	0	0	DPPA2	151871	NM_138815.2	node_15_node_14
cg18992201	V$ETSF	0.815	1	0	0	0	DPPA2	151871	NM_138815.2	node_15_node_14
cg18992201	V$HOXF	0.86	1	0	0	0	DPPA2	151871	NM_138815.2	node_15_node_14
cg18992201	V$ZF5F	0.876	1	0	0	0	DPPA2	151871	NM_138815.2	node_15_node_14
cg19047670	O$MTEN	0.827	1	0	0	0	CCND1	595	NT_078088.3	node_14_node_13
cg19047670	V$AP2F	0.956	1	1	1	0	CCND1	595	NT_078088.3	node_14_node_13
cg19047670	V$CTCF	0.837	1	0	0	0	CCND1	595	NT_078088.3	node_14_node_13
cg19047670	V$CTCF	0.826	1	0	0	0	CCND1	595	NT_078088.3	node_14_node_13
cg19047670	V$EGRF	0.985	1	1	1	0	CCND1	595	NT_078088.3	node_14_node_13
cg19047670	V$KLFS	0.975	1	1	1	0	CCND1	595	NT_078088.3	node_14_node_13
cg19047670	V$KLFS	0.916	1	1	0	0	CCND1	595	NT_078088.3	node_14_node_13
cg19047670	V$SP1F	0.885	1	0	0	0	CCND1	595	NT_078088.3	node_14_node_13
cg19047670	V$ZF02	1	1	1	1	1	CCND1	595	NT_078088.3	node_14_node_13
cg19047670	V$ZF02	0.994	1	1	1	0	CCND1	595	NT_078088.3	node_14_node_13
cg19118077	V$CAAT	0.834	1	0	0	0	AKR1C3	8644	NM_003739.4	node_17_node_15
cg19118077	V$ETSF	0.81	1	0	0	0	AKR1C3	8644	NM_003739.4	node_17_node_15
cg19118077	V$PAX5	0.901	1	1	0	0	AKR1C3	8644	NM_003739.4	node_17_node_15
cg19118077	V$SP1F	0.853	1	0	0	0	AKR1C3	8644	NM_003739.4	node_17_node_15
cg19233472	V$E2FF	0.928	1	1	0	0	FOXI1	2299	NM_012188.3	node_17_node_15
cg19233472	V$E2FF	0.919	1	1	0	0	FOXI1	2299	NM_012188.3	node_17_node_15
cg19233472	V$E2FF	0.878	1	0	0	0	FOXI1	2299	NM_012188.3	node_17_node_15
cg19233472	V$MEF3	0.947	1	1	0	0	FOXI1	2299	NM_012188.3	node_17_node_15
cg19233472	V$NRF1	0.817	1	0	0	0	FOXI1	2299	NM_012188.3	node_17_node_15
cg19342782	V$DICE	0.84	1	0	0	0	ANKRD13C	81573	NM_030816.2	node_17_node_15
cg19342782	V$ETSF	0.887	1	0	0	0	ANKRD13C	81573	NM_030816.2	node_17_node_15
cg19342782	V$HNF1	0.852	1	0	0	0	ANKRD13C	81573	NM_030816.2	node_17_node_15
cg19342782	V$MYBL	0.953	1	1	1	0	ANKRD13C	81573	NM_030816.2	node_17_node_15
cg19342782	V$MYT1	0.945	1	1	0	0	ANKRD13C	81573	NM_030816.2	node_17_node_15
cg19342782	V$PARF	0.888	1	0	0	0	ANKRD13C	81573	NM_030816.2	node_17_node_15
cg19342782	V$SNAP	0.816	1	0	0	0	ANKRD13C	81573	NM_030816.2	node_17_node_15
cg19441691	O$MTEN	0.936	1	1	0	0	MAOA	4128	NM_000240.2	node_15_node_14
cg19441691	O$XCPE	0.804	1	0	0	0	MAOA	4128	NM_000240.2	node_15_node_14
cg19441691	V$KLFS	0.882	1	0	0	0	MAOA	4128	NM_000240.2	node_15_node_14
cg19441691	V$NR2F	0.859	1	0	0	0	MAOA	4128	NM_000240.2	node_15_node_14
cg19441691	V$SORY	0.949	1	1	0	0	MAOA	4128	NM_000240.2	node_15_node_14
cg19441691	V$SP1F	0.932	1	1	0	0	MAOA	4128	NM_000240.2	node_15_node_14
cg19441691	V$ZF02	0.906	1	1	0	0	MAOA	4128	NM_000240.2	node_15_node_14
cg19531130	V$TALE	1	1	1	1	1	ANGPTL5	253935	NM_178127.2	node_14_node_13
cg19535609	O$XCPE	0.801	1	0	0	0	B3GNT4	79369	NM_030765.2	node_15_node_14
cg19535609	V$ZICF	0.934	1	1	0	0	B3GNT4	79369	NM_030765.2	node_15_node_14
cg19564367	V$EVI1	0.992	1	1	1	0	AFAP	60312	NM_198595.1	node_15_node_14
cg19564367	V$WHNF	0.965	1	1	1	0	AFAP	60312	NM_198595.1	node_15_node_14
cg19564367	V$ZF5F	0.958	1	1	1	0	AFAP	60312	NM_198595.1	node_15_node_14
cg19812619	V$CLOX	0.838	1	0	0	0	ITGB7	3695	NM_000889.1	node_17_node_15
cg19812619	V$RORA	0.847	1	0	0	0	ITGB7	3695	NM_000889.1	node_17_node_15
cg20074593	V$LEFF	0.955	1	1	1	0	GPR17	2840	NM_005291.1	node_17_node_15
cg20318748	O$TF2B	1	1	1	1	1	NANP	140838	NM_152667.1	node_17_node_15
cg20318748	O$XCPE	0.845	1	0	0	0	NANP	140838	NM_152667.1	node_17_node_15
cg20318748	V$AP2F	0.94	1	1	0	0	NANP	140838	NM_152667.1	node_17_node_15
cg20318748	V$E2FF	0.896	1	0	0	0	NANP	140838	NM_152667.1	node_17_node_15
cg20318748	V$NRF1	0.815	1	0	0	0	NANP	140838	NM_152667.1	node_17_node_15
cg20318748	V$NRF1	0.83	1	0	0	0	NANP	140838	NM_152667.1	node_17_node_15
cg20318748	V$ZF02	0.897	1	0	0	0	NANP	140838	NM_152667.1	node_17_node_15
cg20371650	V$NOLF	0.9	1	1	0	0	PRAF2	11230	NM_007213.1	node_15_node_14
cg20371650	V$PAX6	0.887	1	0	0	0	PRAF2	11230	NM_007213.1	node_15_node_14
cg20399252	V$GATA	0.961	1	1	1	0	EBPL	84650	NM_032565.1	node_17_node_15
cg20399252	V$IRFF	0.914	1	1	0	0	EBPL	84650	NM_032565.1	node_17_node_15
cg20399252	V$PRDF	0.848	1	0	0	0	EBPL	84650	NM_032565.1	node_17_node_15
cg20507276	V$AHRR	0.861	1	0	0	0	OR2L13	284521	NM_175911.2	node_17_node_15
cg20507276	V$EVI1	0.99	1	1	1	0	OR2L13	284521	NM_175911.2	node_17_node_15
cg20622056	V$EVI1	0.989	1	1	1	0	SLC7A3	84889	NM_032803.3	node_17_node_15
cg20622056	V$WHNF	0.956	1	1	1	0	SLC7A3	84889	NM_032803.3	node_17_node_15
cg20792833	V$ETSF	1	1	1	1	1	PTPRCAP	5790	NM_005608.2	node_21_node_20
cg20792833	V$ETSF	0.968	1	1	1	0	PTPRCAP	5790	NM_005608.2	node_21_node_20
cg20792833	V$PAX5	0.838	1	0	0	0	PTPRCAP	5790	NM_005608.2	node_21_node_20
cg20825323	V$MYBL	0.904	1	1	0	0	IGBP1	3476	NM_001551.2	node_17_node_15
cg20825323	V$ZF01	0.844	1	0	0	0	IGBP1	3476	NM_001551.2	node_17_node_15
cg20828084	V$IKRS	0.935	1	1	0	0	KIAA1199	57214	NM_018689.1	node_15_node_14
cg20828084	V$NFAT	0.99	1	1	1	0	KIAA1199	57214	NM_018689.1	node_15_node_14
cg20828084	V$NOLF	0.826	1	0	0	0	KIAA1199	57214	NM_018689.1	node_15_node_14
cg20938359	V$ETSF	0.829	1	0	0	0	SLC6A12	6539	NM_003044.2	node_14_node_13
cg20938359	V$SMAD	0.969	1	1	1	0	SLC6A12	6539	NM_003044.2	node_14_node_13
cg20938359	V$ZF01	0.807	1	0	0	0	SLC6A12	6539	NM_003044.2	node_14_node_13
cg20972495	V$AP1R	0.856	1	0	0	0	SEC22L3	9117	NM_032970.2	node_17_node_15
cg20972495	V$KLFS	0.93	1	1	0	0	SEC22L3	9117	NM_032970.2	node_17_node_15
cg21042619	V$DICE	0.825	1	0	0	0	EED	8726	NM_003797.2	node_17_node_15
cg21042619	V$PARF	0.872	1	0	0	0	EED	8726	NM_003797.2	node_17_node_15
cg21092324	V$DMRT	0.808	1	0	0	0	MMRN1	22915	NM_007351.2	node_17_node_15
cg21142272	V$STEM	0.93	1	1	0	0	LOC283849	283849	NM_178516.2	node_17_node_15
cg21406461	V$FKHD	0.971	1	1	1	0	IFI16	3428	NM_005531.1	node_14_node_13
cg21406461	V$GATA	0.967	1	1	1	0	IFI16	3428	NM_005531.1	node_14_node_13
cg21406461	V$HESF	0.8	1	0	0	0	IFI16	3428	NM_005531.1	node_14_node_13
cg21406461	V$HIFF	0.956	1	1	1	0	IFI16	3428	NM_005531.1	node_14_node_13
cg21406461	V$PAX6	0.835	1	0	0	0	IFI16	3428	NM_005531.1	node_14_node_13
cg21596858	V$PAX5	0.825	1	0	0	0	DCST2	127579	NM_144622.1	node_15_node_14
cg21695020	V$CREB	0.885	1	0	0	0	DPEP3	64180	NM_022357.1	node_14_node_13
cg21695020	V$EBOX	0.997	1	1	1	0	DPEP3	64180	NM_022357.1	node_14_node_13
cg21695020	V$EBOX	0.998	1	1	1	0	DPEP3	64180	NM_022357.1	node_14_node_13
cg21695020	V$HAND	0.98	1	1	1	0	DPEP3	64180	NM_022357.1	node_14_node_13
cg21695020	V$HESF	0.97	1	1	1	0	DPEP3	64180	NM_022357.1	node_14_node_13
cg21695020	V$HESF	0.984	1	1	1	0	DPEP3	64180	NM_022357.1	node_14_node_13
cg21695020	V$HIFF	0.994	1	1	1	0	DPEP3	64180	NM_022357.1	node_14_node_13
cg21695020	V$HIFF	0.975	1	1	1	0	DPEP3	64180	NM_022357.1	node_14_node_13
cg21695020	V$HOMF	0.879	1	0	0	0	DPEP3	64180	NM_022357.1	node_14_node_13
cg21695020	V$MYBL	0.974	1	1	1	0	DPEP3	64180	NM_022357.1	node_14_node_13
cg21695020	V$OVOL	0.831	1	0	0	0	DPEP3	64180	NM_022357.1	node_14_node_13
cg21695020	V$ZF01	0.82	1	0	0	0	DPEP3	64180	NM_022357.1	node_14_node_13
cg21835643	V$AHRR	0.973	1	1	1	0	RBPSUHL	11317	NM_014276.2	node_22_node_21
cg21835643	V$CTCF	0.807	1	0	0	0	RBPSUHL	11317	NM_014276.2	node_22_node_21
cg21835643	V$EGRF	0.884	1	0	0	0	RBPSUHL	11317	NM_014276.2	node_22_node_21
cg21835643	V$HASF	0.937	1	1	0	0	RBPSUHL	11317	NM_014276.2	node_22_node_21
cg21835643	V$IKRS	0.943	1	1	0	0	RBPSUHL	11317	NM_014276.2	node_22_node_21
cg21835643	V$INSM	0.986	1	1	1	0	RBPSUHL	11317	NM_014276.2	node_22_node_21
cg21835643	V$KLFS	0.943	1	1	0	0	RBPSUHL	11317	NM_014276.2	node_22_node_21
cg21835643	V$MYOD	0.892	1	0	0	0	RBPSUHL	11317	NM_014276.2	node_22_node_21
cg21835643	V$NFKB	0.833	1	0	0	0	RBPSUHL	11317	NM_014276.2	node_22_node_21
cg21835643	V$PLAG	1	1	1	1	1	RBPSUHL	11317	NM_014276.2	node_22_node_21
cg21835643	V$RBPF	0.986	1	1	1	0	RBPSUHL	11317	NM_014276.2	node_22_node_21
cg21835643	V$SP1F	0.978	1	1	1	0	RBPSUHL	11317	NM_014276.2	node_22_node_21
cg21835643	V$ZF02	0.934	1	1	0	0	RBPSUHL	11317	NM_014276.2	node_22_node_21
cg22194129	V$AHRR	0.823	1	0	0	0	CLEC4C	170482	NM_130441.2	node_17_node_15
cg22598563	V$DICE	0.802	1	0	0	0	P4HA2	8974	NM_004199.2	node_17_node_15
cg22598563	V$NOLF	0.92	1	1	0	0	P4HA2	8974	NM_004199.2	node_17_node_15
cg22598563	V$WHNF	0.984	1	1	1	0	P4HA2	8974	NM_004199.2	node_17_node_15
cg22764341	V$CDEF	0.885	1	0	0	0	ATP10D	57205	NM_020453.2	node_17_node_15
cg22764341	V$CREB	0.923	1	1	0	0	ATP10D	57205	NM_020453.2	node_17_node_15
cg22764341	V$CREB	0.863	1	0	0	0	ATP10D	57205	NM_020453.2	node_17_node_15
cg22764341	V$GREF	0.908	1	1	0	0	ATP10D	57205	NM_020453.2	node_17_node_15
cg22764341	V$GREF	0.853	1	0	0	0	ATP10D	57205	NM_020453.2	node_17_node_15
cg22764341	V$MYBL	0.902	1	1	0	0	ATP10D	57205	NM_020453.2	node_17_node_15
cg22764341	V$MYBL	0.906	1	1	0	0	ATP10D	57205	NM_020453.2	node_17_node_15
cg22933847	V$GLIF	0.916	1	1	0	0	MRGPRF	219928	NM_145015.2	node_14_node_13
cg22933847	V$KLFS	0.943	1	1	0	0	MRGPRF	219928	NM_145015.2	node_14_node_13
cg22933847	V$MYBL	0.936	1	1	0	0	MRGPRF	219928	NM_145015.2	node_14_node_13
cg22933847	V$NFKB	0.932	1	1	0	0	MRGPRF	219928	NM_145015.2	node_14_node_13
cg22956254	V$BRN5	0.807	1	0	0	0	GDF3	9573	NM_020634.1	node_13_human
cg22956254	V$FKHD	0.876	1	0	0	0	GDF3	9573	NM_020634.1	node_13_human
cg23066860	V$SP1F	0.891	1	0	0	0	GPRASP2	114928	NM_138437.3	node_17_node_15
cg23106779	O$XCPE	0.862	1	0	0	0	CXorf2	1527	NM_001586.1	node_13_human
cg23106779	V$EBOX	0.972	1	1	1	0	CXorf2	1527	NM_001586.1	node_13_human
cg23106779	V$EBOX	0.984	1	1	1	0	CXorf2	1527	NM_001586.1	node_13_human
cg23106779	V$HASF	0.936	1	1	0	0	CXorf2	1527	NM_001586.1	node_13_human
cg23106779	V$HESF	0.97	1	1	1	0	CXorf2	1527	NM_001586.1	node_13_human
cg23106779	V$HESF	0.973	1	1	1	0	CXorf2	1527	NM_001586.1	node_13_human
cg23106779	V$HIFF	0.993	1	1	1	0	CXorf2	1527	NM_001586.1	node_13_human
cg23106779	V$HIFF	0.984	1	1	1	0	CXorf2	1527	NM_001586.1	node_13_human
cg23398173	V$BCDF	0.988	1	1	1	0	MTPN	136319	NM_145808.1	node_17_node_15
cg23398173	V$NKXH	0.836	1	0	0	0	MTPN	136319	NM_145808.1	node_17_node_15
cg23398173	V$NKXH	0.844	1	0	0	0	MTPN	136319	NM_145808.1	node_17_node_15
cg23398173	V$PRDF	0.82	1	0	0	0	MTPN	136319	NM_145808.1	node_17_node_15
cg23398173	V$ZF05	0.853	1	0	0	0	MTPN	136319	NM_145808.1	node_17_node_15
cg23431988	V$AHRR	0.931	1	1	0	0	PIWIL2	55124	NM_018068.2	node_17_node_15
cg23431988	V$CDEF	0.884	1	0	0	0	PIWIL2	55124	NM_018068.2	node_17_node_15
cg23431988	V$P53F	0.92	1	1	0	0	PIWIL2	55124	NM_018068.2	node_17_node_15
cg23591853	V$HZIP	0.852	1	0	0	0	IFT172	26160	NM_015662.1	node_17_node_15
cg23591853	V$MYBL	0.903	1	1	0	0	IFT172	26160	NM_015662.1	node_17_node_15
cg23591853	V$OVOL	0.882	1	0	0	0	IFT172	26160	NM_015662.1	node_17_node_15
cg23654219	O$MTEN	0.913	1	1	0	0	TCF19	6941	NM_007109.1	node_14_node_13
cg23654219	V$AP2F	0.933	1	1	0	0	TCF19	6941	NM_007109.1	node_14_node_13
cg24024214	V$MYOD	0.921	1	1	0	0	BTNL8	79908	NM_024850.1	node_17_node_15
cg24024214	V$NGRE	0.86	1	0	0	0	BTNL8	79908	NM_024850.1	node_17_node_15
cg24073022	V$AP1F	0.981	1	1	1	0	TAL2	6887	NM_005421.1	node_17_node_15
cg24073022	V$AP1F	0.959	1	1	1	0	TAL2	6887	NM_005421.1	node_17_node_15
cg24073022	V$AP1R	0.99	1	1	1	0	TAL2	6887	NM_005421.1	node_17_node_15
cg24073022	V$CHOP	0.978	1	1	1	0	TAL2	6887	NM_005421.1	node_17_node_15
cg24073022	V$EREF	0.83	1	0	0	0	TAL2	6887	NM_005421.1	node_17_node_15
cg24073022	V$PAX5	0.933	1	1	0	0	TAL2	6887	NM_005421.1	node_17_node_15
cg24127874	V$ETSF	0.958	1	1	1	0	HES6	55502	NM_018645.3	node_15_node_14
cg24127874	V$MYBL	0.932	1	1	0	0	HES6	55502	NM_018645.3	node_15_node_14
cg24127874	V$PLAG	0.888	1	0	0	0	HES6	55502	NM_018645.3	node_15_node_14
cg24127874	V$SP1F	0.89	1	0	0	0	HES6	55502	NM_018645.3	node_15_node_14
cg24127874	V$WHNF	0.968	1	1	1	0	HES6	55502	NM_018645.3	node_15_node_14
cg24172553	V$ETSF	0.958	1	1	1	0	FLJ25660	148109	NM_152481.1	node_13_human
cg24172553	V$SP1F	0.884	1	0	0	0	FLJ25660	148109	NM_152481.1	node_13_human
cg24505375	V$HAND	0.989	1	1	1	0	AMAC1L2	83650	NM_054028.1	node_14_node_13
cg24505375	V$PLAG	1	1	1	1	1	AMAC1L2	83650	NM_054028.1	node_14_node_13
cg24505375	V$PLAG	0.924	1	1	0	0	AMAC1L2	83650	NM_054028.1	node_14_node_13
cg24661752	V$MEF2	0.846	1	0	0	0	AP2M1	1173	NM_004068.3	node_17_node_15
cg24661752	V$OCT1	0.802	1	0	0	0	AP2M1	1173	NM_004068.3	node_17_node_15
cg24673765	O$TF2B	1	1	1	1	1	HSPB6	126393	NM_144617.1	node_21_node_20
cg24673765	V$YY1F	0.82	1	0	0	0	HSPB6	126393	NM_144617.1	node_21_node_20
cg24673765	V$ZF02	0.884	1	0	0	0	HSPB6	126393	NM_144617.1	node_21_node_20
cg24734575	V$EREF	0.871	1	0	0	0	SLC7A9	11136	NM_014270.3	node_17_node_15
cg24734575	V$ETSF	0.865	1	0	0	0	SLC7A9	11136	NM_014270.3	node_17_node_15
cg24734575	V$HAND	0.824	1	0	0	0	SLC7A9	11136	NM_014270.3	node_17_node_15
cg24734575	V$MYOD	0.911	1	1	0	0	SLC7A9	11136	NM_014270.3	node_17_node_15
cg24734575	V$NEUR	0.951	1	1	1	0	SLC7A9	11136	NM_014270.3	node_17_node_15
cg24751129	V$OVOL	0.815	1	0	0	0	GNMT	27232	NM_018960.4	node_15_node_14
cg24867501	V$BRAC	0.899	1	0	0	0	MIOX	55586	NM_017584.5	node_17_node_15
cg24867501	V$CREB	0.9	1	1	0	0	MIOX	55586	NM_017584.5	node_17_node_15
cg24867501	V$CREB	0.911	1	1	0	0	MIOX	55586	NM_017584.5	node_17_node_15
cg24867501	V$DICE	0.894	1	0	0	0	MIOX	55586	NM_017584.5	node_17_node_15
cg24867501	V$ETSF	0.948	1	1	0	0	MIOX	55586	NM_017584.5	node_17_node_15
cg24867501	V$MYBL	0.822	1	0	0	0	MIOX	55586	NM_017584.5	node_17_node_15
cg24867501	V$OVOL	0.819	1	0	0	0	MIOX	55586	NM_017584.5	node_17_node_15
cg24950749	V$NKXH	0.921	1	1	0	0	SDCBP2	27111	NM_015685.3	node_14_node_13
cg25293251	V$ARID	0.871	1	0	0	0	GOLGA5	9950	NM_005113.2	node_13_human
cg25293251	V$CEBP	0.946	1	1	0	0	GOLGA5	9950	NM_005113.2	node_13_human
cg25293251	V$CREB	0.963	1	1	1	0	GOLGA5	9950	NM_005113.2	node_13_human
cg25293251	V$CREB	0.965	1	1	1	0	GOLGA5	9950	NM_005113.2	node_13_human
cg25293251	V$E4FF	0.898	1	0	0	0	GOLGA5	9950	NM_005113.2	node_13_human
cg25293251	V$GATA	0.973	1	1	1	0	GOLGA5	9950	NM_005113.2	node_13_human
cg25293251	V$OVOL	0.873	1	0	0	0	GOLGA5	9950	NM_005113.2	node_13_human
cg25293251	V$PARF	1	1	1	1	1	GOLGA5	9950	NM_005113.2	node_13_human
cg25293251	V$PARF	0.966	1	1	1	0	GOLGA5	9950	NM_005113.2	node_13_human
cg25677709	V$PLAG	0.847	1	0	0	0	NDST1	3340	NM_001543.3	node_21_node_20
cg25685838	V$AHRR	0.973	1	1	1	0	GDPD2	54857	NM_017711.2	node_14_node_13
cg25685838	V$HESF	0.963	1	1	1	0	GDPD2	54857	NM_017711.2	node_14_node_13
cg25685838	V$HESF	0.936	1	1	0	0	GDPD2	54857	NM_017711.2	node_14_node_13
cg25685838	V$MTF1	0.905	1	1	0	0	GDPD2	54857	NM_017711.2	node_14_node_13
cg25713185	V$AHRR	0.924	1	1	0	0	SLC19A3	80704	NM_025243.2	node_17_node_15
cg25713185	V$EBOX	0.938	1	1	0	0	SLC19A3	80704	NM_025243.2	node_17_node_15
cg25713185	V$HESF	0.929	1	1	0	0	SLC19A3	80704	NM_025243.2	node_17_node_15
cg25713185	V$HIFF	0.931	1	1	0	0	SLC19A3	80704	NM_025243.2	node_17_node_15
cg25713185	V$NF1F	0.845	1	0	0	0	SLC19A3	80704	NM_025243.2	node_17_node_15
cg25713185	V$ZICF	0.939	1	1	0	0	SLC19A3	80704	NM_025243.2	node_17_node_15
cg25729716	V$E2FF	0.82	1	0	0	0	CD79B	974	NM_000626.1	node_14_node_13
cg25729716	V$EGRF	0.889	1	0	0	0	CD79B	974	NM_000626.1	node_14_node_13
cg25729716	V$KLFS	0.911	1	1	0	0	CD79B	974	NM_000626.1	node_14_node_13
cg25729716	V$NR2F	0.872	1	0	0	0	CD79B	974	NM_000626.1	node_14_node_13
cg25729716	V$PERO	0.932	1	1	0	0	CD79B	974	NM_000626.1	node_14_node_13
cg25729716	V$SP1F	0.919	1	1	0	0	CD79B	974	NM_000626.1	node_14_node_13
cg25729716	V$ZFHX	0.98	1	1	1	0	CD79B	974	NM_000626.1	node_14_node_13
cg25762706	V$ATBF	0.831	1	0	0	0	STMN4	81551	NM_030795.2	node_17_node_15
cg25762706	V$CREB	0.892	1	0	0	0	STMN4	81551	NM_030795.2	node_17_node_15
cg25762706	V$HIFF	0.982	1	1	1	0	STMN4	81551	NM_030795.2	node_17_node_15
cg25762706	V$NKXH	0.887	1	0	0	0	STMN4	81551	NM_030795.2	node_17_node_15
cg25833031	V$AHRR	0.953	1	1	1	0	PAPD1	55149	NM_018109.2	node_15_node_14
cg26220985	V$NKXH	0.883	1	0	0	0	DPT	1805	NM_001937.3	node_17_node_15
cg26220985	V$OCT1	0.862	1	0	0	0	DPT	1805	NM_001937.3	node_17_node_15
cg26687173	O$MTEN	0.928	1	1	0	0	LOC126248	126248	NM_173479.2	node_15_node_14
cg26687173	V$E2FF	0.985	1	1	1	0	LOC126248	126248	NM_173479.2	node_15_node_14
cg26687173	V$KLFS	0.935	1	1	0	0	LOC126248	126248	NM_173479.2	node_15_node_14
cg26687173	V$MAZF	0.91	1	1	0	0	LOC126248	126248	NM_173479.2	node_15_node_14
cg26687173	V$PAX5	0.878	1	0	0	0	LOC126248	126248	NM_173479.2	node_15_node_14
cg26687173	V$PAX9	0.859	1	0	0	0	LOC126248	126248	NM_173479.2	node_15_node_14
cg26815229	V$HZIP	0.838	1	0	0	0	CYP2J2	1573	NM_000775.2	node_17_node_15
cg27182551	V$CREB	0.933	1	1	0	0	RB1	5925	NT_024524.13	node_17_node_15
cg27182551	V$DICE	0.847	1	0	0	0	RB1	5925	NT_024524.13	node_17_node_15
cg27182551	V$PAX3	0.881	1	0	0	0	RB1	5925	NT_024524.13	node_17_node_15
cg27182551	V$PAX5	0.813	1	0	0	0	RB1	5925	NT_024524.13	node_17_node_15
cg27182551	V$XBBF	0.878	1	0	0	0	RB1	5925	NT_024524.13	node_17_node_15
cg27303882	V$MYBL	0.907	1	1	0	0	PAGE2	203569	NM_207339.1	node_13_human
cg27303882	V$OVOL	0.842	1	0	0	0	PAGE2	203569	NM_207339.1	node_13_human
cg27303882	V$PLAG	0.855	1	0	0	0	PAGE2	203569	NM_207339.1	node_13_human
cg27303882	V$ZF02	0.961	1	1	1	0	PAGE2	203569	NM_207339.1	node_13_human
cg27303882	V$ZF02	0.932	1	1	0	0	PAGE2	203569	NM_207339.1	node_13_human
cg27318281	V$CREB	0.852	1	0	0	0	C18orf37	125476	NM_194281.2	node_13_human
cg27318281	V$KLFS	0.923	1	1	0	0	C18orf37	125476	NM_194281.2	node_13_human
cg27318281	V$KLFS	0.932	1	1	0	0	C18orf37	125476	NM_194281.2	node_13_human
cg27318281	V$RBP2	0.965	1	1	1	0	C18orf37	125476	NM_194281.2	node_13_human
cg27318281	V$RXRF	0.805	1	0	0	0	C18orf37	125476	NM_194281.2	node_13_human
cg27318281	V$SP1F	0.934	1	1	0	0	C18orf37	125476	NM_194281.2	node_13_human
cg27318281	V$ZF02	1	1	1	1	1	C18orf37	125476	NM_194281.2	node_13_human
cg27318281	V$ZF02	0.935	1	1	0	0	C18orf37	125476	NM_194281.2	node_13_human
cg27365426	V$EBOX	0.946	1	1	0	0	ARHGAP15	55843	NM_018460.2	node_14_node_13
cg27365426	V$HAND	0.879	1	0	0	0	ARHGAP15	55843	NM_018460.2	node_14_node_13
cg27365426	V$MYOD	0.966	1	1	1	0	ARHGAP15	55843	NM_018460.2	node_14_node_13
cg27365426	V$NEUR	0.969	1	1	1	0	ARHGAP15	55843	NM_018460.2	node_14_node_13
cg27365426	V$YY1F	0.872	1	0	0	0	ARHGAP15	55843	NM_018460.2	node_14_node_13
cg27389185	V$AHRR	0.957	1	1	1	0	ZNF540	163255	NM_152606.2	node_15_node_14
cg27412902	V$CART	0.83	1	0	0	0	IL29	282618	NM_172140.1	node_13_human
cg27412902	V$HNF1	0.805	1	0	0	0	IL29	282618	NM_172140.1	node_13_human
cg27412902	V$HOMF	0.964	1	1	1	0	IL29	282618	NM_172140.1	node_13_human
cg27412902	V$HOMF	0.878	1	0	0	0	IL29	282618	NM_172140.1	node_13_human
cg27412902	V$MYBL	0.885	1	0	0	0	IL29	282618	NM_172140.1	node_13_human
cg27412902	V$NKX6	0.91	1	1	0	0	IL29	282618	NM_172140.1	node_13_human
cg27412902	V$NKXH	0.899	1	0	0	0	IL29	282618	NM_172140.1	node_13_human
cg27412902	V$OVOL	0.841	1	0	0	0	IL29	282618	NM_172140.1	node_13_human
cg27412902	V$PAX6	0.841	1	0	0	0	IL29	282618	NM_172140.1	node_13_human
